# Supplementary material for: Smart facemask for wireless CO2 monitoring
Source: Nat Commun. 2022 Jan 10;13:72. doi: 10.1038/s41467-021-27733-3 (PMC8748626; doi:10.1038/s41467-021-27733-3)
Supplement: Supplementary file 5 — Supplementary Software [file 41467_2021_27733_MOESM5_ESM.zip]

Archive with 1,656 entries (1,369 files):
- SmartMaskCO2_Code/
- SmartMaskCO2_Code/Microcontroller/
- SmartMaskCO2_Code/Microcontroller/AS3955pea2021_v4.X/
- SmartMaskCO2_Code/Microcontroller/AS3955pea2021_v4.X/adc_pic16.c
- SmartMaskCO2_Code/Microcontroller/AS3955pea2021_v4.X/adc_pic16.h
- SmartMaskCO2_Code/Microcontroller/AS3955pea2021_v4.X/AS3955pea.c
- SmartMaskCO2_Code/Microcontroller/AS3955pea2021_v4.X/AS3955pea.h
- SmartMaskCO2_Code/Microcontroller/AS3955pea2021_v4.X/funclist
- SmartMaskCO2_Code/Microcontroller/AS3955pea2021_v4.X/i2c_bb_pic16.c
- SmartMaskCO2_Code/Microcontroller/AS3955pea2021_v4.X/i2c_bb_pic16.h
- SmartMaskCO2_Code/Microcontroller/AS3955pea2021_v4.X/i2c_bb_pic16_1.c
- SmartMaskCO2_Code/Microcontroller/AS3955pea2021_v4.X/l.obj
- SmartMaskCO2_Code/Microcontroller/AS3955pea2021_v4.X/LMP91000pea.c
- SmartMaskCO2_Code/Microcontroller/AS3955pea2021_v4.X/LMP91000pea.h
- SmartMaskCO2_Code/Microcontroller/AS3955pea2021_v4.X/main.c
- SmartMaskCO2_Code/Microcontroller/AS3955pea2021_v4.X/Makefile
- SmartMaskCO2_Code/Microcontroller/AS3955pea2021_v4.X/mcp9700_pic16.c
- SmartMaskCO2_Code/Microcontroller/AS3955pea2021_v4.X/mcp9700_pic16.h
- SmartMaskCO2_Code/Microcontroller/AS3955pea2021_v4.X/MyConfig.mc3
- SmartMaskCO2_Code/Microcontroller/AS3955pea2021_v4.X/S11059pea.c
- SmartMaskCO2_Code/Microcontroller/AS3955pea2021_v4.X/S11059pea.h
- SmartMaskCO2_Code/Microcontroller/AS3955pea2021_v4.X/build/
- SmartMaskCO2_Code/Microcontroller/AS3955pea2021_v4.X/build/default/
- SmartMaskCO2_Code/Microcontroller/AS3955pea2021_v4.X/build/default/production/
- SmartMaskCO2_Code/Microcontroller/AS3955pea2021_v4.X/build/default/production/adc_pic16.p1
- SmartMaskCO2_Code/Microcontroller/AS3955pea2021_v4.X/build/default/production/adc_pic16.p1.d
- SmartMaskCO2_Code/Microcontroller/AS3955pea2021_v4.X/build/default/production/adc_pic16.pre
- SmartMaskCO2_Code/Microcontroller/AS3955pea2021_v4.X/build/default/production/AS3955pea.p1
- SmartMaskCO2_Code/Microcontroller/AS3955pea2021_v4.X/build/default/production/AS3955pea.p1.d
- SmartMaskCO2_Code/Microcontroller/AS3955pea2021_v4.X/build/default/production/AS3955pea.pre
- SmartMaskCO2_Code/Microcontroller/AS3955pea2021_v4.X/build/default/production/main.p1
- SmartMaskCO2_Code/Microcontroller/AS3955pea2021_v4.X/build/default/production/main.p1.d
- SmartMaskCO2_Code/Microcontroller/AS3955pea2021_v4.X/build/default/production/main.pre
- SmartMaskCO2_Code/Microcontroller/AS3955pea2021_v4.X/build/default/production/mcp9700_pic16.p1
- SmartMaskCO2_Code/Microcontroller/AS3955pea2021_v4.X/build/default/production/mcp9700_pic16.p1.d
- SmartMaskCO2_Code/Microcontroller/AS3955pea2021_v4.X/build/default/production/mcp9700_pic16.pre
- SmartMaskCO2_Code/Microcontroller/AS3955pea2021_v4.X/build/default/production/S11059pea.p1
- SmartMaskCO2_Code/Microcontroller/AS3955pea2021_v4.X/build/default/production/S11059pea.p1.d
- SmartMaskCO2_Code/Microcontroller/AS3955pea2021_v4.X/build/default/production/S11059pea.pre
- SmartMaskCO2_Code/Microcontroller/AS3955pea2021_v4.X/build/default/production/mcc_generated_files/
- SmartMaskCO2_Code/Microcontroller/AS3955pea2021_v4.X/build/default/production/mcc_generated_files/adc.p1
- SmartMaskCO2_Code/Microcontroller/AS3955pea2021_v4.X/build/default/production/mcc_generated_files/adc.p1.d
- SmartMaskCO2_Code/Microcontroller/AS3955pea2021_v4.X/build/default/production/mcc_generated_files/adc.pre
- SmartMaskCO2_Code/Microcontroller/AS3955pea2021_v4.X/build/default/production/mcc_generated_files/interrupt_manager.p1
- SmartMaskCO2_Code/Microcontroller/AS3955pea2021_v4.X/build/default/production/mcc_generated_files/interrupt_manager.p1.d
- SmartMaskCO2_Code/Microcontroller/AS3955pea2021_v4.X/build/default/production/mcc_generated_files/interrupt_manager.pre
- SmartMaskCO2_Code/Microcontroller/AS3955pea2021_v4.X/build/default/production/mcc_generated_files/mcc.p1
- SmartMaskCO2_Code/Microcontroller/AS3955pea2021_v4.X/build/default/production/mcc_generated_files/mcc.p1.d
- SmartMaskCO2_Code/Microcontroller/AS3955pea2021_v4.X/build/default/production/mcc_generated_files/mcc.pre
- SmartMaskCO2_Code/Microcontroller/AS3955pea2021_v4.X/build/default/production/mcc_generated_files/pin_manager.p1
- SmartMaskCO2_Code/Microcontroller/AS3955pea2021_v4.X/build/default/production/mcc_generated_files/pin_manager.p1.d
- SmartMaskCO2_Code/Microcontroller/AS3955pea2021_v4.X/build/default/production/mcc_generated_files/pin_manager.pre
- SmartMaskCO2_Code/Microcontroller/AS3955pea2021_v4.X/build/default/production/mcc_generated_files/spi.p1
- SmartMaskCO2_Code/Microcontroller/AS3955pea2021_v4.X/build/default/production/mcc_generated_files/spi.p1.d
- SmartMaskCO2_Code/Microcontroller/AS3955pea2021_v4.X/build/default/production/mcc_generated_files/spi.pre
- SmartMaskCO2_Code/Microcontroller/AS3955pea2021_v4.X/build/default/production/mcc_generated_files/desktop.ini
- SmartMaskCO2_Code/Microcontroller/AS3955pea2021_v4.X/build/default/production/desktop.ini
- SmartMaskCO2_Code/Microcontroller/AS3955pea2021_v4.X/build/default/desktop.ini
- SmartMaskCO2_Code/Microcontroller/AS3955pea2021_v4.X/build/desktop.ini
- SmartMaskCO2_Code/Microcontroller/AS3955pea2021_v4.X/debug/
- SmartMaskCO2_Code/Microcontroller/AS3955pea2021_v4.X/debug/default/
- SmartMaskCO2_Code/Microcontroller/AS3955pea2021_v4.X/debug/default/desktop.ini
- SmartMaskCO2_Code/Microcontroller/AS3955pea2021_v4.X/debug/desktop.ini
- SmartMaskCO2_Code/Microcontroller/AS3955pea2021_v4.X/dist/
- SmartMaskCO2_Code/Microcontroller/AS3955pea2021_v4.X/dist/default/
- SmartMaskCO2_Code/Microcontroller/AS3955pea2021_v4.X/dist/default/production/
- SmartMaskCO2_Code/Microcontroller/AS3955pea2021_v4.X/dist/default/production/AS3955pea2021_v3.X.production.cmf
- SmartMaskCO2_Code/Microcontroller/AS3955pea2021_v4.X/dist/default/production/AS3955pea2021_v3.X.production.elf
- SmartMaskCO2_Code/Microcontroller/AS3955pea2021_v4.X/dist/default/production/AS3955pea2021_v3.X.production.hex
- SmartMaskCO2_Code/Microcontroller/AS3955pea2021_v4.X/dist/default/production/AS3955pea2021_v3.X.production.hxl
- SmartMaskCO2_Code/Microcontroller/AS3955pea2021_v4.X/dist/default/production/AS3955pea2021_v3.X.production.lst
- SmartMaskCO2_Code/Microcontroller/AS3955pea2021_v4.X/dist/default/production/AS3955pea2021_v3.X.production.map
- SmartMaskCO2_Code/Microcontroller/AS3955pea2021_v4.X/dist/default/production/AS3955pea2021_v3.X.production.mum
- SmartMaskCO2_Code/Microcontroller/AS3955pea2021_v4.X/dist/default/production/AS3955pea2021_v3.X.production.obj
- SmartMaskCO2_Code/Microcontroller/AS3955pea2021_v4.X/dist/default/production/AS3955pea2021_v3.X.production.rlf
- SmartMaskCO2_Code/Microcontroller/AS3955pea2021_v4.X/dist/default/production/AS3955pea2021_v3.X.production.sdb
- SmartMaskCO2_Code/Microcontroller/AS3955pea2021_v4.X/dist/default/production/AS3955pea2021_v3.X.production.sym
- SmartMaskCO2_Code/Microcontroller/AS3955pea2021_v4.X/dist/default/production/memoryfile.xml
- SmartMaskCO2_Code/Microcontroller/AS3955pea2021_v4.X/dist/default/production/desktop.ini
- SmartMaskCO2_Code/Microcontroller/AS3955pea2021_v4.X/dist/default/desktop.ini
- SmartMaskCO2_Code/Microcontroller/AS3955pea2021_v4.X/dist/desktop.ini
- SmartMaskCO2_Code/Microcontroller/AS3955pea2021_v4.X/mcc_generated_files/
- SmartMaskCO2_Code/Microcontroller/AS3955pea2021_v4.X/mcc_generated_files/adc.c
- SmartMaskCO2_Code/Microcontroller/AS3955pea2021_v4.X/mcc_generated_files/adc.h
- SmartMaskCO2_Code/Microcontroller/AS3955pea2021_v4.X/mcc_generated_files/interrupt_manager.c
- SmartMaskCO2_Code/Microcontroller/AS3955pea2021_v4.X/mcc_generated_files/interrupt_manager.h
- SmartMaskCO2_Code/Microcontroller/AS3955pea2021_v4.X/mcc_generated_files/mcc.c
- SmartMaskCO2_Code/Microcontroller/AS3955pea2021_v4.X/mcc_generated_files/mcc.h
- SmartMaskCO2_Code/Microcontroller/AS3955pea2021_v4.X/mcc_generated_files/pin_manager.c
- SmartMaskCO2_Code/Microcontroller/AS3955pea2021_v4.X/mcc_generated_files/pin_manager.h
- SmartMaskCO2_Code/Microcontroller/AS3955pea2021_v4.X/mcc_generated_files/spi.c
- SmartMaskCO2_Code/Microcontroller/AS3955pea2021_v4.X/mcc_generated_files/spi.h
- SmartMaskCO2_Code/Microcontroller/AS3955pea2021_v4.X/mcc_generated_files/desktop.ini
- SmartMaskCO2_Code/Microcontroller/AS3955pea2021_v4.X/nbproject/
- SmartMaskCO2_Code/Microcontroller/AS3955pea2021_v4.X/nbproject/configurations.xml
- SmartMaskCO2_Code/Microcontroller/AS3955pea2021_v4.X/nbproject/Makefile-default.mk
- SmartMaskCO2_Code/Microcontroller/AS3955pea2021_v4.X/nbproject/Makefile-genesis.properties
- SmartMaskCO2_Code/Microcontroller/AS3955pea2021_v4.X/nbproject/Makefile-impl.mk
- SmartMaskCO2_Code/Microcontroller/AS3955pea2021_v4.X/nbproject/Makefile-local-default.mk
- SmartMaskCO2_Code/Microcontroller/AS3955pea2021_v4.X/nbproject/Makefile-variables.mk
- SmartMaskCO2_Code/Microcontroller/AS3955pea2021_v4.X/nbproject/Package-default.bash
- SmartMaskCO2_Code/Microcontroller/AS3955pea2021_v4.X/nbproject/project.xml
- SmartMaskCO2_Code/Microcontroller/AS3955pea2021_v4.X/nbproject/private/
- SmartMaskCO2_Code/Microcontroller/AS3955pea2021_v4.X/nbproject/private/configurations.xml
- SmartMaskCO2_Code/Microcontroller/AS3955pea2021_v4.X/nbproject/private/private.xml
- SmartMaskCO2_Code/Microcontroller/AS3955pea2021_v4.X/nbproject/private/SuppressibleMessageMemo.properties
- SmartMaskCO2_Code/Microcontroller/AS3955pea2021_v4.X/nbproject/private/desktop.ini
- SmartMaskCO2_Code/Microcontroller/AS3955pea2021_v4.X/nbproject/desktop.ini
- SmartMaskCO2_Code/Microcontroller/AS3955pea2021_v4.X/desktop.ini
- SmartMaskCO2_Code/Microcontroller/README.txt
- SmartMaskCO2_Code/Microcontroller/desktop.ini
- SmartMaskCO2_Code/Smartphone/
- SmartMaskCO2_Code/Smartphone/README.txt
- SmartMaskCO2_Code/Smartphone/CO2_smartmask/
- SmartMaskCO2_Code/Smartphone/CO2_smartmask/.gitignore
- SmartMaskCO2_Code/Smartphone/CO2_smartmask/build.gradle
- SmartMaskCO2_Code/Smartphone/CO2_smartmask/gradle.properties
- SmartMaskCO2_Code/Smartphone/CO2_smartmask/gradlew
- SmartMaskCO2_Code/Smartphone/CO2_smartmask/gradlew.bat
- SmartMaskCO2_Code/Smartphone/CO2_smartmask/import-summary.txt
- SmartMaskCO2_Code/Smartphone/CO2_smartmask/local.properties
- SmartMaskCO2_Code/Smartphone/CO2_smartmask/MPAndroidChart-master.zip
- SmartMaskCO2_Code/Smartphone/CO2_smartmask/settings.gradle
- SmartMaskCO2_Code/Smartphone/CO2_smartmask/.gradle/
- SmartMaskCO2_Code/Smartphone/CO2_smartmask/.gradle/6.5/
- SmartMaskCO2_Code/Smartphone/CO2_smartmask/.gradle/6.5/gc.properties
- SmartMaskCO2_Code/Smartphone/CO2_smartmask/.gradle/6.5/executionHistory/
- SmartMaskCO2_Code/Smartphone/CO2_smartmask/.gradle/6.5/executionHistory/executionHistory.bin
- SmartMaskCO2_Code/Smartphone/CO2_smartmask/.gradle/6.5/executionHistory/executionHistory.lock
- SmartMaskCO2_Code/Smartphone/CO2_smartmask/.gradle/6.5/executionHistory/desktop.ini
- SmartMaskCO2_Code/Smartphone/CO2_smartmask/.gradle/6.5/fileChanges/
- SmartMaskCO2_Code/Smartphone/CO2_smartmask/.gradle/6.5/fileChanges/last-build.bin
- SmartMaskCO2_Code/Smartphone/CO2_smartmask/.gradle/6.5/fileChanges/desktop.ini
- SmartMaskCO2_Code/Smartphone/CO2_smartmask/.gradle/6.5/fileContent/
- SmartMaskCO2_Code/Smartphone/CO2_smartmask/.gradle/6.5/fileContent/fileContent.lock
- SmartMaskCO2_Code/Smartphone/CO2_smartmask/.gradle/6.5/fileContent/desktop.ini
- SmartMaskCO2_Code/Smartphone/CO2_smartmask/.gradle/6.5/fileHashes/
- SmartMaskCO2_Code/Smartphone/CO2_smartmask/.gradle/6.5/fileHashes/fileHashes.bin
- SmartMaskCO2_Code/Smartphone/CO2_smartmask/.gradle/6.5/fileHashes/fileHashes.lock
- SmartMaskCO2_Code/Smartphone/CO2_smartmask/.gradle/6.5/fileHashes/resourceHashesCache.bin
- SmartMaskCO2_Code/Smartphone/CO2_smartmask/.gradle/6.5/fileHashes/desktop.ini
- SmartMaskCO2_Code/Smartphone/CO2_smartmask/.gradle/6.5/javaCompile/
- SmartMaskCO2_Code/Smartphone/CO2_smartmask/.gradle/6.5/javaCompile/classAnalysis.bin
- SmartMaskCO2_Code/Smartphone/CO2_smartmask/.gradle/6.5/javaCompile/jarAnalysis.bin
- SmartMaskCO2_Code/Smartphone/CO2_smartmask/.gradle/6.5/javaCompile/javaCompile.lock
- SmartMaskCO2_Code/Smartphone/CO2_smartmask/.gradle/6.5/javaCompile/taskHistory.bin
- SmartMaskCO2_Code/Smartphone/CO2_smartmask/.gradle/6.5/javaCompile/desktop.ini
- SmartMaskCO2_Code/Smartphone/CO2_smartmask/.gradle/6.5/vcsMetadata-1/
- SmartMaskCO2_Code/Smartphone/CO2_smartmask/.gradle/6.5/vcsMetadata-1/desktop.ini
- SmartMaskCO2_Code/Smartphone/CO2_smartmask/.gradle/6.5/desktop.ini
- SmartMaskCO2_Code/Smartphone/CO2_smartmask/.gradle/buildOutputCleanup/
- SmartMaskCO2_Code/Smartphone/CO2_smartmask/.gradle/buildOutputCleanup/buildOutputCleanup.lock
- SmartMaskCO2_Code/Smartphone/CO2_smartmask/.gradle/buildOutputCleanup/cache.properties
- SmartMaskCO2_Code/Smartphone/CO2_smartmask/.gradle/buildOutputCleanup/outputFiles.bin
- SmartMaskCO2_Code/Smartphone/CO2_smartmask/.gradle/buildOutputCleanup/desktop.ini
- SmartMaskCO2_Code/Smartphone/CO2_smartmask/.gradle/checksums/
- SmartMaskCO2_Code/Smartphone/CO2_smartmask/.gradle/checksums/checksums.lock
- SmartMaskCO2_Code/Smartphone/CO2_smartmask/.gradle/checksums/md5-checksums.bin
- SmartMaskCO2_Code/Smartphone/CO2_smartmask/.gradle/checksums/sha1-checksums.bin
- SmartMaskCO2_Code/Smartphone/CO2_smartmask/.gradle/checksums/desktop.ini
- SmartMaskCO2_Code/Smartphone/CO2_smartmask/.gradle/vcs-1/
- SmartMaskCO2_Code/Smartphone/CO2_smartmask/.gradle/vcs-1/gc.properties
- SmartMaskCO2_Code/Smartphone/CO2_smartmask/.gradle/vcs-1/desktop.ini
- SmartMaskCO2_Code/Smartphone/CO2_smartmask/.gradle/desktop.ini
- SmartMaskCO2_Code/Smartphone/CO2_smartmask/.idea/
- SmartMaskCO2_Code/Smartphone/CO2_smartmask/.idea/.gitignore
- SmartMaskCO2_Code/Smartphone/CO2_smartmask/.idea/assetWizardSettings.xml
- SmartMaskCO2_Code/Smartphone/CO2_smartmask/.idea/compiler.xml
- SmartMaskCO2_Code/Smartphone/CO2_smartmask/.idea/encodings.xml
- SmartMaskCO2_Code/Smartphone/CO2_smartmask/.idea/gradle.xml
- SmartMaskCO2_Code/Smartphone/CO2_smartmask/.idea/jarRepositories.xml
- SmartMaskCO2_Code/Smartphone/CO2_smartmask/.idea/misc.xml
- SmartMaskCO2_Code/Smartphone/CO2_smartmask/.idea/modules.xml
- SmartMaskCO2_Code/Smartphone/CO2_smartmask/.idea/runConfigurations.xml
- SmartMaskCO2_Code/Smartphone/CO2_smartmask/.idea/workspace.xml
- SmartMaskCO2_Code/Smartphone/CO2_smartmask/.idea/caches/
- SmartMaskCO2_Code/Smartphone/CO2_smartmask/.idea/caches/build_file_checksums.ser
- SmartMaskCO2_Code/Smartphone/CO2_smartmask/.idea/caches/desktop.ini
- SmartMaskCO2_Code/Smartphone/CO2_smartmask/.idea/codeStyles/
- SmartMaskCO2_Code/Smartphone/CO2_smartmask/.idea/codeStyles/Project.xml
- SmartMaskCO2_Code/Smartphone/CO2_smartmask/.idea/codeStyles/desktop.ini
- SmartMaskCO2_Code/Smartphone/CO2_smartmask/.idea/libraries/
- SmartMaskCO2_Code/Smartphone/CO2_smartmask/.idea/libraries/Gradle__android_arch_core_common_1_1_0.xml
- SmartMaskCO2_Code/Smartphone/CO2_smartmask/.idea/libraries/Gradle__android_arch_core_runtime_1_1_0_aar.xml
- SmartMaskCO2_Code/Smartphone/CO2_smartmask/.idea/libraries/Gradle__android_arch_lifecycle_common_1_1_0.xml
- SmartMaskCO2_Code/Smartphone/CO2_smartmask/.idea/libraries/Gradle__android_arch_lifecycle_livedata_core_1_1_0_aar.xml
- SmartMaskCO2_Code/Smartphone/CO2_smartmask/.idea/libraries/Gradle__android_arch_lifecycle_runtime_1_1_0_aar.xml
- SmartMaskCO2_Code/Smartphone/CO2_smartmask/.idea/libraries/Gradle__android_arch_lifecycle_viewmodel_1_1_0_aar.xml
- SmartMaskCO2_Code/Smartphone/CO2_smartmask/.idea/libraries/Gradle__com_android_support_animated_vector_drawable_27_1_1_aar.xml
- SmartMaskCO2_Code/Smartphone/CO2_smartmask/.idea/libraries/Gradle__com_android_support_appcompat_v7_27_1_1_aar.xml
- SmartMaskCO2_Code/Smartphone/CO2_smartmask/.idea/libraries/Gradle__com_android_support_constraint_constraint_layout_1_1_3_aar.xml
- SmartMaskCO2_Code/Smartphone/CO2_smartmask/.idea/libraries/Gradle__com_android_support_constraint_constraint_layout_solver_1_1_3.xml
- SmartMaskCO2_Code/Smartphone/CO2_smartmask/.idea/libraries/Gradle__com_android_support_support_annotations_27_1_1.xml
- SmartMaskCO2_Code/Smartphone/CO2_smartmask/.idea/libraries/Gradle__com_android_support_support_compat_27_1_1_aar.xml
- SmartMaskCO2_Code/Smartphone/CO2_smartmask/.idea/libraries/Gradle__com_android_support_support_core_ui_27_1_1_aar.xml
- SmartMaskCO2_Code/Smartphone/CO2_smartmask/.idea/libraries/Gradle__com_android_support_support_core_utils_27_1_1_aar.xml
- SmartMaskCO2_Code/Smartphone/CO2_smartmask/.idea/libraries/Gradle__com_android_support_support_fragment_27_1_1_aar.xml
- SmartMaskCO2_Code/Smartphone/CO2_smartmask/.idea/libraries/Gradle__com_android_support_support_vector_drawable_27_1_1_aar.xml
- SmartMaskCO2_Code/Smartphone/CO2_smartmask/.idea/libraries/Gradle__com_android_support_test_espresso_espresso_core_3_0_2_aar.xml
- SmartMaskCO2_Code/Smartphone/CO2_smartmask/.idea/libraries/Gradle__com_android_support_test_espresso_espresso_idling_resource_3_0_2_aar.xml
- SmartMaskCO2_Code/Smartphone/CO2_smartmask/.idea/libraries/Gradle__com_android_support_test_monitor_1_0_2_aar.xml
- SmartMaskCO2_Code/Smartphone/CO2_smartmask/.idea/libraries/Gradle__com_android_support_test_runner_1_0_2_aar.xml
- SmartMaskCO2_Code/Smartphone/CO2_smartmask/.idea/libraries/Gradle__com_github_PhilJay_MPAndroidChart_v3_0_3.xml
- SmartMaskCO2_Code/Smartphone/CO2_smartmask/.idea/libraries/Gradle__com_google_code_findbugs_jsr305_2_0_1.xml
- SmartMaskCO2_Code/Smartphone/CO2_smartmask/.idea/libraries/Gradle__com_squareup_javawriter_2_1_1.xml
- SmartMaskCO2_Code/Smartphone/CO2_smartmask/.idea/libraries/Gradle__javax_inject_javax_inject_1.xml
- SmartMaskCO2_Code/Smartphone/CO2_smartmask/.idea/libraries/Gradle__junit_junit_4_12.xml
- SmartMaskCO2_Code/Smartphone/CO2_smartmask/.idea/libraries/Gradle__net_sf_kxml_kxml2_2_3_0.xml
- SmartMaskCO2_Code/Smartphone/CO2_smartmask/.idea/libraries/Gradle__org_hamcrest_hamcrest_core_1_3.xml
- SmartMaskCO2_Code/Smartphone/CO2_smartmask/.idea/libraries/Gradle__org_hamcrest_hamcrest_integration_1_3.xml
- SmartMaskCO2_Code/Smartphone/CO2_smartmask/.idea/libraries/Gradle__org_hamcrest_hamcrest_library_1_3.xml
- SmartMaskCO2_Code/Smartphone/CO2_smartmask/.idea/libraries/desktop.ini
- SmartMaskCO2_Code/Smartphone/CO2_smartmask/.idea/modules/
- SmartMaskCO2_Code/Smartphone/CO2_smartmask/.idea/modules/CO2_smartmask.iml
- SmartMaskCO2_Code/Smartphone/CO2_smartmask/.idea/modules/app/
- SmartMaskCO2_Code/Smartphone/CO2_smartmask/.idea/modules/app/CO2_smartmask.app.iml
- SmartMaskCO2_Code/Smartphone/CO2_smartmask/.idea/modules/app/desktop.ini
- SmartMaskCO2_Code/Smartphone/CO2_smartmask/.idea/modules/openCVLibrary310/
- SmartMaskCO2_Code/Smartphone/CO2_smartmask/.idea/modules/openCVLibrary310/PoC_270918.openCVLibrary310.iml
- SmartMaskCO2_Code/Smartphone/CO2_smartmask/.idea/modules/openCVLibrary310/desktop.ini
- SmartMaskCO2_Code/Smartphone/CO2_smartmask/.idea/modules/desktop.ini
- SmartMaskCO2_Code/Smartphone/CO2_smartmask/.idea/desktop.ini
- SmartMaskCO2_Code/Smartphone/CO2_smartmask/app/
- SmartMaskCO2_Code/Smartphone/CO2_smartmask/app/.gitignore
- SmartMaskCO2_Code/Smartphone/CO2_smartmask/app/build.gradle
- SmartMaskCO2_Code/Smartphone/CO2_smartmask/app/proguard-rules.pro
- SmartMaskCO2_Code/Smartphone/CO2_smartmask/app/build/
- SmartMaskCO2_Code/Smartphone/CO2_smartmask/app/build/generated/
- SmartMaskCO2_Code/Smartphone/CO2_smartmask/app/build/generated/ap_generated_sources/
- SmartMaskCO2_Code/Smartphone/CO2_smartmask/app/build/generated/ap_generated_sources/debug/
- SmartMaskCO2_Code/Smartphone/CO2_smartmask/app/build/generated/ap_generated_sources/debug/out/
- SmartMaskCO2_Code/Smartphone/CO2_smartmask/app/build/generated/ap_generated_sources/debug/out/desktop.ini
- SmartMaskCO2_Code/Smartphone/CO2_smartmask/app/build/generated/ap_generated_sources/debug/desktop.ini
- SmartMaskCO2_Code/Smartphone/CO2_smartmask/app/build/generated/ap_generated_sources/desktop.ini
- SmartMaskCO2_Code/Smartphone/CO2_smartmask/app/build/generated/res/
- SmartMaskCO2_Code/Smartphone/CO2_smartmask/app/build/generated/res/pngs/
- SmartMaskCO2_Code/Smartphone/CO2_smartmask/app/build/generated/res/pngs/debug/
- SmartMaskCO2_Code/Smartphone/CO2_smartmask/app/build/generated/res/pngs/debug/drawable-anydpi-v21/
- SmartMaskCO2_Code/Smartphone/CO2_smartmask/app/build/generated/res/pngs/debug/drawable-anydpi-v21/ic_info_black_24dp.xml
- SmartMaskCO2_Code/Smartphone/CO2_smartmask/app/build/generated/res/pngs/debug/drawable-anydpi-v21/ic_info_outline_white_24dp.xml
- SmartMaskCO2_Code/Smartphone/CO2_smartmask/app/build/generated/res/pngs/debug/drawable-anydpi-v21/ic_launcher_background.xml
- SmartMaskCO2_Code/Smartphone/CO2_smartmask/app/build/generated/res/pngs/debug/drawable-anydpi-v21/ic_notifications_black_24dp.xml
- SmartMaskCO2_Code/Smartphone/CO2_smartmask/app/build/generated/res/pngs/debug/drawable-anydpi-v21/ic_share_white_24dp.xml
- SmartMaskCO2_Code/Smartphone/CO2_smartmask/app/build/generated/res/pngs/debug/drawable-anydpi-v21/ic_sync_black_24dp.xml
- SmartMaskCO2_Code/Smartphone/CO2_smartmask/app/build/generated/res/pngs/debug/drawable-anydpi-v21/desktop.ini
- SmartMaskCO2_Code/Smartphone/CO2_smartmask/app/build/generated/res/pngs/debug/drawable-anydpi-v24/
- SmartMaskCO2_Code/Smartphone/CO2_smartmask/app/build/generated/res/pngs/debug/drawable-anydpi-v24/ic_launcher_foreground.xml
- SmartMaskCO2_Code/Smartphone/CO2_smartmask/app/build/generated/res/pngs/debug/drawable-anydpi-v24/desktop.ini
- SmartMaskCO2_Code/Smartphone/CO2_smartmask/app/build/generated/res/pngs/debug/drawable-hdpi/
- SmartMaskCO2_Code/Smartphone/CO2_smartmask/app/build/generated/res/pngs/debug/drawable-hdpi/ic_info_outline_white_24dp.png
- SmartMaskCO2_Code/Smartphone/CO2_smartmask/app/build/generated/res/pngs/debug/drawable-hdpi/ic_launcher_background.png
- SmartMaskCO2_Code/Smartphone/CO2_smartmask/app/build/generated/res/pngs/debug/drawable-hdpi/ic_share_white_24dp.png
- SmartMaskCO2_Code/Smartphone/CO2_smartmask/app/build/generated/res/pngs/debug/drawable-hdpi/desktop.ini
- SmartMaskCO2_Code/Smartphone/CO2_smartmask/app/build/generated/res/pngs/debug/drawable-ldpi/
- SmartMaskCO2_Code/Smartphone/CO2_smartmask/app/build/generated/res/pngs/debug/drawable-ldpi/ic_info_outline_white_24dp.png
- SmartMaskCO2_Code/Smartphone/CO2_smartmask/app/build/generated/res/pngs/debug/drawable-ldpi/ic_launcher_background.png
- SmartMaskCO2_Code/Smartphone/CO2_smartmask/app/build/generated/res/pngs/debug/drawable-ldpi/ic_share_white_24dp.png
- SmartMaskCO2_Code/Smartphone/CO2_smartmask/app/build/generated/res/pngs/debug/drawable-ldpi/desktop.ini
- SmartMaskCO2_Code/Smartphone/CO2_smartmask/app/build/generated/res/pngs/debug/drawable-mdpi/
- SmartMaskCO2_Code/Smartphone/CO2_smartmask/app/build/generated/res/pngs/debug/drawable-mdpi/ic_info_outline_white_24dp.png
- SmartMaskCO2_Code/Smartphone/CO2_smartmask/app/build/generated/res/pngs/debug/drawable-mdpi/ic_launcher_background.png
- SmartMaskCO2_Code/Smartphone/CO2_smartmask/app/build/generated/res/pngs/debug/drawable-mdpi/ic_share_white_24dp.png
- SmartMaskCO2_Code/Smartphone/CO2_smartmask/app/build/generated/res/pngs/debug/drawable-mdpi/desktop.ini
- SmartMaskCO2_Code/Smartphone/CO2_smartmask/app/build/generated/res/pngs/debug/drawable-xhdpi/
- SmartMaskCO2_Code/Smartphone/CO2_smartmask/app/build/generated/res/pngs/debug/drawable-xhdpi/ic_info_outline_white_24dp.png
- SmartMaskCO2_Code/Smartphone/CO2_smartmask/app/build/generated/res/pngs/debug/drawable-xhdpi/ic_launcher_background.png
- SmartMaskCO2_Code/Smartphone/CO2_smartmask/app/build/generated/res/pngs/debug/drawable-xhdpi/ic_share_white_24dp.png
- SmartMaskCO2_Code/Smartphone/CO2_smartmask/app/build/generated/res/pngs/debug/drawable-xhdpi/desktop.ini
- SmartMaskCO2_Code/Smartphone/CO2_smartmask/app/build/generated/res/pngs/debug/drawable-xxhdpi/
- SmartMaskCO2_Code/Smartphone/CO2_smartmask/app/build/generated/res/pngs/debug/drawable-xxhdpi/ic_info_outline_white_24dp.png
- SmartMaskCO2_Code/Smartphone/CO2_smartmask/app/build/generated/res/pngs/debug/drawable-xxhdpi/ic_launcher_background.png
- SmartMaskCO2_Code/Smartphone/CO2_smartmask/app/build/generated/res/pngs/debug/drawable-xxhdpi/ic_share_white_24dp.png
- SmartMaskCO2_Code/Smartphone/CO2_smartmask/app/build/generated/res/pngs/debug/drawable-xxhdpi/desktop.ini
- SmartMaskCO2_Code/Smartphone/CO2_smartmask/app/build/generated/res/pngs/debug/drawable-xxxhdpi/
- SmartMaskCO2_Code/Smartphone/CO2_smartmask/app/build/generated/res/pngs/debug/drawable-xxxhdpi/ic_info_outline_white_24dp.png
- SmartMaskCO2_Code/Smartphone/CO2_smartmask/app/build/generated/res/pngs/debug/drawable-xxxhdpi/ic_launcher_background.png
- SmartMaskCO2_Code/Smartphone/CO2_smartmask/app/build/generated/res/pngs/debug/drawable-xxxhdpi/ic_share_white_24dp.png
- SmartMaskCO2_Code/Smartphone/CO2_smartmask/app/build/generated/res/pngs/debug/drawable-xxxhdpi/desktop.ini
- SmartMaskCO2_Code/Smartphone/CO2_smartmask/app/build/generated/res/pngs/debug/desktop.ini
- SmartMaskCO2_Code/Smartphone/CO2_smartmask/app/build/generated/res/pngs/desktop.ini
- SmartMaskCO2_Code/Smartphone/CO2_smartmask/app/build/generated/res/resValues/
- SmartMaskCO2_Code/Smartphone/CO2_smartmask/app/build/generated/res/resValues/debug/
- SmartMaskCO2_Code/Smartphone/CO2_smartmask/app/build/generated/res/resValues/debug/desktop.ini
- SmartMaskCO2_Code/Smartphone/CO2_smartmask/app/build/generated/res/resValues/desktop.ini
- SmartMaskCO2_Code/Smartphone/CO2_smartmask/app/build/generated/res/desktop.ini
- SmartMaskCO2_Code/Smartphone/CO2_smartmask/app/build/generated/source/
- SmartMaskCO2_Code/Smartphone/CO2_smartmask/app/build/generated/source/buildConfig/
- SmartMaskCO2_Code/Smartphone/CO2_smartmask/app/build/generated/source/buildConfig/debug/
- SmartMaskCO2_Code/Smartphone/CO2_smartmask/app/build/generated/source/buildConfig/debug/ugr/
- SmartMaskCO2_Code/Smartphone/CO2_smartmask/app/build/generated/source/buildConfig/debug/ugr/pabloescobedo/
- SmartMaskCO2_Code/Smartphone/CO2_smartmask/app/build/generated/source/buildConfig/debug/ugr/pabloescobedo/poc_nfc/
- SmartMaskCO2_Code/Smartphone/CO2_smartmask/app/build/generated/source/buildConfig/debug/ugr/pabloescobedo/poc_nfc/BuildConfig.java
- SmartMaskCO2_Code/Smartphone/CO2_smartmask/app/build/generated/source/buildConfig/debug/ugr/pabloescobedo/poc_nfc/desktop.ini
- SmartMaskCO2_Code/Smartphone/CO2_smartmask/app/build/generated/source/buildConfig/debug/ugr/pabloescobedo/desktop.ini
- SmartMaskCO2_Code/Smartphone/CO2_smartmask/app/build/generated/source/buildConfig/debug/ugr/desktop.ini
- SmartMaskCO2_Code/Smartphone/CO2_smartmask/app/build/generated/source/buildConfig/debug/desktop.ini
- SmartMaskCO2_Code/Smartphone/CO2_smartmask/app/build/generated/source/buildConfig/desktop.ini
- SmartMaskCO2_Code/Smartphone/CO2_smartmask/app/build/generated/source/desktop.ini
- SmartMaskCO2_Code/Smartphone/CO2_smartmask/app/build/generated/desktop.ini
- SmartMaskCO2_Code/Smartphone/CO2_smartmask/app/build/intermediates/
[truncated: 1,356 more entries]
