# Supplementary material for: Smart facemask for wireless CO2 monitoring
Source: Nat Commun. 2022 Jan 10;13:72. doi: 10.1038/s41467-021-27733-3 (PMC8748626; doi:10.1038/s41467-021-27733-3)
Supplement: Supplementary file 5 — Supplementary Software [file 41467_2021_27733_MOESM5_ESM.zip › SmartMaskCO2_Code/Microcontroller/AS3955pea2021_v4.X/i2c_bb_pic16.h]

/********************************************************************
*
*                     Software License Agreement
*
*     �2007 Microchip Technology Inc
*     Mirochip Technology Inc. ("Microchip") licenses this software to
*     you solely for the use with Microchip Products. The software is
*     owned by Microchip and is protected under applicable copyright
*     laws. All rights reserved.
*
*     SOFTWARE IS PROVIDED "AS IS." MICROCHIP EXPRESSLY DISCLAIMS ANY
*     WARRANTY OF ANY KIND, WHETHER EXPRESS OR IMPLIED, INCLUDING BUT NOT
*     LIMITED TO, THE IMPLIED WARRANTIES OF MERCHANTABILITY, FITNESS FOR A
*     PARTICULAR PURPOSE, OR NON-INFRINGEMENT. IN NO EVENT SHALL MICROCHIP
*     BE LIABLE FOR ANY INCIDENTAL, SPECIAL, INDIRECT OR CONSEQUENTIAL
*     DAMAGES, LOST PROFITS OR LOST DATA, HARM TO YOUR EQUIPMENT, COST OF
*     PROCUREMENT OF SUBSTITUTE GOODS, TECHNOLOGY OR SERVICES, ANY CLAIMS
*     BY THIRD PARTIES (INCLUDING BUT NOT LIMITED TO ANY DEFENSE THEREOF),
*     ANY CLAIMS FOR INDEMNITY OR CONTRIBUTION, OR OTHER SIMILAR COSTS.
*
*******************************************************************
*
*  Filename:           i2c_bb_pic16.h
*  Date:               February 21, 2012
*  File Version:       1.0
*  Compiled using:     MPLAB X IDE v1.41
*                      XC8 v1.10
*
*  Author:             Eugen Ionescu
*  Company:            Microchip Technology Inc.
*
*******************************************************************/

#include <xc.h> // include processor files - each processor file is guarded.  

void i2c_start(void);                           // generates an I2C start condition
void i2c_stop(void);                            // generates an I2C stop condition
void bit_out(unsigned char data);               // outputs a bit to I2C bus
void bit_in(unsigned char *data);               // inputs a bit from the I2C bus
unsigned char i2c_wr(unsigned char i2c_data);   // writes a byte to the I2C bus
unsigned char i2c_rd(unsigned char ack);        // reads a byte from the I2C bus
void ack_poll(unsigned char control);


#define SDA_TRIS  TRISCbits.TRISC4
#define SCL_TRIS  TRISCbits.TRISC5
#define SDA       PORTCbits.RC4
#define SCL       PORTCbits.RC5

#define ACK       0x00
#define NACK      0x80
