# Supplementary material for: Smart facemask for wireless CO2 monitoring
Source: Nat Commun. 2022 Jan 10;13:72. doi: 10.1038/s41467-021-27733-3 (PMC8748626; doi:10.1038/s41467-021-27733-3)
Supplement: Supplementary file 5 — Supplementary Software [file 41467_2021_27733_MOESM5_ESM.zip › SmartMaskCO2_Code/Microcontroller/AS3955pea2021_v4.X/mcp9700_pic16.h]

/* 
 * File:   mcp9700_pic16.h
 * Author: P. Escobedo
 */

#ifndef MCP9700_PIC16_H
#define	MCP9700_PIC16_H

#ifdef	__cplusplus
extern "C" {
#endif

#define MCP9700_ADC_CH 3 // Connected to RA4/AN3

float MCP9700ReadTemp();


#ifdef	__cplusplus
}
#endif

#endif	/* MCP9700_PIC16_H */
