# Supplementary material for: Smart facemask for wireless CO2 monitoring
Source: Nat Commun. 2022 Jan 10;13:72. doi: 10.1038/s41467-021-27733-3 (PMC8748626; doi:10.1038/s41467-021-27733-3)
Supplement: Supplementary file 5 — Supplementary Software [file 41467_2021_27733_MOESM5_ESM.zip › SmartMaskCO2_Code/Microcontroller/AS3955pea2021_v4.X/MyConfig.mc3]

<config configVersion="1.1" device="PIC16LF1703" coreVersion="4.26">
   <usedClasses class="java.util.HashMap">
      <entry>
         <string>ADC</string>
         <string>class com.microchip.mcc.mcu8.modules.adc.ADC</string>
      </entry>
      <entry>
         <string>System Module</string>
         <string>class com.microchip.mcc.mcu8.systemManager.SystemManager</string>
      </entry>
      <entry>
         <string>INTERNAL OSCILLATOR</string>
         <string>class com.microchip.mcc.mcu8.systemManager.osc.Osc</string>
      </entry>
      <entry>
         <string>WDT</string>
         <string>class com.microchip.mcc.mcu8.systemManager.wdt.WDT</string>
      </entry>
      <entry>
         <string>MSSP</string>
         <string>class com.microchip.mcc.mcu8.modules.mssp.MSSP</string>
      </entry>
      <entry>
         <string>Pin Module</string>
         <string>class com.microchip.mcc.mcu8.pinManager.PinManager</string>
      </entry>
      <entry>
         <string>RESET</string>
         <string>class com.microchip.mcc.mcu8.systemManager.reset.RESET</string>
      </entry>
      <entry>
         <string>Interrupt Module</string>
         <string>class com.microchip.mcc.mcu8.interruptManager.InterruptManager</string>
      </entry>
   </usedClasses>
   <usedLibraries class="java.util.ArrayList">
      <ILibraryFile class="com.microchip.mcc.core.library.BaseLibraryFile" libraryClass="com.microchip.mcc.mcu8.Mcu8PeripheralLibrary" version="1.45"/>
   </usedLibraries>
   <tokenMap class="java.util.HashMap">
      <entry>
         <key class="com.microchip.mcc.core.tokenManager.OptionKey" moduleName="INTERNAL OSCILLATOR" registerAlias="OSCSTAT" settingAlias="SOSCR" alias="enabled"/>
         <value>1</value>
      </entry>
      <entry>
         <key class="com.microchip.mcc.core.tokenManager.RegisterKey" moduleName="ADC" registerAlias="ADCON2"/>
         <value>0</value>
      </entry>
      <entry>
         <key class="com.microchip.mcc.core.tokenManager.OptionKey" moduleName="Pin Module" registerAlias="IOCCN" settingAlias="IOCCN3" alias="enabled"/>
         <value>1</value>
      </entry>
      <entry>
         <key class="com.microchip.mcc.core.tokenManager.RegisterKey" moduleName="Pin Module" registerAlias="TRISC"/>
         <value>62</value>
      </entry>
      <entry>
         <key class="com.microchip.mcc.core.tokenManager.OptionKey" moduleName="WDT" registerAlias="WDTCON0" settingAlias="WDTPS" alias="1:128"/>
         <value>2</value>
      </entry>
      <entry>
         <key class="com.microchip.mcc.core.tokenManager.OptionKey" moduleName="Pin Module" registerAlias="IOCAN" settingAlias="IOCAN0" alias="enabled"/>
         <value>1</value>
      </entry>
      <entry>
         <key class="com.microchip.mcc.core.tokenManager.OptionKey" moduleName="Pin Module" registerAlias="ANSELC" settingAlias="ANSC3" alias="analog"/>
         <value>1</value>
      </entry>
      <entry>
         <key class="com.microchip.mcc.core.tokenManager.OptionKey" moduleName="WDT" registerAlias="WDTCON0" settingAlias="WDTPS" alias="1:2097152"/>
         <value>16</value>
      </entry>
      <entry>
         <key class="com.microchip.mcc.core.tokenManager.OptionKey" moduleName="Pin Module" registerAlias="IOCCN" settingAlias="IOCCN5" alias="disabled"/>
         <value>0</value>
      </entry>
      <entry>
         <key class="com.microchip.mcc.core.tokenManager.RegisterKey" moduleName="Pin Module" registerAlias="SSPSSPPS"/>
         <value>19</value>
      </entry>
      <entry>
         <key class="com.microchip.mcc.core.tokenManager.RegisterKey" moduleName="ADC" registerAlias="ADRESH"/>
         <value>0</value>
      </entry>
      <entry>
         <key class="com.microchip.mcc.core.tokenManager.CustomKey" moduleName="MSSP" name="i2cSlaveAddressMode"/>
         <value>7 Bit Polling</value>
      </entry>
      <entry>
         <key class="com.microchip.mcc.core.tokenManager.SettingKey" moduleName="Pin Module" registerAlias="RC3PPS" settingAlias="RC3PPS"/>
         <value>0</value>
      </entry>
      <entry>
         <key class="com.microchip.mcc.core.tokenManager.SettingKey" moduleName="Pin Module" registerAlias="TRISC" settingAlias="TRISC4"/>
         <value>input</value>
      </entry>
      <entry>
         <key class="com.microchip.mcc.core.tokenManager.CustomKey" moduleName="INTERNAL OSCILLATOR" name="pinHiderKey"/>
         <value>internal</value>
      </entry>
      <entry>
         <key class="com.microchip.mcc.core.tokenManager.CustomKey" moduleName="INTERNAL OSCILLATOR" name="soscPinHiderKey"/>
         <value>disabled</value>
      </entry>
      <entry>
         <key class="com.microchip.mcc.core.tokenManager.CustomKey" moduleName="Pin Module" name="SCK%Bidirectional"/>
         <value>RC0</value>
      </entry>
      <entry>
         <key class="com.microchip.mcc.core.tokenManager.SettingKey" moduleName="ADC" registerAlias="ADCON1" settingAlias="ADPREF"/>
         <value>VDD</value>
      </entry>
      <entry>
         <key class="com.microchip.mcc.core.tokenManager.RegisterKey" moduleName="Pin Module" registerAlias="RC0PPS"/>
         <value>16</value>
      </entry>
      <entry>
         <key class="com.microchip.mcc.core.tokenManager.OptionKey" moduleName="WDT" registerAlias="WDTCON0" settingAlias="WDTPS" alias="1:1048576"/>
         <value>15</value>
      </entry>
      <entry>
         <key class="com.microchip.mcc.core.tokenManager.OptionKey" moduleName="ADC" registerAlias="ADCON2" settingAlias="TRIGSEL" alias="TMR1_overflow"/>
         <value>4</value>
      </entry>
      <entry>
         <key class="com.microchip.mcc.core.tokenManager.OptionKey" moduleName="Pin Module" registerAlias="IOCAP" settingAlias="IOCAP0" alias="disabled"/>
         <value>0</value>
      </entry>
      <entry>
         <key class="com.microchip.mcc.core.tokenManager.RegisterKey" moduleName="Pin Module" registerAlias="ODCONC"/>
         <value>0</value>
      </entry>
      <entry>
         <key class="com.microchip.mcc.core.tokenManager.CustomKey" moduleName="Pin Module" name="iocUserSet RC5"/>
         <value>disabled</value>
      </entry>
      <entry>
         <key class="com.microchip.mcc.core.tokenManager.SettingKey" moduleName="Pin Module" registerAlias="OPTION_REG" settingAlias="nWPUEN"/>
         <value>disabled</value>
      </entry>
      <entry>
         <key class="com.microchip.mcc.core.tokenManager.CustomKey" moduleName="Pin Module" name="iocUserSet RC3"/>
         <value>disabled</value>
      </entry>
      <entry>
         <key class="com.microchip.mcc.core.tokenManager.CustomKey" moduleName="Pin Module" name="iocUserSet RC4"/>
         <value>disabled</value>
      </entry>
      <entry>
         <key class="com.microchip.mcc.core.tokenManager.OptionKey" moduleName="INTERNAL OSCILLATOR" registerAlias="OSCCON" settingAlias="SCS" alias="Timer1"/>
         <value>1</value>
      </entry>
      <entry>
         <key class="com.microchip.mcc.core.tokenManager.CustomKey" moduleName="Pin Module" name="SCL%Bidirectional"/>
         <value>RC0</value>
      </entry>
      <entry>
         <key class="com.microchip.mcc.core.tokenManager.CustomKey" moduleName="Pin Module" name="SDA%Bidirectional"/>
         <value>RC1</value>
      </entry>
      <entry>
         <key class="com.microchip.mcc.core.tokenManager.OptionKey" moduleName="ADC" registerAlias="ADCON2" settingAlias="TRIGSEL" alias="CCP1"/>
         <value>1</value>
      </entry>
      <entry>
         <key class="com.microchip.mcc.core.tokenManager.OptionKey" moduleName="Pin Module" registerAlias="IOCCP" settingAlias="IOCCP1" alias="enabled"/>
         <value>1</value>
      </entry>
      <entry>
         <key class="com.microchip.mcc.core.tokenManager.OptionKey" moduleName="ADC" registerAlias="ADCON2" settingAlias="TRIGSEL" alias="CCP2"/>
         <value>2</value>
      </entry>
      <entry>
         <key class="com.microchip.mcc.core.tokenManager.RegisterKey" moduleName="Pin Module" registerAlias="IOCCP"/>
         <value>0</value>
      </entry>
      <entry>
         <key class="com.microchip.mcc.core.tokenManager.OptionKey" moduleName="System Module" registerAlias="CONFIG2" settingAlias="ZCDDIS" alias="ON"/>
         <value>128</value>
      </entry>
      <entry>
         <key class="com.microchip.mcc.core.tokenManager.OptionKey" moduleName="System Module" registerAlias="CONFIG1" settingAlias="CP" alias="ON"/>
         <value>0</value>
      </entry>
      <entry>
         <key class="com.microchip.mcc.core.tokenManager.SettingKey" moduleName="INTERNAL OSCILLATOR" registerAlias="OSCCON" settingAlias="SCS"/>
         <value>INTOSC</value>
      </entry>
      <entry>
         <key class="com.microchip.mcc.core.tokenManager.RegisterKey" moduleName="ADC" registerAlias="ADCON0"/>
         <value>1</value>
      </entry>
      <entry>
         <key class="com.microchip.mcc.core.tokenManager.OptionKey" moduleName="Pin Module" registerAlias="IOCCP" settingAlias="IOCCP3" alias="disabled"/>
         <value>0</value>
      </entry>
      <entry>
         <key class="com.microchip.mcc.core.tokenManager.SettingKey" moduleName="Pin Module" registerAlias="IOCAF" settingAlias="IOCAF5"/>
         <value>disabled</value>
      </entry>
      <entry>
         <key class="com.microchip.mcc.core.tokenManager.OptionKey" moduleName="Pin Module" registerAlias="IOCAN" settingAlias="IOCAN3" alias="disabled"/>
         <value>0</value>
      </entry>
      <entry>
         <key class="com.microchip.mcc.core.tokenManager.CustomKey" moduleName="INTERNAL OSCILLATOR" name="MFIntOsc31.25KHzClockInHz"/>
         <value>31250</value>
      </entry>
      <entry>
         <key class="com.microchip.mcc.core.tokenManager.CustomKey" moduleName="ADC" name="Temp"/>
         <value>channel_Temp</value>
      </entry>
      <entry>
         <key class="com.microchip.mcc.core.tokenManager.RegisterKey" moduleName="Pin Module" registerAlias="IOCAF"/>
         <value>0</value>
      </entry>
      <entry>
         <key class="com.microchip.mcc.core.tokenManager.CustomKey" moduleName="ADC" name="validateSignal"/>
         <value/>
      </entry>
      <entry>
         <key class="com.microchip.mcc.core.tokenManager.SettingKey" moduleName="Pin Module" registerAlias="TRISC" settingAlias="TRISC3"/>
         <value>input</value>
      </entry>
      <entry>
         <key class="com.microchip.mcc.core.tokenManager.OptionKey" moduleName="Pin Module" registerAlias="IOCCN" settingAlias="IOCCN4" alias="enabled"/>
         <value>1</value>
      </entry>
      <entry>
         <key class="com.microchip.mcc.core.tokenManager.RegisterKey" moduleName="ADC" registerAlias="ADCON1"/>
         <value>128</value>
      </entry>
      <entry>
         <key class="com.microchip.mcc.core.tokenManager.OptionKey" moduleName="System Module" registerAlias="CONFIG1" settingAlias="CLKOUTEN" alias="ON"/>
         <value>0</value>
      </entry>
      <entry>
         <key class="com.microchip.mcc.core.tokenManager.RegisterKey" moduleName="Pin Module" registerAlias="ODCONA"/>
         <value>0</value>
      </entry>
      <entry>
         <key class="com.microchip.mcc.core.tokenManager.CustomKey" moduleName="Pin Module" name="iocUserSet RC1"/>
         <value>disabled</value>
      </entry>
      <entry>
         <key class="com.microchip.mcc.core.tokenManager.CustomKey" moduleName="Pin Module" name="iocUserSet RC2"/>
         <value>disabled</value>
      </entry>
      <entry>
         <key class="com.microchip.mcc.core.tokenManager.CustomKey" moduleName="Pin Module" name="iocUserSet RC0"/>
         <value>disabled</value>
      </entry>
      <entry>
         <key class="com.microchip.mcc.core.tokenManager.RegisterKey" moduleName="Pin Module" registerAlias="IOCCN"/>
         <value>0</value>
      </entry>
      <entry>
         <key class="com.microchip.mcc.core.tokenManager.OptionKey" moduleName="MSSP" registerAlias="SSPCON3" settingAlias="SBCDE" alias="disabled"/>
         <value>0</value>
      </entry>
      <entry>
         <key class="com.microchip.mcc.core.tokenManager.OptionKey" moduleName="Pin Module" registerAlias="IOCAN" settingAlias="IOCAN1" alias="disabled"/>
         <value>0</value>
      </entry>
      <entry>
         <key class="com.microchip.mcc.core.tokenManager.OptionKey" moduleName="Pin Module" registerAlias="IOCCP" settingAlias="IOCCP1" alias="disabled"/>
         <value>0</value>
      </entry>
      <entry>
         <key class="com.microchip.mcc.core.tokenManager.SettingKey" moduleName="MSSP" registerAlias="SSPI" settingAlias="order"/>
         <value>-1</value>
      </entry>
      <entry>
         <key class="com.microchip.mcc.core.tokenManager.SettingKey" moduleName="MSSP" registerAlias="SSPCON1" settingAlias="CKP"/>
         <value>Idle:Low, Active:High</value>
      </entry>
      <entry>
         <key class="com.microchip.mcc.core.tokenManager.OptionKey" moduleName="WDT" registerAlias="WDTCON0" settingAlias="WDTPS" alias="1:2048"/>
         <value>6</value>
      </entry>
      <entry>
         <key class="com.microchip.mcc.core.tokenManager.OptionKey" moduleName="Pin Module" registerAlias="IOCCN" settingAlias="IOCCN2" alias="enabled"/>
         <value>1</value>
      </entry>
      <entry>
         <key class="com.microchip.mcc.core.tokenManager.OptionKey" moduleName="System Module" registerAlias="CONFIG1" settingAlias="PWRTE" alias="OFF"/>
         <value>32</value>
      </entry>
      <entry>
         <key class="com.microchip.mcc.core.tokenManager.SettingKey" moduleName="Pin Module" registerAlias="IOCAF" settingAlias="IOCAF4"/>
         <value>disabled</value>
      </entry>
      <entry>
         <key class="com.microchip.mcc.core.tokenManager.RegisterKey" moduleName="INTERNAL OSCILLATOR" registerAlias="OSCCON"/>
         <value>90</value>
      </entry>
      <entry>
         <key class="com.microchip.mcc.core.tokenManager.OptionKey" moduleName="ADC" registerAlias="ADCON0" settingAlias="CHS" alias="AN8"/>
         <value>8</value>
      </entry>
      <entry>
         <key class="com.microchip.mcc.core.tokenManager.OptionKey" moduleName="ADC" registerAlias="ADCON0" settingAlias="CHS" alias="AN7"/>
         <value>7</value>
      </entry>
      <entry>
         <key class="com.microchip.mcc.core.tokenManager.OptionKey" moduleName="Pin Module" registerAlias="ANSELC" settingAlias="ANSC4" alias="analog"/>
         <value>1</value>
      </entry>
      <entry>
         <key class="com.microchip.mcc.core.tokenManager.OptionKey" moduleName="ADC" registerAlias="ADCON0" settingAlias="CHS" alias="AN9"/>
         <value>9</value>
      </entry>
      <entry>
         <key class="com.microchip.mcc.core.tokenManager.OptionKey" moduleName="ADC" registerAlias="ADCON0" settingAlias="CHS" alias="AN4"/>
         <value>4</value>
      </entry>
      <entry>
         <key class="com.microchip.mcc.core.tokenManager.OptionKey" moduleName="INTERNAL OSCILLATOR" registerAlias="OSCCON" settingAlias="IRCF" alias="62.5KHz_MF"/>
         <value>4</value>
      </entry>
      <entry>
         <key class="com.microchip.mcc.core.tokenManager.OptionKey" moduleName="ADC" registerAlias="ADCON0" settingAlias="CHS" alias="AN3"/>
         <value>3</value>
      </entry>
      <entry>
         <key class="com.microchip.mcc.core.tokenManager.OptionKey" moduleName="Pin Module" registerAlias="IOCAN" settingAlias="IOCAN1" alias="enabled"/>
         <value>1</value>
      </entry>
      <entry>
         <key class="com.microchip.mcc.core.tokenManager.OptionKey" moduleName="ADC" registerAlias="ADCON0" settingAlias="CHS" alias="AN6"/>
         <value>6</value>
      </entry>
      <entry>
         <key class="com.microchip.mcc.core.tokenManager.OptionKey" moduleName="Pin Module" registerAlias="IOCCN" settingAlias="IOCCN4" alias="disabled"/>
         <value>0</value>
      </entry>
      <entry>
         <key class="com.microchip.mcc.core.tokenManager.OptionKey" moduleName="ADC" registerAlias="ADCON0" settingAlias="CHS" alias="AN5"/>
         <value>5</value>
      </entry>
      <entry>
         <key class="com.microchip.mcc.core.tokenManager.OptionKey" moduleName="ADC" registerAlias="ADCON0" settingAlias="CHS" alias="AN0"/>
         <value>0</value>
      </entry>
      <entry>
         <key class="com.microchip.mcc.core.tokenManager.OptionKey" moduleName="ADC" registerAlias="ADCON0" settingAlias="CHS" alias="AN2"/>
         <value>2</value>
      </entry>
      <entry>
         <key class="com.microchip.mcc.core.tokenManager.OptionKey" moduleName="ADC" registerAlias="ADCON0" settingAlias="CHS" alias="AN1"/>
         <value>1</value>
      </entry>
      <entry>
         <key class="com.microchip.mcc.core.tokenManager.SettingKey" moduleName="Pin Module" registerAlias="IOCAP" settingAlias="IOCAP5"/>
         <value>disabled</value>
      </entry>
      <entry>
         <key class="com.microchip.mcc.core.tokenManager.RegisterKey" moduleName="Pin Module" registerAlias="TRISA"/>
         <value>55</value>
      </entry>
      <entry>
         <key class="com.microchip.mcc.core.tokenManager.OptionKey" moduleName="MSSP" registerAlias="SSPCON1" settingAlias="WCOL" alias="collision"/>
         <value>1</value>
      </entry>
      <entry>
         <key class="com.microchip.mcc.core.tokenManager.OptionKey" moduleName="System Module" registerAlias="CONFIG2" settingAlias="BORV" alias="HI"/>
         <value>0</value>
      </entry>
      <entry>
         <key class="com.microchip.mcc.core.tokenManager.SettingKey" moduleName="Pin Module" registerAlias="RA1PPS" settingAlias="RA1PPS"/>
         <value>0</value>
      </entry>
      <entry>
         <key class="com.microchip.mcc.core.tokenManager.OptionKey" moduleName="System Module" registerAlias="CONFIG1" settingAlias="WDTE" alias="NSLEEP"/>
         <value>16</value>
      </entry>
      <entry>
         <key class="com.microchip.mcc.core.tokenManager.OptionKey" moduleName="MSSP" registerAlias="SSPCON2" settingAlias="ACKDT" alias="not_acknowledge"/>
         <value>1</value>
      </entry>
      <entry>
         <key class="com.microchip.mcc.core.tokenManager.OptionKey" moduleName="WDT" registerAlias="WDTCON0" settingAlias="WDTSEN" alias="ON"/>
         <value>1</value>
      </entry>
      <entry>
         <key class="com.microchip.mcc.core.tokenManager.OptionKey" moduleName="Pin Module" registerAlias="ANSELC" settingAlias="ANSC5" alias="analog"/>
         <value>1</value>
      </entry>
      <entry>
         <key class="com.microchip.mcc.core.tokenManager.RegisterKey" moduleName="Pin Module" registerAlias="RA0PPS"/>
         <value>0</value>
      </entry>
      <entry>
         <key class="com.microchip.mcc.core.tokenManager.SettingKey" moduleName="Pin Module" registerAlias="IOCAF" settingAlias="IOCAF3"/>
         <value>disabled</value>
      </entry>
      <entry>
         <key class="com.microchip.mcc.core.tokenManager.CustomKey" moduleName="Interrupt Module" name="preemptiveHigh"/>
         <value>enabled</value>
      </entry>
      <entry>
         <key class="com.microchip.mcc.core.tokenManager.OptionKey" moduleName="INTERNAL OSCILLATOR" registerAlias="OSCSTAT" settingAlias="MFIOFR" alias="enabled"/>
         <value>1</value>
      </entry>
      <entry>
         <key class="com.microchip.mcc.core.tokenManager.OptionKey" moduleName="Pin Module" registerAlias="IOCCP" settingAlias="IOCCP0" alias="enabled"/>
         <value>1</value>
      </entry>
      <entry>
         <key class="com.microchip.mcc.core.tokenManager.OptionKey" moduleName="Pin Module" registerAlias="IOCCP" settingAlias="IOCCP2" alias="disabled"/>
         <value>0</value>
      </entry>
      <entry>
         <key class="com.microchip.mcc.core.tokenManager.SettingKey" moduleName="Pin Module" registerAlias="CCP2PPS" settingAlias="CCP2PPS"/>
         <value>19</value>
      </entry>
      <entry>
         <key class="com.microchip.mcc.core.tokenManager.OptionKey" moduleName="Pin Module" registerAlias="IOCAN" settingAlias="IOCAN2" alias="disabled"/>
         <value>0</value>
      </entry>
      <entry>
         <key class="com.microchip.mcc.core.tokenManager.SettingKey" moduleName="MSSP" registerAlias="SSPCON2" settingAlias="GCEN"/>
         <value>disabled</value>
      </entry>
      <entry>
         <key class="com.microchip.mcc.core.tokenManager.SettingKey" moduleName="Pin Module" registerAlias="TRISC" settingAlias="TRISC5"/>
         <value>input</value>
      </entry>
      <entry>
         <key class="com.microchip.mcc.core.tokenManager.OptionKey" moduleName="Pin Module" registerAlias="WPUA" settingAlias="WPUA1" alias="set"/>
         <value>1</value>
      </entry>
      <entry>
         <key class="com.microchip.mcc.core.tokenManager.RegisterKey" moduleName="MSSP" registerAlias="SSPCON2"/>
         <value>0</value>
      </entry>
      <entry>
         <key class="com.microchip.mcc.core.tokenManager.OptionKey" moduleName="Pin Module" registerAlias="LATA" settingAlias="LATA1" alias="clear"/>
         <value>0</value>
      </entry>
      <entry>
         <key class="com.microchip.mcc.core.tokenManager.OptionKey" moduleName="INTERNAL OSCILLATOR" registerAlias="OSCSTAT" settingAlias="PLLR" alias="disabled"/>
         <value>0</value>
      </entry>
      <entry>
         <key class="com.microchip.mcc.core.tokenManager.OptionKey" moduleName="Pin Module" registerAlias="IOCCP" settingAlias="IOCCP3" alias="enabled"/>
         <value>1</value>
      </entry>
      <entry>
         <key class="com.microchip.mcc.core.tokenManager.SettingKey" moduleName="MSSP" registerAlias="SSPCON2" settingAlias="ACKSTAT"/>
         <value>received</value>
      </entry>
      <entry>
         <key class="com.microchip.mcc.core.tokenManager.OptionKey" moduleName="Pin Module" registerAlias="IOCAP" settingAlias="IOCAP0" alias="enabled"/>
         <value>1</value>
      </entry>
      <entry>
         <key class="com.microchip.mcc.core.tokenManager.OptionKey" moduleName="Pin Module" registerAlias="IOCCP" settingAlias="IOCCP5" alias="disabled"/>
         <value>0</value>
      </entry>
      <entry>
         <key class="com.microchip.mcc.core.tokenManager.CustomKey" moduleName="Pin Module" name="ioc RA4"/>
         <value>none</value>
      </entry>
      <entry>
         <key class="com.microchip.mcc.core.tokenManager.RegisterKey" moduleName="MSSP" registerAlias="SSPCON3"/>
         <value>8</value>
      </entry>
      <entry>
         <key class="com.microchip.mcc.core.tokenManager.CustomKey" moduleName="Pin Module" name="ioc RA5"/>
         <value>none</value>
      </entry>
      <entry>
         <key class="com.microchip.mcc.core.tokenManager.SettingKey" moduleName="Pin Module" registerAlias="IOCAP" settingAlias="IOCAP4"/>
         <value>disabled</value>
      </entry>
      <entry>
         <key class="com.microchip.mcc.core.tokenManager.CustomKey" moduleName="Pin Module" name="ioc RA2"/>
         <value>none</value>
      </entry>
      <entry>
         <key class="com.microchip.mcc.core.tokenManager.OptionKey" moduleName="Pin Module" registerAlias="IOCAN" settingAlias="IOCAN5" alias="disabled"/>
         <value>0</value>
      </entry>
      <entry>
         <key class="com.microchip.mcc.core.tokenManager.CustomKey" moduleName="Pin Module" name="ioc RA3"/>
         <value>none</value>
      </entry>
      <entry>
         <key class="com.microchip.mcc.core.tokenManager.RegisterKey" moduleName="Pin Module" registerAlias="WPUA"/>
         <value>63</value>
      </entry>
      <entry>
         <key class="com.microchip.mcc.core.tokenManager.CustomKey" moduleName="Pin Module" name="ioc RA0"/>
         <value>none</value>
      </entry>
      <entry>
         <key class="com.microchip.mcc.core.tokenManager.CustomKey" moduleName="Pin Module" name="ioc RA1"/>
         <value>none</value>
      </entry>
      <entry>
         <key class="com.microchip.mcc.core.tokenManager.OptionKey" moduleName="System Module" registerAlias="CONFIG2" settingAlias="STVREN" alias="OFF"/>
         <value>0</value>
      </entry>
      <entry>
         <key class="com.microchip.mcc.core.tokenManager.CustomKey" moduleName="INTERNAL OSCILLATOR" name="CustomSoftwarePll"/>
         <value>disabled</value>
      </entry>
      <entry>
         <key class="com.microchip.mcc.core.tokenManager.SettingKey" moduleName="Pin Module" registerAlias="IOCAF" settingAlias="IOCAF2"/>
         <value>disabled</value>
      </entry>
      <entry>
         <key class="com.microchip.mcc.core.tokenManager.OptionKey" moduleName="ADC" registerAlias="ADCON0" settingAlias="ADON" alias="enabled"/>
         <value>1</value>
      </entry>
      <entry>
         <key class="com.microchip.mcc.core.tokenManager.OptionKey" moduleName="Pin Module" registerAlias="LATC" settingAlias="LATC4" alias="set"/>
         <value>1</value>
      </entry>
      <entry>
         <key class="com.microchip.mcc.core.tokenManager.OptionKey" moduleName="MSSP" registerAlias="SSPCON1" settingAlias="SSPM" alias="FOSC/4_SSPxADD_I2C"/>
         <value>8</value>
      </entry>
      <entry>
         <key class="com.microchip.mcc.core.tokenManager.OptionKey" moduleName="WDT" registerAlias="WDTCON0" settingAlias="WDTPS" alias="1:65536"/>
         <value>11</value>
      </entry>
      <entry>
         <key class="com.microchip.mcc.core.tokenManager.OptionKey" moduleName="Pin Module" registerAlias="ANSELC" settingAlias="ANSC0" alias="analog"/>
         <value>1</value>
      </entry>
      <entry>
         <key class="com.microchip.mcc.core.tokenManager.SettingKey" moduleName="MSSP" registerAlias="SSPSTAT" settingAlias="S"/>
         <value>startbit_notdetected</value>
      </entry>
      <entry>
         <key class="com.microchip.mcc.core.tokenManager.OptionKey" moduleName="MSSP" registerAlias="SSPCON3" settingAlias="DHEN" alias="disabled"/>
         <value>0</value>
      </entry>
      <entry>
         <key class="com.microchip.mcc.core.tokenManager.OptionKey" moduleName="System Module" registerAlias="CONFIG2" settingAlias="BORV" alias="LO"/>
         <value>1024</value>
      </entry>
      <entry>
         <key class="com.microchip.mcc.core.tokenManager.SettingKey" moduleName="MSSP" registerAlias="SSPBUF" settingAlias="SSPBUF"/>
         <value>0</value>
      </entry>
      <entry>
         <key class="com.microchip.mcc.core.tokenManager.OptionKey" moduleName="MSSP" registerAlias="SSPCON2" settingAlias="GCEN" alias="disabled"/>
         <value>0</value>
      </entry>
      <entry>
         <key class="com.microchip.mcc.core.tokenManager.RegisterKey" moduleName="Pin Module" registerAlias="IOCAP"/>
         <value>0</value>
      </entry>
      <entry>
         <key class="com.microchip.mcc.core.tokenManager.OptionKey" moduleName="WDT" registerAlias="WDTCON0" settingAlias="WDTSEN" alias="OFF"/>
         <value>0</value>
      </entry>
      <entry>
         <key class="com.microchip.mcc.core.tokenManager.OptionKey" moduleName="Pin Module" registerAlias="LATC" settingAlias="LATC5" alias="set"/>
         <value>1</value>
      </entry>
      <entry>
         <key class="com.microchip.mcc.core.tokenManager.OptionKey" moduleName="MSSP" registerAlias="SSPCON1" settingAlias="SSPEN" alias="disabled"/>
         <value>0</value>
      </entry>
      <entry>
         <key class="com.microchip.mcc.core.tokenManager.OptionKey" moduleName="MSSP" registerAlias="SSPCON2" settingAlias="RSEN" alias="disabled"/>
         <value>0</value>
      </entry>
      <entry>
         <key class="com.microchip.mcc.core.tokenManager.CustomKey" moduleName="INTERNAL OSCILLATOR" name="CurrentPllString"/>
         <value/>
      </entry>
      <entry>
         <key class="com.microchip.mcc.core.tokenManager.OptionKey" moduleName="Pin Module" registerAlias="ANSELC" settingAlias="ANSC1" alias="analog"/>
         <value>1</value>
      </entry>
      <entry>
         <key class="com.microchip.mcc.core.tokenManager.CustomKey" moduleName="Pin Module" name="SCK%isActiveBidirectional"/>
         <value>enabled</value>
      </entry>
      <entry>
         <key class="com.microchip.mcc.core.tokenManager.OptionKey" moduleName="Pin Module" registerAlias="IOCAN" settingAlias="IOCAN2" alias="enabled"/>
         <value>1</value>
      </entry>
      <entry>
         <key class="com.microchip.mcc.core.tokenManager.OptionKey" moduleName="Pin Module" registerAlias="IOCAP" settingAlias="IOCAP3" alias="disabled"/>
         <value>0</value>
      </entry>
      <entry>
         <key class="com.microchip.mcc.core.tokenManager.CustomKey" moduleName="Pin Module" name="ioc RC4"/>
         <value>none</value>
      </entry>
      <entry>
         <key class="com.microchip.mcc.core.tokenManager.CustomKey" moduleName="Pin Module" name="ioc RC5"/>
         <value>none</value>
      </entry>
      <entry>
         <key class="com.microchip.mcc.core.tokenManager.CustomKey" moduleName="Pin Module" name="ioc RC2"/>
         <value>none</value>
      </entry>
      <entry>
         <key class="com.microchip.mcc.core.tokenManager.SettingKey" moduleName="Pin Module" registerAlias="IOCAP" settingAlias="IOCAP3"/>
         <value>disabled</value>
      </entry>
      <entry>
         <key class="com.microchip.mcc.core.tokenManager.CustomKey" moduleName="Pin Module" name="ioc RC3"/>
         <value>none</value>
      </entry>
      <entry>
         <key class="com.microchip.mcc.core.tokenManager.CustomKey" moduleName="Pin Module" name="ioc RC0"/>
         <value>none</value>
      </entry>
      <entry>
         <key class="com.microchip.mcc.core.tokenManager.CustomKey" moduleName="Pin Module" name="ioc RC1"/>
         <value>none</value>
      </entry>
      <entry>
         <key class="com.microchip.mcc.core.tokenManager.SettingKey" moduleName="Pin Module" registerAlias="TRISA" settingAlias="TRISA5"/>
         <value>input</value>
      </entry>
      <entry>
         <key class="com.microchip.mcc.core.tokenManager.OptionKey" moduleName="MSSP" registerAlias="SSPCON2" settingAlias="ACKEN" alias="enabled"/>
         <value>1</value>
      </entry>
      <entry>
         <key class="com.microchip.mcc.core.tokenManager.OptionKey" moduleName="Pin Module" registerAlias="WPUA" settingAlias="WPUA0" alias="set"/>
         <value>1</value>
      </entry>
      <entry>
         <key class="com.microchip.mcc.core.tokenManager.OptionKey" moduleName="Pin Module" registerAlias="TRISC" settingAlias="TRISC4" alias="output"/>
         <value>0</value>
      </entry>
      <entry>
         <key class="com.microchip.mcc.core.tokenManager.OptionKey" moduleName="Pin Module" registerAlias="IOCCP" settingAlias="IOCCP4" alias="enabled"/>
         <value>1</value>
      </entry>
      <entry>
         <key class="com.microchip.mcc.core.tokenManager.OptionKey" moduleName="WDT" registerAlias="WDTCON0" settingAlias="WDTPS" alias="1:16384"/>
         <value>9</value>
      </entry>
      <entry>
         <key class="com.microchip.mcc.core.tokenManager.RegisterKey" moduleName="MSSP" registerAlias="SSPSTAT"/>
         <value>64</value>
      </entry>
      <entry>
         <key class="com.microchip.mcc.core.tokenManager.SettingKey" moduleName="System Module" registerAlias="CONFIG2" settingAlias="LPBOR"/>
         <value>OFF</value>
      </entry>
      <entry>
         <key class="com.microchip.mcc.core.tokenManager.OptionKey" moduleName="INTERNAL OSCILLATOR" registerAlias="OSCSTAT" settingAlias="LFIOFR" alias="disabled"/>
         <value>0</value>
      </entry>
      <entry>
         <key class="com.microchip.mcc.core.tokenManager.OptionKey" moduleName="System Module" registerAlias="CONFIG2" settingAlias="WRT" alias="ALL"/>
         <value>0</value>
      </entry>
      <entry>
         <key class="com.microchip.mcc.core.tokenManager.SettingKey" moduleName="Pin Module" registerAlias="IOCAF" settingAlias="IOCAF1"/>
         <value>disabled</value>
      </entry>
      <entry>
         <key class="com.microchip.mcc.core.tokenManager.CustomKey" moduleName="MSSP" name="inputDataSampled"/>
         <value>Middle</value>
      </entry>
      <entry>
         <key class="com.microchip.mcc.core.tokenManager.SettingKey" moduleName="MSSP" registerAlias="SSPCON3" settingAlias="SBCDE"/>
         <value>disabled</value>
      </entry>
      <entry>
         <key class="com.microchip.mcc.core.tokenManager.RegisterKey" moduleName="MSSP" registerAlias="SSPMSK"/>
         <value>255</value>
      </entry>
      <entry>
         <key class="com.microchip.mcc.core.tokenManager.CustomKey" moduleName="MSSP" name="postive edge"/>
         <value>Active to Idle</value>
      </entry>
      <entry>
         <key class="com.microchip.mcc.core.tokenManager.RegisterKey" moduleName="Pin Module" registerAlias="IOCAN"/>
         <value>0</value>
      </entry>
      <entry>
         <key class="com.microchip.mcc.core.tokenManager.SettingKey" moduleName="Pin Module" registerAlias="TRISC" settingAlias="TRISC1"/>
         <value>input</value>
      </entry>
      <entry>
         <key class="com.microchip.mcc.core.tokenManager.SettingKey" moduleName="Pin Module" registerAlias="IOCAP" settingAlias="IOCAP2"/>
         <value>disabled</value>
      </entry>
      <entry>
         <key class="com.microchip.mcc.core.tokenManager.CustomKey" moduleName="MSSP" name="spiClockSource"/>
         <value>FOSC/4</value>
      </entry>
      <entry>
         <key class="com.microchip.mcc.core.tokenManager.OptionKey" moduleName="Pin Module" registerAlias="IOCAN" settingAlias="IOCAN4" alias="enabled"/>
         <value>1</value>
      </entry>
      <entry>
         <key class="com.microchip.mcc.core.tokenManager.OptionKey" moduleName="Pin Module" registerAlias="IOCAP" settingAlias="IOCAP1" alias="disabled"/>
         <value>0</value>
      </entry>
      <entry>
         <key class="com.microchip.mcc.core.tokenManager.SettingKey" moduleName="INTERNAL OSCILLATOR" registerAlias="OSCSTAT" settingAlias="PLLR"/>
         <value>disabled</value>
      </entry>
      <entry>
         <key class="com.microchip.mcc.core.tokenManager.SettingKey" moduleName="INTERNAL OSCILLATOR" registerAlias="OSCSTAT" settingAlias="HFIOFL"/>
         <value>not stable</value>
      </entry>
      <entry>
         <key class="com.microchip.mcc.core.tokenManager.SettingKey" moduleName="INTERNAL OSCILLATOR" registerAlias="OSCSTAT" settingAlias="MFIOFR"/>
         <value>disabled</value>
      </entry>
      <entry>
         <key class="com.microchip.mcc.core.tokenManager.OptionKey" moduleName="MSSP" registerAlias="SSPSTAT" settingAlias="CKE" alias="Idle to Active"/>
         <value>0</value>
      </entry>
      <entry>
         <key class="com.microchip.mcc.core.tokenManager.OptionKey" moduleName="MSSP" registerAlias="SSPCON1" settingAlias="SSPEN" alias="enabled"/>
         <value>1</value>
      </entry>
      <entry>
         <key class="com.microchip.mcc.core.tokenManager.OptionKey" moduleName="Pin Module" registerAlias="WPUA" settingAlias="WPUA2" alias="set"/>
         <value>1</value>
      </entry>
      <entry>
         <key class="com.microchip.mcc.core.tokenManager.OptionKey" moduleName="WDT" registerAlias="WDTCON0" settingAlias="WDTPS" alias="1:262144"/>
         <value>13</value>
      </entry>
      <entry>
         <key class="com.microchip.mcc.core.tokenManager.OptionKey" moduleName="Pin Module" registerAlias="LATA" settingAlias="LATA0" alias="clear"/>
         <value>0</value>
      </entry>
      <entry>
         <key class="com.microchip.mcc.core.tokenManager.OptionKey" moduleName="Pin Module" registerAlias="IOCCP" settingAlias="IOCCP2" alias="enabled"/>
         <value>1</value>
      </entry>
      <entry>
         <key class="com.microchip.mcc.core.tokenManager.SettingKey" moduleName="Pin Module" registerAlias="TRISC" settingAlias="TRISC2"/>
         <value>input</value>
      </entry>
      <entry>
         <key class="com.microchip.mcc.core.tokenManager.SettingKey" moduleName="MSSP" registerAlias="SSPCON1" settingAlias="SSPOV"/>
         <value>no_overflow</value>
      </entry>
      <entry>
         <key class="com.microchip.mcc.core.tokenManager.CustomKey" moduleName="MSSP" name="SSPIInitiliazed"/>
         <value>disabled</value>
      </entry>
      <entry>
         <key class="com.microchip.mcc.core.tokenManager.SettingKey" moduleName="Pin Module" registerAlias="IOCAF" settingAlias="IOCAF0"/>
         <value>disabled</value>
      </entry>
      <entry>
         <key class="com.microchip.mcc.core.tokenManager.OptionKey" moduleName="MSSP" registerAlias="SSPCON3" settingAlias="ACKTIM" alias="no_ackseq"/>
         <value>1</value>
      </entry>
      <entry>
         <key class="com.microchip.mcc.core.tokenManager.OptionKey" moduleName="Pin Module" registerAlias="ANSELA" settingAlias="ANSA4" alias="analog"/>
         <value>1</value>
      </entry>
      <entry>
         <key class="com.microchip.mcc.core.tokenManager.OptionKey" moduleName="Pin Module" registerAlias="IOCCP" settingAlias="IOCCP4" alias="disabled"/>
         <value>0</value>
      </entry>
      <entry>
         <key class="com.microchip.mcc.core.tokenManager.OptionKey" moduleName="Pin Module" registerAlias="IOCAP" settingAlias="IOCAP1" alias="enabled"/>
         <value>1</value>
      </entry>
      <entry>
         <key class="com.microchip.mcc.core.tokenManager.OptionKey" moduleName="MSSP" registerAlias="SSPCON3" settingAlias="AHEN" alias="disabled"/>
         <value>0</value>
      </entry>
      <entry>
         <key class="com.microchip.mcc.core.tokenManager.OptionKey" moduleName="Pin Module" registerAlias="IOCAN" settingAlias="IOCAN4" alias="disabled"/>
         <value>0</value>
      </entry>
      <entry>
         <key class="com.microchip.mcc.core.tokenManager.OptionKey" moduleName="MSSP" registerAlias="SSPCON1" settingAlias="SSPM" alias="SCKx_nSSxdisabled"/>
         <value>5</value>
      </entry>
      <entry>
         <key class="com.microchip.mcc.core.tokenManager.OptionKey" moduleName="ADC" registerAlias="ADCON2" settingAlias="TRIGSEL" alias="no_auto_trigger"/>
         <value>0</value>
      </entry>
      <entry>
         <key class="com.microchip.mcc.core.tokenManager.CustomKey" moduleName="MSSP" name="i2cMasterspeedControl"/>
         <value>Standard Speed</value>
      </entry>
      <entry>
         <key class="com.microchip.mcc.core.tokenManager.OptionKey" moduleName="System Module" registerAlias="CONFIG1" settingAlias="CLKOUTEN" alias="OFF"/>
         <value>2048</value>
      </entry>
      <entry>
         <key class="com.microchip.mcc.core.tokenManager.RegisterKey" moduleName="MSSP" registerAlias="SSPADD"/>
         <value>0</value>
      </entry>
      <entry>
         <key class="com.microchip.mcc.core.tokenManager.SettingKey" moduleName="Pin Module" registerAlias="TRISC" settingAlias="TRISC0"/>
         <value>output</value>
      </entry>
      <entry>
         <key class="com.microchip.mcc.core.tokenManager.SettingKey" moduleName="Pin Module" registerAlias="IOCAP" settingAlias="IOCAP1"/>
         <value>disabled</value>
      </entry>
      <entry>
         <key class="com.microchip.mcc.core.tokenManager.OptionKey" moduleName="Pin Module" registerAlias="IOCCN" settingAlias="IOCCN5" alias="enabled"/>
         <value>1</value>
      </entry>
      <entry>
         <key class="com.microchip.mcc.core.tokenManager.OptionKey" moduleName="Pin Module" registerAlias="TRISC" settingAlias="TRISC5" alias="output"/>
         <value>0</value>
      </entry>
      <entry>
         <key class="com.microchip.mcc.core.tokenManager.OptionKey" moduleName="WDT" registerAlias="WDTCON0" settingAlias="WDTPS" alias="1:4096"/>
         <value>7</value>
      </entry>
      <entry>
         <key class="com.microchip.mcc.core.tokenManager.SettingKey" moduleName="INTERNAL OSCILLATOR" registerAlias="OSCSTAT" settingAlias="SOSCR"/>
         <value>disabled</value>
      </entry>
      <entry>
         <key class="com.microchip.mcc.core.tokenManager.OptionKey" moduleName="MSSP" registerAlias="SSPSTAT" settingAlias="SMP" alias="Standard Speed"/>
         <value>1</value>
      </entry>
      <entry>
         <key class="com.microchip.mcc.core.tokenManager.RegisterKey" moduleName="Pin Module" registerAlias="RC1PPS"/>
         <value>17</value>
      </entry>
      <entry>
         <key class="com.microchip.mcc.core.tokenManager.OptionKey" moduleName="System Module" registerAlias="CONFIG2" settingAlias="ZCDDIS" alias="OFF"/>
         <value>0</value>
      </entry>
      <entry>
         <key class="com.microchip.mcc.core.tokenManager.RegisterKey" moduleName="MSSP" registerAlias="SSPCON1"/>
         <value>32</value>
      </entry>
      <entry>
         <key class="com.microchip.mcc.core.tokenManager.CustomKey" moduleName="MSSP" name="300ns"/>
         <value>300ns</value>
      </entry>
      <entry>
         <key class="com.microchip.mcc.core.tokenManager.OptionKey" moduleName="MSSP" registerAlias="SSPCON2" settingAlias="GCEN" alias="enabled"/>
         <value>1</value>
      </entry>
      <entry>
         <key class="com.microchip.mcc.core.tokenManager.RegisterKey" moduleName="Pin Module" registerAlias="OPTION_REG"/>
         <value>128</value>
      </entry>
      <entry>
         <key class="com.microchip.mcc.core.tokenManager.OptionKey" moduleName="ADC" registerAlias="ADCON1" settingAlias="ADFM" alias="left"/>
         <value>0</value>
      </entry>
      <entry>
         <key class="com.microchip.mcc.core.tokenManager.OptionKey" moduleName="INTERNAL OSCILLATOR" registerAlias="OSCSTAT" settingAlias="SOSCR" alias="disabled"/>
         <value>0</value>
      </entry>
      <entry>
         <key class="com.microchip.mcc.core.tokenManager.OptionKey" moduleName="Pin Module" registerAlias="ANSELC" settingAlias="ANSC2" alias="analog"/>
         <value>1</value>
      </entry>
      <entry>
         <key class="com.microchip.mcc.core.tokenManager.SettingKey" moduleName="System Module" registerAlias="CONFIG1" settingAlias="FOSC"/>
         <value>INTOSC</value>
      </entry>
      <entry>
         <key class="com.microchip.mcc.core.tokenManager.OptionKey" moduleName="Pin Module" registerAlias="IOCAN" settingAlias="IOCAN3" alias="enabled"/>
         <value>1</value>
      </entry>
      <entry>
         <key class="com.microchip.mcc.core.tokenManager.OptionKey" moduleName="Pin Module" registerAlias="IOCAP" settingAlias="IOCAP2" alias="disabled"/>
         <value>0</value>
      </entry>
      <entry>
         <key class="com.microchip.mcc.core.tokenManager.OptionKey" moduleName="MSSP" registerAlias="SSPCON2" settingAlias="RSEN" alias="enabled"/>
         <value>1</value>
      </entry>
      <entry>
         <key class="com.microchip.mcc.core.tokenManager.OptionKey" moduleName="System Module" registerAlias="CONFIG1" settingAlias="FOSC" alias="INTOSC"/>
         <value>0</value>
      </entry>
      <entry>
         <key class="com.microchip.mcc.core.tokenManager.OptionKey" moduleName="MSSP" registerAlias="SSPSTAT" settingAlias="BF" alias="RCcomplete_TXinprocess"/>
         <value>1</value>
      </entry>
      <entry>
         <key class="com.microchip.mcc.core.tokenManager.CustomKey" moduleName="MSSP" name="i2cSlavespeedControl"/>
         <value>High Speed</value>
      </entry>
      <entry>
         <key class="com.microchip.mcc.core.tokenManager.OptionKey" moduleName="MSSP" registerAlias="SSPCON1" settingAlias="CKP" alias="Idle:Low, Active:High"/>
         <value>0</value>
      </entry>
      <entry>
         <key class="com.microchip.mcc.core.tokenManager.OptionKey" moduleName="Pin Module" registerAlias="OPTION_REG" settingAlias="nWPUEN" alias="enabled"/>
         <value>0</value>
      </entry>
      <entry>
         <key class="com.microchip.mcc.core.tokenManager.OptionKey" moduleName="INTERNAL OSCILLATOR" registerAlias="OSCCON" settingAlias="IRCF" alias="250KHz_HF"/>
         <value>9</value>
      </entry>
      <entry>
         <key class="com.microchip.mcc.core.tokenManager.OptionKey" moduleName="Pin Module" registerAlias="IOCAP" settingAlias="IOCAP5" alias="disabled"/>
         <value>0</value>
      </entry>
      <entry>
         <key class="com.microchip.mcc.core.tokenManager.OptionKey" moduleName="INTERNAL OSCILLATOR" registerAlias="OSCSTAT" settingAlias="HFIOFR" alias="disabled"/>
         <value>0</value>
      </entry>
      <entry>
         <key class="com.microchip.mcc.core.tokenManager.RegisterKey" moduleName="Pin Module" registerAlias="CCP1PPS"/>
         <value>21</value>
      </entry>
      <entry>
         <key class="com.microchip.mcc.core.tokenManager.SettingKey" moduleName="Pin Module" registerAlias="WPUA" settingAlias="WPUA0"/>
         <value>set</value>
      </entry>
      <entry>
         <key class="com.microchip.mcc.core.tokenManager.OptionKey" moduleName="ADC" registerAlias="ADCON1" settingAlias="ADCS" alias="FOSC/4"/>
         <value>4</value>
      </entry>
      <entry>
         <key class="com.microchip.mcc.core.tokenManager.SettingKey" moduleName="MSSP" registerAlias="SSPCON3" settingAlias="SDAHT"/>
         <value>300ns</value>
      </entry>
      <entry>
         <key class="com.microchip.mcc.core.tokenManager.OptionKey" moduleName="ADC" registerAlias="ADCON1" settingAlias="ADCS" alias="FOSC/2"/>
         <value>0</value>
      </entry>
      <entry>
         <key class="com.microchip.mcc.core.tokenManager.OptionKey" moduleName="ADC" registerAlias="ADCON1" settingAlias="ADCS" alias="FOSC/8"/>
         <value>1</value>
      </entry>
      <entry>
         <key class="com.microchip.mcc.core.tokenManager.OptionKey" moduleName="Pin Module" registerAlias="IOCAN" settingAlias="IOCAN5" alias="enabled"/>
         <value>1</value>
      </entry>
      <entry>
         <key class="com.microchip.mcc.core.tokenManager.SettingKey" moduleName="Pin Module" registerAlias="LATA" settingAlias="LATA4"/>
         <value>clear</value>
      </entry>
      <entry>
         <key class="com.microchip.mcc.core.tokenManager.SettingKey" moduleName="Pin Module" registerAlias="IOCAP" settingAlias="IOCAP0"/>
         <value>disabled</value>
      </entry>
      <entry>
         <key class="com.microchip.mcc.core.tokenManager.OptionKey" moduleName="MSSP" registerAlias="SSPCON1" settingAlias="SSPM" alias="10 Bit Polling"/>
         <value>7</value>
      </entry>
      <entry>
         <key class="com.microchip.mcc.core.tokenManager.SettingKey" moduleName="Pin Module" registerAlias="T1GPPS" settingAlias="T1GPPS"/>
         <value>4</value>
      </entry>
      <entry>
         <key class="com.microchip.mcc.core.tokenManager.CustomKey" moduleName="MSSP" name="100ns"/>
         <value>100ns</value>
      </entry>
      <entry>
         <key class="com.microchip.mcc.core.tokenManager.OptionKey" moduleName="System Module" registerAlias="CONFIG1" settingAlias="BOREN" alias="NSLEEP"/>
         <value>1024</value>
      </entry>
      <entry>
         <key class="com.microchip.mcc.core.tokenManager.OptionKey" moduleName="ADC" registerAlias="ADCON1" settingAlias="ADFM" alias="right"/>
         <value>1</value>
      </entry>
      <entry>
         <key class="com.microchip.mcc.core.tokenManager.OptionKey" moduleName="Pin Module" registerAlias="IOCCF" settingAlias="IOCCF0" alias="disabled"/>
         <value>0</value>
      </entry>
      <entry>
         <key class="com.microchip.mcc.core.tokenManager.OptionKey" moduleName="INTERNAL OSCILLATOR" registerAlias="OSCCON" settingAlias="IRCF" alias="500KHz_MF"/>
         <value>7</value>
      </entry>
      <entry>
         <key class="com.microchip.mcc.core.tokenManager.CustomKey" moduleName="MSSP" name="urlSlaveMask"/>
         <value>0</value>
      </entry>
      <entry>
         <key class="com.microchip.mcc.core.tokenManager.OptionKey" moduleName="ADC" registerAlias="ADCON1" settingAlias="ADCS" alias="FOSC/16"/>
         <value>5</value>
      </entry>
      <entry>
         <key class="com.microchip.mcc.core.tokenManager.OptionKey" moduleName="System Module" registerAlias="CONFIG1" settingAlias="BOREN" alias="OFF"/>
         <value>0</value>
      </entry>
      <entry>
         <key class="com.microchip.mcc.core.tokenManager.SettingKey" moduleName="Pin Module" registerAlias="IOCAN" settingAlias="IOCAN5"/>
         <value>disabled</value>
      </entry>
      <entry>
         <key class="com.microchip.mcc.core.tokenManager.SettingKey" moduleName="MSSP" registerAlias="SSPSTAT" settingAlias="P"/>
         <value>stopbit_notdetected</value>
      </entry>
      <entry>
         <key class="com.microchip.mcc.core.tokenManager.OptionKey" moduleName="MSSP" registerAlias="SSPCON3" settingAlias="SDAHT" alias="300ns"/>
         <value>1</value>
      </entry>
      <entry>
         <key class="com.microchip.mcc.core.tokenManager.SettingKey" moduleName="ADC" registerAlias="ADCON0" settingAlias="GO_nDONE"/>
         <value>stop</value>
      </entry>
      <entry>
         <key class="com.microchip.mcc.core.tokenManager.SettingKey" moduleName="Pin Module" registerAlias="LATA" settingAlias="LATA5"/>
         <value>clear</value>
      </entry>
      <entry>
         <key class="com.microchip.mcc.core.tokenManager.OptionKey" moduleName="Pin Module" registerAlias="IOCAP" settingAlias="IOCAP2" alias="enabled"/>
         <value>1</value>
      </entry>
      <entry>
         <key class="com.microchip.mcc.core.tokenManager.SettingKey" moduleName="INTERNAL OSCILLATOR" registerAlias="OSCSTAT" settingAlias="LFIOFR"/>
         <value>disabled</value>
      </entry>
      <entry>
         <key class="com.microchip.mcc.core.tokenManager.OptionKey" moduleName="INTERNAL OSCILLATOR" registerAlias="OSCSTAT" settingAlias="PLLR" alias="enabled"/>
         <value>1</value>
      </entry>
      <entry>
         <key class="com.microchip.mcc.core.tokenManager.CustomKey" moduleName="MSSP" name="ClkDividerValue"/>
         <value>0</value>
      </entry>
      <entry>
         <key class="com.microchip.mcc.core.tokenManager.SettingKey" moduleName="Pin Module" registerAlias="IOCCF" settingAlias="IOCCF5"/>
         <value>disabled</value>
      </entry>
      <entry>
         <key class="com.microchip.mcc.core.tokenManager.RegisterKey" moduleName="Pin Module" registerAlias="SSPDATPPS"/>
         <value>17</value>
      </entry>
      <entry>
         <key class="com.microchip.mcc.core.tokenManager.OptionKey" moduleName="MSSP" registerAlias="SSPCON2" settingAlias="SEN" alias="disabled"/>
         <value>0</value>
      </entry>
      <entry>
         <key class="com.microchip.mcc.core.tokenManager.CustomKey" moduleName="ADC" name="conversionTime"/>
         <value>23.0 us</value>
      </entry>
      <entry>
         <key class="com.microchip.mcc.core.tokenManager.OptionKey" moduleName="ADC" registerAlias="ADCON1" settingAlias="ADCS" alias="FOSC/32"/>
         <value>2</value>
      </entry>
      <entry>
         <key class="com.microchip.mcc.core.tokenManager.OptionKey" moduleName="INTERNAL OSCILLATOR" registerAlias="OSCSTAT" settingAlias="HFIOFL" alias="stable"/>
         <value>1</value>
      </entry>
      <entry>
         <key class="com.microchip.mcc.core.tokenManager.OptionKey" moduleName="System Module" registerAlias="CONFIG2" settingAlias="STVREN" alias="ON"/>
         <value>512</value>
      </entry>
      <entry>
         <key class="com.microchip.mcc.core.tokenManager.CustomKey" moduleName="INTERNAL OSCILLATOR" name="HFIntOscClockInHz"/>
         <value>16000000</value>
      </entry>
      <entry>
         <key class="com.microchip.mcc.core.tokenManager.RegisterKey" moduleName="MSSP" registerAlias="SSPBUF"/>
         <value>0</value>
      </entry>
      <entry>
         <key class="com.microchip.mcc.core.tokenManager.SettingKey" moduleName="ADC" registerAlias="ADCON0" settingAlias="ADON"/>
         <value>enabled</value>
      </entry>
      <entry>
         <key class="com.microchip.mcc.core.tokenManager.CustomKey" moduleName="INTERNAL OSCILLATOR" name="CustomIRFC"/>
         <value>1MHz_HF</value>
      </entry>
      <entry>
         <key class="com.microchip.mcc.core.tokenManager.SettingKey" moduleName="Pin Module" registerAlias="T1CKIPPS" settingAlias="T1CKIPPS"/>
         <value>5</value>
      </entry>
      <entry>
         <key class="com.microchip.mcc.core.tokenManager.OptionKey" moduleName="INTERNAL OSCILLATOR" registerAlias="OSCCON" settingAlias="IRCF" alias="250KHz_MF"/>
         <value>6</value>
      </entry>
      <entry>
         <key class="com.microchip.mcc.core.tokenManager.OptionKey" moduleName="Pin Module" registerAlias="IOCAP" settingAlias="IOCAP4" alias="enabled"/>
         <value>1</value>
      </entry>
      <entry>
         <key class="com.microchip.mcc.core.tokenManager.SettingKey" moduleName="Pin Module" registerAlias="IOCAN" settingAlias="IOCAN4"/>
         <value>disabled</value>
      </entry>
      <entry>
         <key class="com.microchip.mcc.core.tokenManager.OptionKey" moduleName="MSSP" registerAlias="SSPCON3" settingAlias="BOEN" alias="disabled"/>
         <value>0</value>
      </entry>
      <entry>
         <key class="com.microchip.mcc.core.tokenManager.SettingKey" moduleName="Pin Module" registerAlias="IOCCF" settingAlias="IOCCF4"/>
         <value>disabled</value>
      </entry>
      <entry>
         <key class="com.microchip.mcc.core.tokenManager.SettingKey" moduleName="Pin Module" registerAlias="LATA" settingAlias="LATA2"/>
         <value>clear</value>
      </entry>
      <entry>
         <key class="com.microchip.mcc.core.tokenManager.OptionKey" moduleName="INTERNAL OSCILLATOR" registerAlias="OSCCON" settingAlias="SPLLEN" alias="disabled"/>
         <value>0</value>
      </entry>
      <entry>
         <key class="com.microchip.mcc.core.tokenManager.SettingKey" moduleName="Pin Module" registerAlias="RA4PPS" settingAlias="RA4PPS"/>
         <value>0</value>
      </entry>
      <entry>
         <key class="com.microchip.mcc.core.tokenManager.SettingKey" moduleName="Pin Module" registerAlias="T0CKIPPS" settingAlias="T0CKIPPS"/>
         <value>2</value>
      </entry>
      <entry>
         <key class="com.microchip.mcc.core.tokenManager.SettingKey" moduleName="System Module" registerAlias="CONFIG1" settingAlias="WDTE"/>
         <value>OFF</value>
      </entry>
      <entry>
         <key class="com.microchip.mcc.core.tokenManager.OptionKey" moduleName="MSSP" registerAlias="SSPSTAT" settingAlias="SMP" alias="High Speed"/>
         <value>0</value>
      </entry>
      <entry>
         <key class="com.microchip.mcc.core.tokenManager.SettingKey" moduleName="Pin Module" registerAlias="RA2PPS" settingAlias="RA2PPS"/>
         <value>0</value>
      </entry>
      <entry>
         <key class="com.microchip.mcc.core.tokenManager.SettingKey" moduleName="Pin Module" registerAlias="IOCI" settingAlias="flag"/>
         <value>disabled</value>
      </entry>
      <entry>
         <key class="com.microchip.mcc.core.tokenManager.RegisterKey" moduleName="Pin Module" registerAlias="LATA"/>
         <value>0</value>
      </entry>
      <entry>
         <key class="com.microchip.mcc.core.tokenManager.OptionKey" moduleName="Pin Module" registerAlias="IOCAP" settingAlias="IOCAP4" alias="disabled"/>
         <value>0</value>
      </entry>
      <entry>
         <key class="com.microchip.mcc.core.tokenManager.SettingKey" moduleName="ADC" registerAlias="ADCON2" settingAlias="TRIGSEL"/>
         <value>no_auto_trigger</value>
      </entry>
      <entry>
         <key class="com.microchip.mcc.core.tokenManager.SettingKey" moduleName="Pin Module" registerAlias="IOCCP" settingAlias="IOCCP5"/>
         <value>disabled</value>
      </entry>
      <entry>
         <key class="com.microchip.mcc.core.tokenManager.SettingKey" moduleName="MSSP" registerAlias="SSPCON3" settingAlias="ACKTIM"/>
         <value>ackseq</value>
      </entry>
      <entry>
         <key class="com.microchip.mcc.core.tokenManager.SettingKey" moduleName="Pin Module" registerAlias="IOCAN" settingAlias="IOCAN3"/>
         <value>disabled</value>
      </entry>
      <entry>
         <key class="com.microchip.mcc.core.tokenManager.OptionKey" moduleName="MSSP" registerAlias="SSPSTAT" settingAlias="P" alias="stopbit_notdetected"/>
         <value>0</value>
      </entry>
      <entry>
         <key class="com.microchip.mcc.core.tokenManager.OptionKey" moduleName="ADC" registerAlias="ADCON1" settingAlias="ADPREF" alias="external"/>
         <value>2</value>
      </entry>
      <entry>
         <key class="com.microchip.mcc.core.tokenManager.OptionKey" moduleName="Pin Module" registerAlias="IOCCP" settingAlias="IOCCP5" alias="enabled"/>
         <value>1</value>
      </entry>
      <entry>
         <key class="com.microchip.mcc.core.tokenManager.SettingKey" moduleName="ADC" registerAlias="ADCON0" settingAlias="CHS"/>
         <value>AN0</value>
      </entry>
      <entry>
         <key class="com.microchip.mcc.core.tokenManager.RegisterKey" moduleName="Pin Module" registerAlias="WPUC"/>
         <value>63</value>
      </entry>
      <entry>
         <key class="com.microchip.mcc.core.tokenManager.OptionKey" moduleName="INTERNAL OSCILLATOR" registerAlias="OSCSTAT" settingAlias="LFIOFR" alias="enabled"/>
         <value>1</value>
      </entry>
      <entry>
         <key class="com.microchip.mcc.core.tokenManager.CustomKey" moduleName="Pin Module" name="SCL%isActiveBidirectional"/>
         <value>disabled</value>
      </entry>
      <entry>
         <key class="com.microchip.mcc.core.tokenManager.OptionKey" moduleName="ADC" registerAlias="ADCON1" settingAlias="ADCS" alias="FOSC/64"/>
         <value>6</value>
      </entry>
      <entry>
         <key class="com.microchip.mcc.core.tokenManager.SettingKey" moduleName="Pin Module" registerAlias="IOCCF" settingAlias="IOCCF3"/>
         <value>disabled</value>
      </entry>
      <entry>
         <key class="com.microchip.mcc.core.tokenManager.RegisterKey" moduleName="Pin Module" registerAlias="RA5PPS"/>
         <value>0</value>
      </entry>
      <entry>
         <key class="com.microchip.mcc.core.tokenManager.RegisterKey" moduleName="Pin Module" registerAlias="RC2PPS"/>
         <value>0</value>
      </entry>
      <entry>
         <key class="com.microchip.mcc.core.tokenManager.OptionKey" moduleName="MSSP" registerAlias="SSPCON1" settingAlias="SSPM" alias="FOSC/64"/>
         <value>2</value>
      </entry>
      <entry>
         <key class="com.microchip.mcc.core.tokenManager.OptionKey" moduleName="Pin Module" registerAlias="IOCAP" settingAlias="IOCAP3" alias="enabled"/>
         <value>1</value>
      </entry>
      <entry>
         <key class="com.microchip.mcc.core.tokenManager.CustomKey" moduleName="ADC" name="AquisitionTime"/>
         <value>0</value>
      </entry>
      <entry>
         <key class="com.microchip.mcc.core.tokenManager.OptionKey" moduleName="WDT" registerAlias="WDTCON0" settingAlias="WDTPS" alias="1:8388608"/>
         <value>18</value>
      </entry>
      <entry>
         <key class="com.microchip.mcc.core.tokenManager.CustomKey" moduleName="Pin Module" name="Custom Name RA0"/>
         <value>channel_AN0</value>
      </entry>
      <entry>
         <key class="com.microchip.mcc.core.tokenManager.OptionKey" moduleName="MSSP" registerAlias="SSPCON1" settingAlias="WCOL" alias="no_collision"/>
         <value>0</value>
      </entry>
      <entry>
         <key class="com.microchip.mcc.core.tokenManager.OptionKey" moduleName="MSSP" registerAlias="SSPSTAT" settingAlias="P" alias="stopbit_detected"/>
         <value>1</value>
      </entry>
      <entry>
         <key class="com.microchip.mcc.core.tokenManager.SettingKey" moduleName="MSSP" registerAlias="SSPI" settingAlias="flag"/>
         <value>disabled</value>
      </entry>
      <entry>
         <key class="com.microchip.mcc.core.tokenManager.CustomKey" moduleName="MSSP" name="clockFreq"/>
         <value>1000000</value>
      </entry>
      <entry>
         <key class="com.microchip.mcc.core.tokenManager.OptionKey" moduleName="ADC" registerAlias="ADCON2" settingAlias="TRIGSEL" alias="TMR0_overflow"/>
         <value>3</value>
      </entry>
      <entry>
         <key class="com.microchip.mcc.core.tokenManager.SettingKey" moduleName="Pin Module" registerAlias="IOCAN" settingAlias="IOCAN2"/>
         <value>disabled</value>
      </entry>
      <entry>
         <key class="com.microchip.mcc.core.tokenManager.SettingKey" moduleName="Pin Module" registerAlias="IOCCP" settingAlias="IOCCP4"/>
         <value>disabled</value>
      </entry>
      <entry>
         <key class="com.microchip.mcc.core.tokenManager.CustomKey" moduleName="ADC" name="actpinEnable"/>
         <value>disabled</value>
      </entry>
      <entry>
         <key class="com.microchip.mcc.core.tokenManager.CustomKey" moduleName="MSSP" name="i2cSlaveSMBus"/>
         <value>disabled</value>
      </entry>
      <entry>
         <key class="com.microchip.mcc.core.tokenManager.CustomKey" moduleName="ADC" name="ADC_ADIISRFunction"/>
         <value>ISR</value>
      </entry>
      <entry>
         <key class="com.microchip.mcc.core.tokenManager.OptionKey" moduleName="ADC" registerAlias="ADCON0" settingAlias="GO_nDONE" alias="start"/>
         <value>1</value>
      </entry>
      <entry>
         <key class="com.microchip.mcc.core.tokenManager.OptionKey" moduleName="Pin Module" registerAlias="IOCAF" settingAlias="IOCAF0" alias="disabled"/>
         <value>0</value>
      </entry>
      <entry>
         <key class="com.microchip.mcc.core.tokenManager.OptionKey" moduleName="Pin Module" registerAlias="IOCAP" settingAlias="IOCAP5" alias="enabled"/>
         <value>1</value>
      </entry>
      <entry>
         <key class="com.microchip.mcc.core.tokenManager.SettingKey" moduleName="Pin Module" registerAlias="LATA" settingAlias="LATA0"/>
         <value>clear</value>
      </entry>
      <entry>
         <key class="com.microchip.mcc.core.tokenManager.CustomKey" moduleName="INTERNAL OSCILLATOR" name="pllMultiplier"/>
         <value>off</value>
      </entry>
      <entry>
         <key class="com.microchip.mcc.core.tokenManager.CustomKey" moduleName="Pin Module" name="Custom Name RA5"/>
         <value/>
      </entry>
      <entry>
         <key class="com.microchip.mcc.core.tokenManager.CustomKey" moduleName="Pin Module" name="Custom Name RA1"/>
         <value/>
      </entry>
      <entry>
         <key class="com.microchip.mcc.core.tokenManager.CustomKey" moduleName="Pin Module" name="Custom Name RA2"/>
         <value/>
      </entry>
      <entry>
         <key class="com.microchip.mcc.core.tokenManager.CustomKey" moduleName="Pin Module" name="Custom Name RA3"/>
         <value/>
      </entry>
      <entry>
         <key class="com.microchip.mcc.core.tokenManager.CustomKey" moduleName="Pin Module" name="Custom Name RA4"/>
         <value/>
      </entry>
      <entry>
         <key class="com.microchip.mcc.core.tokenManager.SettingKey" moduleName="Pin Module" registerAlias="IOCCF" settingAlias="IOCCF2"/>
         <value>disabled</value>
      </entry>
      <entry>
         <key class="com.microchip.mcc.core.tokenManager.OptionKey" moduleName="System Module" registerAlias="CONFIG1" settingAlias="PWRTE" alias="ON"/>
         <value>0</value>
      </entry>
      <entry>
         <key class="com.microchip.mcc.core.tokenManager.SettingKey" moduleName="INTERNAL OSCILLATOR" registerAlias="OSCCON" settingAlias="SPLLEN"/>
         <value>disabled</value>
      </entry>
      <entry>
         <key class="com.microchip.mcc.core.tokenManager.OptionKey" moduleName="Pin Module" registerAlias="IOCCF" settingAlias="IOCCF1" alias="enabled"/>
         <value>1</value>
      </entry>
      <entry>
         <key class="com.microchip.mcc.core.tokenManager.OptionKey" moduleName="MSSP" registerAlias="SSPSTAT" settingAlias="R_nW" alias="read_TX"/>
         <value>1</value>
      </entry>
      <entry>
         <key class="com.microchip.mcc.core.tokenManager.OptionKey" moduleName="Pin Module" registerAlias="IOCCF" settingAlias="IOCCF3" alias="disabled"/>
         <value>0</value>
      </entry>
      <entry>
         <key class="com.microchip.mcc.core.tokenManager.OptionKey" moduleName="INTERNAL OSCILLATOR" registerAlias="OSCCON" settingAlias="IRCF" alias="500KHz_HF"/>
         <value>10</value>
      </entry>
      <entry>
         <key class="com.microchip.mcc.core.tokenManager.SettingKey" moduleName="Pin Module" registerAlias="IOCCP" settingAlias="IOCCP3"/>
         <value>disabled</value>
      </entry>
      <entry>
         <key class="com.microchip.mcc.core.tokenManager.SettingKey" moduleName="WDT" registerAlias="WDTCON0" settingAlias="WDTPS"/>
         <value>1:65536</value>
      </entry>
      <entry>
         <key class="com.microchip.mcc.core.tokenManager.SettingKey" moduleName="Pin Module" registerAlias="IOCAN" settingAlias="IOCAN1"/>
         <value>disabled</value>
      </entry>
      <entry>
         <key class="com.microchip.mcc.core.tokenManager.RegisterKey" moduleName="WDT" registerAlias="WDTCON0"/>
         <value>22</value>
      </entry>
      <entry>
         <key class="com.microchip.mcc.core.tokenManager.SettingKey" moduleName="MSSP" registerAlias="SSPCON3" settingAlias="BOEN"/>
         <value>disabled</value>
      </entry>
      <entry>
         <key class="com.microchip.mcc.core.tokenManager.RegisterKey" moduleName="Pin Module" registerAlias="LATC"/>
         <value>0</value>
      </entry>
      <entry>
         <key class="com.microchip.mcc.core.tokenManager.SettingKey" moduleName="Pin Module" registerAlias="SSPSSPPS" settingAlias="SSPSSPPS"/>
         <value>19</value>
      </entry>
      <entry>
         <key class="com.microchip.mcc.core.tokenManager.OptionKey" moduleName="MSSP" registerAlias="SSPCON3" settingAlias="SDAHT" alias="100ns"/>
         <value>0</value>
      </entry>
      <entry>
         <key class="com.microchip.mcc.core.tokenManager.OptionKey" moduleName="MSSP" registerAlias="SSPCON1" settingAlias="SSPM" alias="7 Bit"/>
         <value>14</value>
      </entry>
      <entry>
         <key class="com.microchip.mcc.core.tokenManager.OptionKey" moduleName="MSSP" registerAlias="SSPSTAT" settingAlias="CKE" alias="disabled"/>
         <value>0</value>
      </entry>
      <entry>
         <key class="com.microchip.mcc.core.tokenManager.SettingKey" moduleName="Pin Module" registerAlias="LATA" settingAlias="LATA1"/>
         <value>clear</value>
      </entry>
      <entry>
         <key class="com.microchip.mcc.core.tokenManager.SettingKey" moduleName="Pin Module" registerAlias="IOCCF" settingAlias="IOCCF1"/>
         <value>disabled</value>
      </entry>
      <entry>
         <key class="com.microchip.mcc.core.tokenManager.OptionKey" moduleName="MSSP" registerAlias="SSPCON1" settingAlias="CKP" alias="enabled"/>
         <value>1</value>
      </entry>
      <entry>
         <key class="com.microchip.mcc.core.tokenManager.OptionKey" moduleName="MSSP" registerAlias="SSPCON3" settingAlias="BOEN" alias="enabled"/>
         <value>1</value>
      </entry>
      <entry>
         <key class="com.microchip.mcc.core.tokenManager.OptionKey" moduleName="Pin Module" registerAlias="OPTION_REG" settingAlias="nWPUEN" alias="disabled"/>
         <value>1</value>
      </entry>
      <entry>
         <key class="com.microchip.mcc.core.tokenManager.OptionKey" moduleName="INTERNAL OSCILLATOR" registerAlias="OSCSTAT" settingAlias="OSTS" alias="clock"/>
         <value>1</value>
      </entry>
      <entry>
         <key class="com.microchip.mcc.core.tokenManager.OptionKey" moduleName="MSSP" registerAlias="SSPCON1" settingAlias="SSPM" alias="FOSC/16"/>
         <value>1</value>
      </entry>
      <entry>
         <key class="com.microchip.mcc.core.tokenManager.SettingKey" moduleName="ADC" registerAlias="ADCON1" settingAlias="ADCS"/>
         <value>FOSC/2</value>
      </entry>
      <entry>
         <key class="com.microchip.mcc.core.tokenManager.SettingKey" moduleName="Pin Module" registerAlias="IOCCP" settingAlias="IOCCP2"/>
         <value>disabled</value>
      </entry>
      <entry>
         <key class="com.microchip.mcc.core.tokenManager.RegisterKey" moduleName="ADC" registerAlias="ADRESL"/>
         <value>0</value>
      </entry>
      <entry>
         <key class="com.microchip.mcc.core.tokenManager.SettingKey" moduleName="INTERNAL OSCILLATOR" registerAlias="OSCSTAT" settingAlias="OSTS"/>
         <value>intosc</value>
      </entry>
      <entry>
         <key class="com.microchip.mcc.core.tokenManager.OptionKey" moduleName="INTERNAL OSCILLATOR" registerAlias="OSCCON" settingAlias="SPLLEN" alias="enabled"/>
         <value>1</value>
      </entry>
      <entry>
         <key class="com.microchip.mcc.core.tokenManager.OptionKey" moduleName="Pin Module" registerAlias="IOCCF" settingAlias="IOCCF1" alias="disabled"/>
         <value>0</value>
      </entry>
      <entry>
         <key class="com.microchip.mcc.core.tokenManager.CustomKey" moduleName="MSSP" name="firstOccurenceSSPI"/>
         <value>disabled</value>
      </entry>
      <entry>
         <key class="com.microchip.mcc.core.tokenManager.SettingKey" moduleName="Pin Module" registerAlias="IOCAN" settingAlias="IOCAN0"/>
         <value>disabled</value>
      </entry>
      <entry>
         <key class="com.microchip.mcc.core.tokenManager.SettingKey" moduleName="System Module" registerAlias="CONFIG1" settingAlias="CLKOUTEN"/>
         <value>OFF</value>
      </entry>
      <entry>
         <key class="com.microchip.mcc.core.tokenManager.OptionKey" moduleName="MSSP" registerAlias="SSPCON2" settingAlias="SEN" alias="enabled"/>
         <value>1</value>
      </entry>
      <entry>
         <key class="com.microchip.mcc.core.tokenManager.OptionKey" moduleName="INTERNAL OSCILLATOR" registerAlias="OSCCON" settingAlias="SCS" alias="FOSC"/>
         <value>0</value>
      </entry>
      <entry>
         <key class="com.microchip.mcc.core.tokenManager.SettingKey" moduleName="Pin Module" registerAlias="IOCCF" settingAlias="IOCCF0"/>
         <value>disabled</value>
      </entry>
      <entry>
         <key class="com.microchip.mcc.core.tokenManager.CustomKey" moduleName="ADC" name="PrechargeTime"/>
         <value>0</value>
      </entry>
      <entry>
         <key class="com.microchip.mcc.core.tokenManager.OptionKey" moduleName="MSSP" registerAlias="SSPCON2" settingAlias="ACKSTAT" alias="not_received"/>
         <value>1</value>
      </entry>
      <entry>
         <key class="com.microchip.mcc.core.tokenManager.OptionKey" moduleName="INTERNAL OSCILLATOR" registerAlias="OSCSTAT" settingAlias="MFIOFR" alias="disabled"/>
         <value>0</value>
      </entry>
      <entry>
         <key class="com.microchip.mcc.core.tokenManager.SettingKey" moduleName="MSSP" registerAlias="BCLI" settingAlias="enable"/>
         <value>disabled</value>
      </entry>
      <entry>
         <key class="com.microchip.mcc.core.tokenManager.OptionKey" moduleName="WDT" registerAlias="WDTCON0" settingAlias="WDTPS" alias="1:1024"/>
         <value>5</value>
      </entry>
      <entry>
         <key class="com.microchip.mcc.core.tokenManager.OptionKey" moduleName="MSSP" registerAlias="SSPCON1" settingAlias="CKP" alias="disabled"/>
         <value>0</value>
      </entry>
      <entry>
         <key class="com.microchip.mcc.core.tokenManager.OptionKey" moduleName="MSSP" registerAlias="SSPCON1" settingAlias="SSPM" alias="7 Bit Polling"/>
         <value>6</value>
      </entry>
      <entry>
         <key class="com.microchip.mcc.core.tokenManager.OptionKey" moduleName="INTERNAL OSCILLATOR" registerAlias="OSCSTAT" settingAlias="HFIOFR" alias="enabled"/>
         <value>1</value>
      </entry>
      <entry>
         <key class="com.microchip.mcc.core.tokenManager.SettingKey" moduleName="MSSP" registerAlias="SSPSTAT" settingAlias="D_nA"/>
         <value>lastbyte_address</value>
      </entry>
      <entry>
         <key class="com.microchip.mcc.core.tokenManager.SettingKey" moduleName="MSSP" registerAlias="SSPCON3" settingAlias="AHEN"/>
         <value>disabled</value>
      </entry>
      <entry>
         <key class="com.microchip.mcc.core.tokenManager.OptionKey" moduleName="System Module" registerAlias="CONFIG1" settingAlias="BOREN" alias="ON"/>
         <value>1536</value>
      </entry>
      <entry>
         <key class="com.microchip.mcc.core.tokenManager.OptionKey" moduleName="MSSP" registerAlias="SSPSTAT" settingAlias="UA" alias="dontupdate"/>
         <value>0</value>
      </entry>
      <entry>
         <key class="com.microchip.mcc.core.tokenManager.RegisterKey" moduleName="Pin Module" registerAlias="RA4PPS"/>
         <value>0</value>
      </entry>
      <entry>
         <key class="com.microchip.mcc.core.tokenManager.OptionKey" moduleName="System Module" registerAlias="CONFIG1" settingAlias="CP" alias="OFF"/>
         <value>128</value>
      </entry>
      <entry>
         <key class="com.microchip.mcc.core.tokenManager.OptionKey" moduleName="MSSP" registerAlias="SSPCON3" settingAlias="SBCDE" alias="enabled"/>
         <value>1</value>
      </entry>
      <entry>
         <key class="com.microchip.mcc.core.tokenManager.OptionKey" moduleName="MSSP" registerAlias="SSPCON2" settingAlias="ACKSTAT" alias="received"/>
         <value>0</value>
      </entry>
      <entry>
         <key class="com.microchip.mcc.core.tokenManager.CustomKey" moduleName="ADC" name="dependentModuleKey"/>
         <value>0</value>
      </entry>
      <entry>
         <key class="com.microchip.mcc.core.tokenManager.OptionKey" moduleName="MSSP" registerAlias="SSPCON1" settingAlias="SSPM" alias="Firmware Controlled"/>
         <value>11</value>
      </entry>
      <entry>
         <key class="com.microchip.mcc.core.tokenManager.OptionKey" moduleName="System Module" registerAlias="CONFIG2" settingAlias="WRT" alias="BOOT"/>
         <value>2</value>
      </entry>
      <entry>
         <key class="com.microchip.mcc.core.tokenManager.SettingKey" moduleName="System Module" registerAlias="CONFIG2" settingAlias="PLLEN"/>
         <value>ON</value>
      </entry>
      <entry>
         <key class="com.microchip.mcc.core.tokenManager.SettingKey" moduleName="Pin Module" registerAlias="IOCCP" settingAlias="IOCCP1"/>
         <value>disabled</value>
      </entry>
      <entry>
         <key class="com.microchip.mcc.core.tokenManager.RegisterKey" moduleName="Pin Module" registerAlias="CCP2PPS"/>
         <value>19</value>
      </entry>
      <entry>
         <key class="com.microchip.mcc.core.tokenManager.OptionKey" moduleName="Pin Module" registerAlias="IOCCF" settingAlias="IOCCF0" alias="enabled"/>
         <value>1</value>
      </entry>
      <entry>
         <key class="com.microchip.mcc.core.tokenManager.OptionKey" moduleName="MSSP" registerAlias="SSPCON3" settingAlias="ACKTIM" alias="ackseq"/>
         <value>0</value>
      </entry>
      <entry>
         <key class="com.microchip.mcc.core.tokenManager.OptionKey" moduleName="Pin Module" registerAlias="IOCCF" settingAlias="IOCCF2" alias="disabled"/>
         <value>0</value>
      </entry>
      <entry>
         <key class="com.microchip.mcc.core.tokenManager.OptionKey" moduleName="INTERNAL OSCILLATOR" registerAlias="OSCCON" settingAlias="IRCF" alias="125KHz_HF"/>
         <value>8</value>
      </entry>
      <entry>
         <key class="com.microchip.mcc.core.tokenManager.SettingKey" moduleName="MSSP" registerAlias="SSPCON2" settingAlias="ACKEN"/>
         <value>disabled</value>
      </entry>
      <entry>
         <key class="com.microchip.mcc.core.tokenManager.OptionKey" moduleName="Pin Module" registerAlias="IOCCF" settingAlias="IOCCF3" alias="enabled"/>
         <value>1</value>
      </entry>
      <entry>
         <key class="com.microchip.mcc.core.tokenManager.OptionKey" moduleName="Pin Module" registerAlias="ODCONC" settingAlias="ODC4" alias="disabled"/>
         <value>0</value>
      </entry>
      <entry>
         <key class="com.microchip.mcc.core.tokenManager.OptionKey" moduleName="Pin Module" registerAlias="IOCCF" settingAlias="IOCCF5" alias="disabled"/>
         <value>0</value>
      </entry>
      <entry>
         <key class="com.microchip.mcc.core.tokenManager.OptionKey" moduleName="Pin Module" registerAlias="ODCONC" settingAlias="ODC2" alias="enabled"/>
         <value>1</value>
      </entry>
      <entry>
         <key class="com.microchip.mcc.core.tokenManager.OptionKey" moduleName="Pin Module" registerAlias="IOCAF" settingAlias="IOCAF0" alias="enabled"/>
         <value>1</value>
      </entry>
      <entry>
         <key class="com.microchip.mcc.core.tokenManager.SettingKey" moduleName="INTERNAL OSCILLATOR" registerAlias="OSCTUNE" settingAlias="TUN"/>
         <value>0</value>
      </entry>
      <entry>
         <key class="com.microchip.mcc.core.tokenManager.SettingKey" moduleName="Pin Module" registerAlias="ANSELC" settingAlias="ANSC1"/>
         <value>digital</value>
      </entry>
      <entry>
         <key class="com.microchip.mcc.core.tokenManager.SettingKey" moduleName="Pin Module" registerAlias="IOCCP" settingAlias="IOCCP0"/>
         <value>disabled</value>
      </entry>
      <entry>
         <key class="com.microchip.mcc.core.tokenManager.OptionKey" moduleName="WDT" registerAlias="WDTCON0" settingAlias="WDTPS" alias="1:256"/>
         <value>3</value>
      </entry>
      <entry>
         <key class="com.microchip.mcc.core.tokenManager.OptionKey" moduleName="MSSP" registerAlias="SSPSTAT" settingAlias="CKE" alias="enabled"/>
         <value>1</value>
      </entry>
      <entry>
         <key class="com.microchip.mcc.core.tokenManager.SettingKey" moduleName="Pin Module" registerAlias="WPUC" settingAlias="WPUC2"/>
         <value>set</value>
      </entry>
      <entry>
         <key class="com.microchip.mcc.core.tokenManager.RegisterKey" moduleName="Pin Module" registerAlias="RC3PPS"/>
         <value>0</value>
      </entry>
      <entry>
         <key class="com.microchip.mcc.core.tokenManager.OptionKey" moduleName="Pin Module" registerAlias="ODCONA" settingAlias="ODA5" alias="enabled"/>
         <value>1</value>
      </entry>
      <entry>
         <key class="com.microchip.mcc.core.tokenManager.CustomKey" moduleName="INTERNAL OSCILLATOR" name="CustomFOSC"/>
         <value>Internal HFINTOSC. I/O function on RA4 and RA5.</value>
      </entry>
      <entry>
         <key class="com.microchip.mcc.core.tokenManager.OptionKey" moduleName="Pin Module" registerAlias="IOCAF" settingAlias="IOCAF3" alias="disabled"/>
         <value>0</value>
      </entry>
      <entry>
         <key class="com.microchip.mcc.core.tokenManager.OptionKey" moduleName="MSSP" registerAlias="SSPSTAT" settingAlias="S" alias="startbit_detected"/>
         <value>1</value>
      </entry>
      <entry>
         <key class="com.microchip.mcc.core.tokenManager.OptionKey" moduleName="System Module" registerAlias="CONFIG1" settingAlias="WDTE" alias="OFF"/>
         <value>0</value>
      </entry>
      <entry>
         <key class="com.microchip.mcc.core.tokenManager.CustomKey" moduleName="MSSP" name="negative edge"/>
         <value>Idle to Active</value>
      </entry>
      <entry>
         <key class="com.microchip.mcc.core.tokenManager.OptionKey" moduleName="INTERNAL OSCILLATOR" registerAlias="OSCCON" settingAlias="IRCF" alias="31.25KHz_MF"/>
         <value>2</value>
      </entry>
      <entry>
         <key class="com.microchip.mcc.core.tokenManager.SettingKey" moduleName="Pin Module" registerAlias="IOCCN" settingAlias="IOCCN5"/>
         <value>disabled</value>
      </entry>
      <entry>
         <key class="com.microchip.mcc.core.tokenManager.OptionKey" moduleName="Pin Module" registerAlias="ANSELA" settingAlias="ANSA0" alias="digital"/>
         <value>0</value>
      </entry>
      <entry>
         <key class="com.microchip.mcc.core.tokenManager.OptionKey" moduleName="INTERNAL OSCILLATOR" registerAlias="OSCSTAT" settingAlias="HFIOFL" alias="not stable"/>
         <value>0</value>
      </entry>
      <entry>
         <key class="com.microchip.mcc.core.tokenManager.SettingKey" moduleName="Pin Module" registerAlias="ANSELC" settingAlias="ANSC2"/>
         <value>analog</value>
      </entry>
      <entry>
         <key class="com.microchip.mcc.core.tokenManager.OptionKey" moduleName="MSSP" registerAlias="SSPCON1" settingAlias="SSPM" alias="SCKx_nSSxenabled"/>
         <value>4</value>
      </entry>
      <entry>
         <key class="com.microchip.mcc.core.tokenManager.OptionKey" moduleName="Pin Module" registerAlias="TRISC" settingAlias="TRISC5" alias="input"/>
         <value>1</value>
      </entry>
      <entry>
         <key class="com.microchip.mcc.core.tokenManager.OptionKey" moduleName="Pin Module" registerAlias="IOCCF" settingAlias="IOCCF4" alias="enabled"/>
         <value>1</value>
      </entry>
      <entry>
         <key class="com.microchip.mcc.core.tokenManager.OptionKey" moduleName="Pin Module" registerAlias="ODCONC" settingAlias="ODC5" alias="disabled"/>
         <value>0</value>
      </entry>
      <entry>
         <key class="com.microchip.mcc.core.tokenManager.OptionKey" moduleName="INTERNAL OSCILLATOR" registerAlias="OSCCON" settingAlias="IRCF" alias="4MHz_HF"/>
         <value>13</value>
      </entry>
      <entry>
         <key class="com.microchip.mcc.core.tokenManager.OptionKey" moduleName="Pin Module" registerAlias="ODCONC" settingAlias="ODC3" alias="enabled"/>
         <value>1</value>
      </entry>
      <entry>
         <key class="com.microchip.mcc.core.tokenManager.SettingKey" moduleName="MSSP" registerAlias="SSPMSK" settingAlias="SSPMSK"/>
         <value>255</value>
      </entry>
      <entry>
         <key class="com.microchip.mcc.core.tokenManager.OptionKey" moduleName="System Module" registerAlias="CONFIG1" settingAlias="MCLRE" alias="OFF"/>
         <value>0</value>
      </entry>
      <entry>
         <key class="com.microchip.mcc.core.tokenManager.OptionKey" moduleName="WDT" registerAlias="WDTCON0" settingAlias="WDTPS" alias="1:131072"/>
         <value>12</value>
      </entry>
      <entry>
         <key class="com.microchip.mcc.core.tokenManager.SettingKey" moduleName="Pin Module" registerAlias="WPUC" settingAlias="WPUC1"/>
         <value>set</value>
      </entry>
      <entry>
         <key class="com.microchip.mcc.core.tokenManager.OptionKey" moduleName="Pin Module" registerAlias="LATC" settingAlias="LATC5" alias="clear"/>
         <value>0</value>
      </entry>
      <entry>
         <key class="com.microchip.mcc.core.tokenManager.SettingKey" moduleName="System Module" registerAlias="CONFIG1" settingAlias="MCLRE"/>
         <value>ON</value>
      </entry>
      <entry>
         <key class="com.microchip.mcc.core.tokenManager.OptionKey" moduleName="Pin Module" registerAlias="IOCAF" settingAlias="IOCAF1" alias="disabled"/>
         <value>0</value>
      </entry>
      <entry>
         <key class="com.microchip.mcc.core.tokenManager.SettingKey" moduleName="Pin Module" registerAlias="IOCCN" settingAlias="IOCCN4"/>
         <value>disabled</value>
      </entry>
      <entry>
         <key class="com.microchip.mcc.core.tokenManager.OptionKey" moduleName="MSSP" registerAlias="SSPSTAT" settingAlias="BF" alias="RCinprocess_TXcomplete"/>
         <value>0</value>
      </entry>
      <entry>
         <key class="com.microchip.mcc.core.tokenManager.OptionKey" moduleName="MSSP" registerAlias="SSPCON1" settingAlias="SSPOV" alias="no_overflow"/>
         <value>0</value>
      </entry>
      <entry>
         <key class="com.microchip.mcc.core.tokenManager.SettingKey" moduleName="System Module" registerAlias="CONFIG2" settingAlias="BORV"/>
         <value>LO</value>
      </entry>
      <entry>
         <key class="com.microchip.mcc.core.tokenManager.CustomKey" moduleName="MSSP" name="firstOccurenceBCLI"/>
         <value>disabled</value>
      </entry>
      <entry>
         <key class="com.microchip.mcc.core.tokenManager.SettingKey" moduleName="System Module" registerAlias="CONFIG2" settingAlias="STVREN"/>
         <value>ON</value>
      </entry>
      <entry>
         <key class="com.microchip.mcc.core.tokenManager.OptionKey" moduleName="INTERNAL OSCILLATOR" registerAlias="OSCSTAT" settingAlias="HFIOFS" alias="stable"/>
         <value>1</value>
      </entry>
      <entry>
         <key class="com.microchip.mcc.core.tokenManager.OptionKey" moduleName="Pin Module" registerAlias="ANSELA" settingAlias="ANSA2" alias="digital"/>
         <value>0</value>
      </entry>
      <entry>
         <key class="com.microchip.mcc.core.tokenManager.OptionKey" moduleName="WDT" registerAlias="WDTCON0" settingAlias="WDTPS" alias="1:32768"/>
         <value>10</value>
      </entry>
      <entry>
         <key class="com.microchip.mcc.core.tokenManager.OptionKey" moduleName="Pin Module" registerAlias="IOCCF" settingAlias="IOCCF2" alias="enabled"/>
         <value>1</value>
      </entry>
      <entry>
         <key class="com.microchip.mcc.core.tokenManager.SettingKey" moduleName="Pin Module" registerAlias="LATC" settingAlias="LATC4"/>
         <value>clear</value>
      </entry>
      <entry>
         <key class="com.microchip.mcc.core.tokenManager.CustomKey" moduleName="INTERNAL OSCILLATOR" name="pllr"/>
         <value>PRESENT</value>
      </entry>
      <entry>
         <key class="com.microchip.mcc.core.tokenManager.OptionKey" moduleName="Pin Module" registerAlias="ODCONC" settingAlias="ODC3" alias="disabled"/>
         <value>0</value>
      </entry>
      <entry>
         <key class="com.microchip.mcc.core.tokenManager.OptionKey" moduleName="Pin Module" registerAlias="IOCCF" settingAlias="IOCCF4" alias="disabled"/>
         <value>0</value>
      </entry>
      <entry>
         <key class="com.microchip.mcc.core.tokenManager.OptionKey" moduleName="Pin Module" registerAlias="ODCONC" settingAlias="ODC1" alias="enabled"/>
         <value>1</value>
      </entry>
      <entry>
         <key class="com.microchip.mcc.core.tokenManager.OptionKey" moduleName="Pin Module" registerAlias="IOCAF" settingAlias="IOCAF1" alias="enabled"/>
         <value>1</value>
      </entry>
      <entry>
         <key class="com.microchip.mcc.core.tokenManager.OptionKey" moduleName="Pin Module" registerAlias="LATA" settingAlias="LATA0" alias="set"/>
         <value>1</value>
      </entry>
      <entry>
         <key class="com.microchip.mcc.core.tokenManager.SettingKey" moduleName="Pin Module" registerAlias="WPUC" settingAlias="WPUC0"/>
         <value>set</value>
      </entry>
      <entry>
         <key class="com.microchip.mcc.core.tokenManager.SettingKey" moduleName="MSSP" registerAlias="SSPCON2" settingAlias="RSEN"/>
         <value>disabled</value>
      </entry>
      <entry>
         <key class="com.microchip.mcc.core.tokenManager.CustomKey" moduleName="INTERNAL OSCILLATOR" name="SOSCI"/>
         <value>disabled</value>
      </entry>
      <entry>
         <key class="com.microchip.mcc.core.tokenManager.CustomKey" moduleName="Pin Module" name="Custom Name RC0"/>
         <value/>
      </entry>
      <entry>
         <key class="com.microchip.mcc.core.tokenManager.CustomKey" moduleName="Pin Module" name="Custom Name RC1"/>
         <value/>
      </entry>
      <entry>
         <key class="com.microchip.mcc.core.tokenManager.CustomKey" moduleName="Pin Module" name="Custom Name RC2"/>
         <value/>
      </entry>
      <entry>
         <key class="com.microchip.mcc.core.tokenManager.OptionKey" moduleName="Pin Module" registerAlias="ANSELA" settingAlias="ANSA1" alias="digital"/>
         <value>0</value>
      </entry>
      <entry>
         <key class="com.microchip.mcc.core.tokenManager.RegisterKey" moduleName="Pin Module" registerAlias="T0CKIPPS"/>
         <value>2</value>
      </entry>
      <entry>
         <key class="com.microchip.mcc.core.tokenManager.SettingKey" moduleName="Pin Module" registerAlias="WPUA" settingAlias="WPUA5"/>
         <value>set</value>
      </entry>
      <entry>
         <key class="com.microchip.mcc.core.tokenManager.OptionKey" moduleName="ADC" registerAlias="ADCON1" settingAlias="ADPREF" alias="VDD"/>
         <value>0</value>
      </entry>
      <entry>
         <key class="com.microchip.mcc.core.tokenManager.CustomKey" moduleName="ADC" name="PrechargeCount"/>
         <value>0</value>
      </entry>
      <entry>
         <key class="com.microchip.mcc.core.tokenManager.CustomKey" moduleName="INTERNAL OSCILLATOR" name="SOSCO"/>
         <value>disabled</value>
      </entry>
      <entry>
         <key class="com.microchip.mcc.core.tokenManager.OptionKey" moduleName="Pin Module" registerAlias="ODCONA" settingAlias="ODA4" alias="enabled"/>
         <value>1</value>
      </entry>
      <entry>
         <key class="com.microchip.mcc.core.tokenManager.SettingKey" moduleName="Pin Module" registerAlias="LATC" settingAlias="LATC5"/>
         <value>clear</value>
      </entry>
      <entry>
         <key class="com.microchip.mcc.core.tokenManager.SettingKey" moduleName="Pin Module" registerAlias="IOCCN" settingAlias="IOCCN3"/>
         <value>disabled</value>
      </entry>
      <entry>
         <key class="com.microchip.mcc.core.tokenManager.OptionKey" moduleName="Pin Module" registerAlias="LATA" settingAlias="LATA1" alias="set"/>
         <value>1</value>
      </entry>
      <entry>
         <key class="com.microchip.mcc.core.tokenManager.OptionKey" moduleName="MSSP" registerAlias="SSPCON1" settingAlias="SSPOV" alias="overflow"/>
         <value>1</value>
      </entry>
      <entry>
         <key class="com.microchip.mcc.core.tokenManager.SettingKey" moduleName="Pin Module" registerAlias="RA0PPS" settingAlias="RA0PPS"/>
         <value>0</value>
      </entry>
      <entry>
         <key class="com.microchip.mcc.core.tokenManager.SettingKey" moduleName="ADC" registerAlias="ADI" settingAlias="flag"/>
         <value>disabled</value>
      </entry>
      <entry>
         <key class="com.microchip.mcc.core.tokenManager.OptionKey" moduleName="Pin Module" registerAlias="WPUA" settingAlias="WPUA0" alias="clear"/>
         <value>0</value>
      </entry>
      <entry>
         <key class="com.microchip.mcc.core.tokenManager.OptionKey" moduleName="Pin Module" registerAlias="IOCAF" settingAlias="IOCAF2" alias="disabled"/>
         <value>0</value>
      </entry>
      <entry>
         <key class="com.microchip.mcc.core.tokenManager.CustomKey" moduleName="Pin Module" name="packageId"/>
         <value>SOIC14</value>
      </entry>
      <entry>
         <key class="com.microchip.mcc.core.tokenManager.CustomKey" moduleName="INTERNAL OSCILLATOR" name="scsTimer1"/>
         <value>disabled</value>
      </entry>
      <entry>
         <key class="com.microchip.mcc.core.tokenManager.CustomKey" moduleName="System Module" name="CLOCK_FREQ"/>
         <value>31.0 KHz</value>
      </entry>
      <entry>
         <key class="com.microchip.mcc.core.tokenManager.OptionKey" moduleName="Pin Module" registerAlias="TRISA" settingAlias="TRISA0" alias="output"/>
         <value>0</value>
      </entry>
      <entry>
         <key class="com.microchip.mcc.core.tokenManager.SettingKey" moduleName="Pin Module" registerAlias="ODCONC" settingAlias="ODC5"/>
         <value>disabled</value>
      </entry>
      <entry>
         <key class="com.microchip.mcc.core.tokenManager.OptionKey" moduleName="INTERNAL OSCILLATOR" registerAlias="OSCCON" settingAlias="IRCF" alias="31.25KHz_HF"/>
         <value>3</value>
      </entry>
      <entry>
         <key class="com.microchip.mcc.core.tokenManager.SettingKey" moduleName="Pin Module" registerAlias="CCP1PPS" settingAlias="CCP1PPS"/>
         <value>21</value>
      </entry>
      <entry>
         <key class="com.microchip.mcc.core.tokenManager.SettingKey" moduleName="MSSP" registerAlias="SSPSTAT" settingAlias="R_nW"/>
         <value>write_noTX</value>
      </entry>
      <entry>
         <key class="com.microchip.mcc.core.tokenManager.CustomKey" moduleName="Pin Module" name="Custom Name RC3"/>
         <value/>
      </entry>
      <entry>
         <key class="com.microchip.mcc.core.tokenManager.CustomKey" moduleName="Pin Module" name="Custom Name RC4"/>
         <value/>
      </entry>
      <entry>
         <key class="com.microchip.mcc.core.tokenManager.SettingKey" moduleName="MSSP" registerAlias="SSPCON2" settingAlias="RCEN"/>
         <value>disabled</value>
      </entry>
      <entry>
         <key class="com.microchip.mcc.core.tokenManager.CustomKey" moduleName="Pin Module" name="Custom Name RC5"/>
         <value/>
      </entry>
      <entry>
         <key class="com.microchip.mcc.core.tokenManager.SettingKey" moduleName="Pin Module" registerAlias="ANSELC" settingAlias="ANSC0"/>
         <value>digital</value>
      </entry>
      <entry>
         <key class="com.microchip.mcc.core.tokenManager.CustomKey" moduleName="INTERNAL OSCILLATOR" name="dependentModuleKey"/>
         <value>0</value>
      </entry>
      <entry>
         <key class="com.microchip.mcc.core.tokenManager.RegisterKey" moduleName="Pin Module" registerAlias="T1GPPS"/>
         <value>4</value>
      </entry>
      <entry>
         <key class="com.microchip.mcc.core.tokenManager.OptionKey" moduleName="Pin Module" registerAlias="IOCAF" settingAlias="IOCAF5" alias="disabled"/>
         <value>0</value>
      </entry>
      <entry>
         <key class="com.microchip.mcc.core.tokenManager.OptionKey" moduleName="Pin Module" registerAlias="TRISC" settingAlias="TRISC2" alias="input"/>
         <value>1</value>
      </entry>
      <entry>
         <key class="com.microchip.mcc.core.tokenManager.OptionKey" moduleName="ADC" registerAlias="ADCON0" settingAlias="CHS" alias="FVRBuffer2"/>
         <value>28</value>
      </entry>
      <entry>
         <key class="com.microchip.mcc.core.tokenManager.SettingKey" moduleName="Pin Module" registerAlias="WPUA" settingAlias="WPUA4"/>
         <value>set</value>
      </entry>
      <entry>
         <key class="com.microchip.mcc.core.tokenManager.CustomKey" moduleName="MSSP" name="spiSlaveClkPolarity"/>
         <value>Idle:Low, Active:High</value>
      </entry>
      <entry>
         <key class="com.microchip.mcc.core.tokenManager.OptionKey" moduleName="ADC" registerAlias="ADCON0" settingAlias="CHS" alias="FVRBuffer1"/>
         <value>31</value>
      </entry>
      <entry>
         <key class="com.microchip.mcc.core.tokenManager.SettingKey" moduleName="Pin Module" registerAlias="INTPPS" settingAlias="INTPPS"/>
         <value>2</value>
      </entry>
      <entry>
         <key class="com.microchip.mcc.core.tokenManager.OptionKey" moduleName="MSSP" registerAlias="SSPCON1" settingAlias="SSPM" alias="TMR2"/>
         <value>3</value>
      </entry>
      <entry>
         <key class="com.microchip.mcc.core.tokenManager.OptionKey" moduleName="System Module" registerAlias="CONFIG2" settingAlias="LVP" alias="ON"/>
         <value>4096</value>
      </entry>
      <entry>
         <key class="com.microchip.mcc.core.tokenManager.SettingKey" moduleName="Pin Module" registerAlias="IOCI" settingAlias="order"/>
         <value>0</value>
      </entry>
      <entry>
         <key class="com.microchip.mcc.core.tokenManager.CustomKey" moduleName="Pin Module" name="anselUserSetRA4"/>
         <value>disabled</value>
      </entry>
      <entry>
         <key class="com.microchip.mcc.core.tokenManager.CustomKey" moduleName="Pin Module" name="anselUserSetRA1"/>
         <value>disabled</value>
      </entry>
      <entry>
         <key class="com.microchip.mcc.core.tokenManager.SettingKey" moduleName="MSSP" registerAlias="SSPSTAT" settingAlias="SMP"/>
         <value>Middle</value>
      </entry>
      <entry>
         <key class="com.microchip.mcc.core.tokenManager.CustomKey" moduleName="Pin Module" name="anselUserSetRA2"/>
         <value>disabled</value>
      </entry>
      <entry>
         <key class="com.microchip.mcc.core.tokenManager.CustomKey" moduleName="Pin Module" name="anselUserSetRA0"/>
         <value>disabled</value>
      </entry>
      <entry>
         <key class="com.microchip.mcc.core.tokenManager.OptionKey" moduleName="MSSP" registerAlias="SSPSTAT" settingAlias="D_nA" alias="lastbyte_address"/>
         <value>0</value>
      </entry>
      <entry>
         <key class="com.microchip.mcc.core.tokenManager.SettingKey" moduleName="Pin Module" registerAlias="LATC" settingAlias="LATC2"/>
         <value>clear</value>
      </entry>
      <entry>
         <key class="com.microchip.mcc.core.tokenManager.OptionKey" moduleName="System Module" registerAlias="CONFIG2" settingAlias="WRT" alias="HALF"/>
         <value>1</value>
      </entry>
      <entry>
         <key class="com.microchip.mcc.core.tokenManager.SettingKey" moduleName="ADC" registerAlias="ADRESL" settingAlias="ADRESL"/>
         <value>0</value>
      </entry>
      <entry>
         <key class="com.microchip.mcc.core.tokenManager.SettingKey" moduleName="Pin Module" registerAlias="IOCCN" settingAlias="IOCCN2"/>
         <value>disabled</value>
      </entry>
      <entry>
         <key class="com.microchip.mcc.core.tokenManager.RegisterKey" moduleName="Pin Module" registerAlias="T1CKIPPS"/>
         <value>5</value>
      </entry>
      <entry>
         <key class="com.microchip.mcc.core.tokenManager.OptionKey" moduleName="MSSP" registerAlias="SSPSTAT" settingAlias="SMP" alias="Middle"/>
         <value>0</value>
      </entry>
      <entry>
         <key class="com.microchip.mcc.core.tokenManager.SettingKey" moduleName="Pin Module" registerAlias="ODCONC" settingAlias="ODC4"/>
         <value>disabled</value>
      </entry>
      <entry>
         <key class="com.microchip.mcc.core.tokenManager.CustomKey" moduleName="MSSP" name="slave address"/>
         <value>7 bit</value>
      </entry>
      <entry>
         <key class="com.microchip.mcc.core.tokenManager.OptionKey" moduleName="Pin Module" registerAlias="ODCONC" settingAlias="ODC5" alias="enabled"/>
         <value>1</value>
      </entry>
      <entry>
         <key class="com.microchip.mcc.core.tokenManager.RegisterKey" moduleName="Pin Module" registerAlias="RC4PPS"/>
         <value>0</value>
      </entry>
      <entry>
         <key class="com.microchip.mcc.core.tokenManager.OptionKey" moduleName="MSSP" registerAlias="SSPSTAT" settingAlias="S" alias="startbit_notdetected"/>
         <value>0</value>
      </entry>
      <entry>
         <key class="com.microchip.mcc.core.tokenManager.SettingKey" moduleName="Pin Module" registerAlias="RA5PPS" settingAlias="RA5PPS"/>
         <value>0</value>
      </entry>
      <entry>
         <key class="com.microchip.mcc.core.tokenManager.OptionKey" moduleName="System Module" registerAlias="CONFIG2" settingAlias="LPBOR" alias="OFF"/>
         <value>2048</value>
      </entry>
      <entry>
         <key class="com.microchip.mcc.core.tokenManager.CustomKey" moduleName="INTERNAL OSCILLATOR" name="MFIntOscClockInHz"/>
         <value>500000</value>
      </entry>
      <entry>
         <key class="com.microchip.mcc.core.tokenManager.OptionKey" moduleName="Pin Module" registerAlias="WPUA" settingAlias="WPUA1" alias="clear"/>
         <value>0</value>
      </entry>
      <entry>
         <key class="com.microchip.mcc.core.tokenManager.CustomKey" moduleName="ADC" name="tadValue"/>
         <value>2.0 us</value>
      </entry>
      <entry>
         <key class="com.microchip.mcc.core.tokenManager.OptionKey" moduleName="Pin Module" registerAlias="IOCAF" settingAlias="IOCAF2" alias="enabled"/>
         <value>1</value>
      </entry>
      <entry>
         <key class="com.microchip.mcc.core.tokenManager.CustomKey" moduleName="Pin Module" name="anselUserSetRC5"/>
         <value>disabled</value>
      </entry>
      <entry>
         <key class="com.microchip.mcc.core.tokenManager.CustomKey" moduleName="Pin Module" name="anselUserSetRC3"/>
         <value>disabled</value>
      </entry>
      <entry>
         <key class="com.microchip.mcc.core.tokenManager.CustomKey" moduleName="Pin Module" name="anselUserSetRC4"/>
         <value>disabled</value>
      </entry>
      <entry>
         <key class="com.microchip.mcc.core.tokenManager.CustomKey" moduleName="Pin Module" name="anselUserSetRC1"/>
         <value>disabled</value>
      </entry>
      <entry>
         <key class="com.microchip.mcc.core.tokenManager.CustomKey" moduleName="Pin Module" name="anselUserSetRC2"/>
         <value>disabled</value>
      </entry>
      <entry>
         <key class="com.microchip.mcc.core.tokenManager.CustomKey" moduleName="Pin Module" name="anselUserSetRC0"/>
         <value>disabled</value>
      </entry>
      <entry>
         <key class="com.microchip.mcc.core.tokenManager.OptionKey" moduleName="Pin Module" registerAlias="ANSELC" settingAlias="ANSC0" alias="digital"/>
         <value>0</value>
      </entry>
      <entry>
         <key class="com.microchip.mcc.core.tokenManager.OptionKey" moduleName="INTERNAL OSCILLATOR" registerAlias="OSCCON" settingAlias="IRCF" alias="16MHz_HF"/>
         <value>15</value>
      </entry>
      <entry>
         <key class="com.microchip.mcc.core.tokenManager.OptionKey" moduleName="Pin Module" registerAlias="TRISA" settingAlias="TRISA5" alias="input"/>
         <value>1</value>
      </entry>
      <entry>
         <key class="com.microchip.mcc.core.tokenManager.SettingKey" moduleName="Pin Module" registerAlias="SSPDATPPS" settingAlias="SSPDATPPS"/>
         <value>17</value>
      </entry>
      <entry>
         <key class="com.microchip.mcc.core.tokenManager.SettingKey" moduleName="Pin Module" registerAlias="IOCCN" settingAlias="IOCCN1"/>
         <value>disabled</value>
      </entry>
      <entry>
         <key class="com.microchip.mcc.core.tokenManager.CustomKey" moduleName="MSSP" name="masterOpMode"/>
         <value>0</value>
      </entry>
      <entry>
         <key class="com.microchip.mcc.core.tokenManager.SettingKey" moduleName="Pin Module" registerAlias="LATC" settingAlias="LATC3"/>
         <value>clear</value>
      </entry>
      <entry>
         <key class="com.microchip.mcc.core.tokenManager.OptionKey" moduleName="INTERNAL OSCILLATOR" registerAlias="OSCCON" settingAlias="IRCF" alias="125KHz_MF"/>
         <value>5</value>
      </entry>
      <entry>
         <key class="com.microchip.mcc.core.tokenManager.SettingKey" moduleName="Pin Module" registerAlias="WPUA" settingAlias="WPUA3"/>
         <value>set</value>
      </entry>
      <entry>
         <key class="com.microchip.mcc.core.tokenManager.CustomKey" moduleName="MSSP" name="BaudRateValue"/>
         <value>3</value>
      </entry>
      <entry>
         <key class="com.microchip.mcc.core.tokenManager.SettingKey" moduleName="MSSP" registerAlias="BCLI" settingAlias="order"/>
         <value>-1</value>
      </entry>
      <entry>
         <key class="com.microchip.mcc.core.tokenManager.SettingKey" moduleName="Pin Module" registerAlias="ODCONC" settingAlias="ODC3"/>
         <value>disabled</value>
      </entry>
      <entry>
         <key class="com.microchip.mcc.core.tokenManager.RegisterKey" moduleName="Pin Module" registerAlias="RA2PPS"/>
         <value>0</value>
      </entry>
      <entry>
         <key class="com.microchip.mcc.core.tokenManager.OptionKey" moduleName="System Module" registerAlias="CONFIG2" settingAlias="LVP" alias="OFF"/>
         <value>0</value>
      </entry>
      <entry>
         <key class="com.microchip.mcc.core.tokenManager.SettingKey" moduleName="Pin Module" registerAlias="ODCONC" settingAlias="ODC1"/>
         <value>disabled</value>
      </entry>
      <entry>
         <key class="com.microchip.mcc.core.tokenManager.SettingKey" moduleName="MSSP" registerAlias="SSPSTAT" settingAlias="BF"/>
         <value>RCinprocess_TXcomplete</value>
      </entry>
      <entry>
         <key class="com.microchip.mcc.core.tokenManager.SettingKey" moduleName="System Module" registerAlias="CONFIG1" settingAlias="CP"/>
         <value>OFF</value>
      </entry>
      <entry>
         <key class="com.microchip.mcc.core.tokenManager.OptionKey" moduleName="ADC" registerAlias="ADCON1" settingAlias="ADCS" alias="Frc"/>
         <value>7</value>
      </entry>
      <entry>
         <key class="com.microchip.mcc.core.tokenManager.CustomKey" moduleName="Pin Module" name="SDA%isActiveBidirectional"/>
         <value>disabled</value>
      </entry>
      <entry>
         <key class="com.microchip.mcc.core.tokenManager.SettingKey" moduleName="Pin Module" registerAlias="ANSELC" settingAlias="ANSC4"/>
         <value>analog</value>
      </entry>
      <entry>
         <key class="com.microchip.mcc.core.tokenManager.RegisterKey" moduleName="INTERNAL OSCILLATOR" registerAlias="OSCTUNE"/>
         <value>0</value>
      </entry>
      <entry>
         <key class="com.microchip.mcc.core.tokenManager.CustomKey" moduleName="MSSP" name="SlaveAddrMaskMax"/>
         <value>0x7F</value>
      </entry>
      <entry>
         <key class="com.microchip.mcc.core.tokenManager.OptionKey" moduleName="Pin Module" registerAlias="IOCAF" settingAlias="IOCAF4" alias="enabled"/>
         <value>1</value>
      </entry>
      <entry>
         <key class="com.microchip.mcc.core.tokenManager.OptionKey" moduleName="MSSP" registerAlias="SSPCON3" settingAlias="AHEN" alias="enabled"/>
         <value>1</value>
      </entry>
      <entry>
         <key class="com.microchip.mcc.core.tokenManager.SettingKey" moduleName="INTERNAL OSCILLATOR" registerAlias="OSCCON" settingAlias="IRCF"/>
         <value>1MHz_HF</value>
      </entry>
      <entry>
         <key class="com.microchip.mcc.core.tokenManager.SettingKey" moduleName="ADC" registerAlias="ADRESH" settingAlias="ADRESH"/>
         <value>0</value>
      </entry>
      <entry>
         <key class="com.microchip.mcc.core.tokenManager.CustomKey" moduleName="ADC" name="AN1"/>
         <value>disabled</value>
      </entry>
      <entry>
         <key class="com.microchip.mcc.core.tokenManager.CustomKey" moduleName="ADC" name="AN0"/>
         <value>enabled</value>
      </entry>
      <entry>
         <key class="com.microchip.mcc.core.tokenManager.SettingKey" moduleName="Pin Module" registerAlias="IOCCN" settingAlias="IOCCN0"/>
         <value>disabled</value>
      </entry>
      <entry>
         <key class="com.microchip.mcc.core.tokenManager.CustomKey" moduleName="ADC" name="AN5"/>
         <value>disabled</value>
      </entry>
      <entry>
         <key class="com.microchip.mcc.core.tokenManager.OptionKey" moduleName="Pin Module" registerAlias="IOCAF" settingAlias="IOCAF4" alias="disabled"/>
         <value>0</value>
      </entry>
      <entry>
         <key class="com.microchip.mcc.core.tokenManager.CustomKey" moduleName="ADC" name="AN4"/>
         <value>disabled</value>
      </entry>
      <entry>
         <key class="com.microchip.mcc.core.tokenManager.OptionKey" moduleName="Pin Module" registerAlias="TRISC" settingAlias="TRISC3" alias="input"/>
         <value>1</value>
      </entry>
      <entry>
         <key class="com.microchip.mcc.core.tokenManager.OptionKey" moduleName="Pin Module" registerAlias="ANSELC" settingAlias="ANSC2" alias="digital"/>
         <value>0</value>
      </entry>
      <entry>
         <key class="com.microchip.mcc.core.tokenManager.CustomKey" moduleName="ADC" name="AN3"/>
         <value>disabled</value>
      </entry>
      <entry>
         <key class="com.microchip.mcc.core.tokenManager.CustomKey" moduleName="ADC" name="AN2"/>
         <value>disabled</value>
      </entry>
      <entry>
         <key class="com.microchip.mcc.core.tokenManager.SettingKey" moduleName="Pin Module" registerAlias="ANSELC" settingAlias="ANSC3"/>
         <value>analog</value>
      </entry>
      <entry>
         <key class="com.microchip.mcc.core.tokenManager.OptionKey" moduleName="Pin Module" registerAlias="WPUA" settingAlias="WPUA2" alias="clear"/>
         <value>0</value>
      </entry>
      <entry>
         <key class="com.microchip.mcc.core.tokenManager.CustomKey" moduleName="ADC" name="AN7"/>
         <value>disabled</value>
      </entry>
      <entry>
         <key class="com.microchip.mcc.core.tokenManager.OptionKey" moduleName="System Module" registerAlias="CONFIG2" settingAlias="WRT" alias="OFF"/>
         <value>3</value>
      </entry>
      <entry>
         <key class="com.microchip.mcc.core.tokenManager.CustomKey" moduleName="ADC" name="AN6"/>
         <value>disabled</value>
      </entry>
      <entry>
         <key class="com.microchip.mcc.core.tokenManager.CustomKey" moduleName="MSSP" name="i2cSlaveClockStretch"/>
         <value>disabled</value>
      </entry>
      <entry>
         <key class="com.microchip.mcc.core.tokenManager.OptionKey" moduleName="System Module" registerAlias="CONFIG1" settingAlias="WDTE" alias="SWDTEN"/>
         <value>8</value>
      </entry>
      <entry>
         <key class="com.microchip.mcc.core.tokenManager.CustomKey" moduleName="INTERNAL OSCILLATOR" name="CurrentSystemClockInHz"/>
         <value>1000000</value>
      </entry>
      <entry>
         <key class="com.microchip.mcc.core.tokenManager.CustomKey" moduleName="INTERNAL OSCILLATOR" name="CustomHardwarePll"/>
         <value>enabled</value>
      </entry>
      <entry>
         <key class="com.microchip.mcc.core.tokenManager.SettingKey" moduleName="Pin Module" registerAlias="WPUA" settingAlias="WPUA2"/>
         <value>set</value>
      </entry>
      <entry>
         <key class="com.microchip.mcc.core.tokenManager.OptionKey" moduleName="MSSP" registerAlias="SSPSTAT" settingAlias="CKE" alias="Active to Idle"/>
         <value>1</value>
      </entry>
      <entry>
         <key class="com.microchip.mcc.core.tokenManager.SettingKey" moduleName="Pin Module" registerAlias="LATC" settingAlias="LATC0"/>
         <value>clear</value>
      </entry>
      <entry>
         <key class="com.microchip.mcc.core.tokenManager.SettingKey" moduleName="Pin Module" registerAlias="ODCONC" settingAlias="ODC2"/>
         <value>disabled</value>
      </entry>
      <entry>
         <key class="com.microchip.mcc.core.tokenManager.OptionKey" moduleName="Pin Module" registerAlias="ANSELC" settingAlias="ANSC1" alias="digital"/>
         <value>0</value>
      </entry>
      <entry>
         <key class="com.microchip.mcc.core.tokenManager.SettingKey" moduleName="Pin Module" registerAlias="ODCONC" settingAlias="ODC0"/>
         <value>disabled</value>
      </entry>
      <entry>
         <key class="com.microchip.mcc.core.tokenManager.OptionKey" moduleName="Pin Module" registerAlias="TRISC" settingAlias="TRISC4" alias="input"/>
         <value>1</value>
      </entry>
      <entry>
         <key class="com.microchip.mcc.core.tokenManager.OptionKey" moduleName="Pin Module" registerAlias="ODCONC" settingAlias="ODC4" alias="enabled"/>
         <value>1</value>
      </entry>
      <entry>
         <key class="com.microchip.mcc.core.tokenManager.OptionKey" moduleName="Pin Module" registerAlias="IOCCF" settingAlias="IOCCF5" alias="enabled"/>
         <value>1</value>
      </entry>
      <entry>
         <key class="com.microchip.mcc.core.tokenManager.SettingKey" moduleName="Pin Module" registerAlias="ANSELC" settingAlias="ANSC5"/>
         <value>analog</value>
      </entry>
      <entry>
         <key class="com.microchip.mcc.core.tokenManager.OptionKey" moduleName="System Module" registerAlias="CONFIG2" settingAlias="LPBOR" alias="ON"/>
         <value>0</value>
      </entry>
      <entry>
         <key class="com.microchip.mcc.core.tokenManager.OptionKey" moduleName="Pin Module" registerAlias="WPUC" settingAlias="WPUC0" alias="clear"/>
         <value>0</value>
      </entry>
      <entry>
         <key class="com.microchip.mcc.core.tokenManager.OptionKey" moduleName="Pin Module" registerAlias="ANSELA" settingAlias="ANSA4" alias="digital"/>
         <value>0</value>
      </entry>
      <entry>
         <key class="com.microchip.mcc.core.tokenManager.SettingKey" moduleName="Pin Module" registerAlias="LATC" settingAlias="LATC1"/>
         <value>clear</value>
      </entry>
      <entry>
         <key class="com.microchip.mcc.core.tokenManager.SettingKey" moduleName="MSSP" registerAlias="SSPCON3" settingAlias="DHEN"/>
         <value>disabled</value>
      </entry>
      <entry>
         <key class="com.microchip.mcc.core.tokenManager.CustomKey" moduleName="MSSP" name="i2cMastermode"/>
         <value>SPI Master</value>
      </entry>
      <entry>
         <key class="com.microchip.mcc.core.tokenManager.CustomKey" moduleName="ADC" name="enableInterrupt"/>
         <value>enabled</value>
      </entry>
      <entry>
         <key class="com.microchip.mcc.core.tokenManager.OptionKey" moduleName="Pin Module" registerAlias="IOCAF" settingAlias="IOCAF3" alias="enabled"/>
         <value>1</value>
      </entry>
      <entry>
         <key class="com.microchip.mcc.core.tokenManager.SettingKey" moduleName="Pin Module" registerAlias="WPUA" settingAlias="WPUA1"/>
         <value>set</value>
      </entry>
      <entry>
         <key class="com.microchip.mcc.core.tokenManager.OptionKey" moduleName="MSSP" registerAlias="SSPCON3" settingAlias="PCIE" alias="disabled"/>
         <value>0</value>
      </entry>
      <entry>
         <key class="com.microchip.mcc.core.tokenManager.OptionKey" moduleName="Pin Module" registerAlias="WPUC" settingAlias="WPUC1" alias="set"/>
         <value>1</value>
      </entry>
      <entry>
         <key class="com.microchip.mcc.core.tokenManager.SettingKey" moduleName="INTERNAL OSCILLATOR" registerAlias="OSCSTAT" settingAlias="HFIOFS"/>
         <value>not stable</value>
      </entry>
      <entry>
         <key class="com.microchip.mcc.core.tokenManager.OptionKey" moduleName="Pin Module" registerAlias="ANSELC" settingAlias="ANSC3" alias="digital"/>
         <value>0</value>
      </entry>
      <entry>
         <key class="com.microchip.mcc.core.tokenManager.OptionKey" moduleName="MSSP" registerAlias="SSPCON2" settingAlias="ACKEN" alias="disabled"/>
         <value>0</value>
      </entry>
      <entry>
         <key class="com.microchip.mcc.core.tokenManager.OptionKey" moduleName="Pin Module" registerAlias="LATC" settingAlias="LATC1" alias="clear"/>
         <value>0</value>
      </entry>
      <entry>
         <key class="com.microchip.mcc.core.tokenManager.OptionKey" moduleName="Pin Module" registerAlias="TRISA" settingAlias="TRISA2" alias="input"/>
         <value>1</value>
      </entry>
      <entry>
         <key class="com.microchip.mcc.core.tokenManager.OptionKey" moduleName="MSSP" registerAlias="SSPCON3" settingAlias="DHEN" alias="enabled"/>
         <value>1</value>
      </entry>
      <entry>
         <key class="com.microchip.mcc.core.tokenManager.OptionKey" moduleName="Pin Module" registerAlias="WPUA" settingAlias="WPUA3" alias="clear"/>
         <value>0</value>
      </entry>
      <entry>
         <key class="com.microchip.mcc.core.tokenManager.RegisterKey" moduleName="System Module" registerAlias="CONFIG2"/>
         <value>8071</value>
      </entry>
      <entry>
         <key class="com.microchip.mcc.core.tokenManager.CustomKey" moduleName="ADC" name="FVRBuffer1"/>
         <value>channel_FVRBuffer1</value>
      </entry>
      <entry>
         <key class="com.microchip.mcc.core.tokenManager.OptionKey" moduleName="System Module" registerAlias="CONFIG2" settingAlias="PPS1WAY" alias="OFF"/>
         <value>0</value>
      </entry>
      <entry>
         <key class="com.microchip.mcc.core.tokenManager.CustomKey" moduleName="ADC" name="FVRBuffer2"/>
         <value>channel_FVRBuffer2</value>
      </entry>
      <entry>
         <key class="com.microchip.mcc.core.tokenManager.CustomKey" moduleName="Pin Module" name="customNameUserSet RC2"/>
         <value>disabled</value>
      </entry>
      <entry>
         <key class="com.microchip.mcc.core.tokenManager.CustomKey" moduleName="Pin Module" name="customNameUserSet RC3"/>
         <value>disabled</value>
      </entry>
      <entry>
         <key class="com.microchip.mcc.core.tokenManager.OptionKey" moduleName="WDT" registerAlias="WDTCON0" settingAlias="WDTPS" alias="1:8192"/>
         <value>8</value>
      </entry>
      <entry>
         <key class="com.microchip.mcc.core.tokenManager.CustomKey" moduleName="Pin Module" name="customNameUserSet RC4"/>
         <value>disabled</value>
      </entry>
      <entry>
         <key class="com.microchip.mcc.core.tokenManager.CustomKey" moduleName="Pin Module" name="customNameUserSet RC5"/>
         <value>disabled</value>
      </entry>
      <entry>
         <key class="com.microchip.mcc.core.tokenManager.SettingKey" moduleName="Pin Module" registerAlias="TRISA" settingAlias="TRISA1"/>
         <value>input</value>
      </entry>
      <entry>
         <key class="com.microchip.mcc.core.tokenManager.OptionKey" moduleName="MSSP" registerAlias="SSPCON1" settingAlias="SSPM" alias="10 Bit"/>
         <value>15</value>
      </entry>
      <entry>
         <key class="com.microchip.mcc.core.tokenManager.OptionKey" moduleName="INTERNAL OSCILLATOR" registerAlias="OSCCON" settingAlias="IRCF" alias="31KHz_LF"/>
         <value>0</value>
      </entry>
      <entry>
         <key class="com.microchip.mcc.core.tokenManager.CustomKey" moduleName="MSSP" name="MSSP_SSPIISRFunction"/>
         <value>I2C_ISR</value>
      </entry>
      <entry>
         <key class="com.microchip.mcc.core.tokenManager.OptionKey" moduleName="Pin Module" registerAlias="LATA" settingAlias="LATA4" alias="clear"/>
         <value>0</value>
      </entry>
      <entry>
         <key class="com.microchip.mcc.core.tokenManager.SettingKey" moduleName="System Module" registerAlias="CONFIG1" settingAlias="PWRTE"/>
         <value>OFF</value>
      </entry>
      <entry>
         <key class="com.microchip.mcc.core.tokenManager.OptionKey" moduleName="Pin Module" registerAlias="IOCAF" settingAlias="IOCAF5" alias="enabled"/>
         <value>1</value>
      </entry>
      <entry>
         <key class="com.microchip.mcc.core.tokenManager.RegisterKey" moduleName="System Module" registerAlias="CONFIG1"/>
         <value>3808</value>
      </entry>
      <entry>
         <key class="com.microchip.mcc.core.tokenManager.OptionKey" moduleName="Pin Module" registerAlias="LATA" settingAlias="LATA4" alias="set"/>
         <value>1</value>
      </entry>
      <entry>
         <key class="com.microchip.mcc.core.tokenManager.OptionKey" moduleName="Pin Module" registerAlias="TRISC" settingAlias="TRISC2" alias="output"/>
         <value>0</value>
      </entry>
      <entry>
         <key class="com.microchip.mcc.core.tokenManager.CustomKey" moduleName="Pin Module" name="customNameUserSet RC0"/>
         <value>disabled</value>
      </entry>
      <entry>
         <key class="com.microchip.mcc.core.tokenManager.CustomKey" moduleName="Pin Module" name="customNameUserSet RC1"/>
         <value>disabled</value>
      </entry>
      <entry>
         <key class="com.microchip.mcc.core.tokenManager.CustomKey" moduleName="Pin Module" name="Pin Module_IOCIISRFunction"/>
         <value>ISR_Pin Module_IOCI</value>
      </entry>
      <entry>
         <key class="com.microchip.mcc.core.tokenManager.RegisterKey" moduleName="INTERNAL OSCILLATOR" registerAlias="OSCSTAT"/>
         <value>0</value>
      </entry>
      <entry>
         <key class="com.microchip.mcc.core.tokenManager.OptionKey" moduleName="WDT" registerAlias="WDTCON0" settingAlias="WDTPS" alias="1:64"/>
         <value>1</value>
      </entry>
      <entry>
         <key class="com.microchip.mcc.core.tokenManager.OptionKey" moduleName="ADC" registerAlias="ADCON0" settingAlias="CHS" alias="AN11"/>
         <value>11</value>
      </entry>
      <entry>
         <key class="com.microchip.mcc.core.tokenManager.OptionKey" moduleName="ADC" registerAlias="ADCON0" settingAlias="CHS" alias="AN10"/>
         <value>10</value>
      </entry>
      <entry>
         <key class="com.microchip.mcc.core.tokenManager.OptionKey" moduleName="Pin Module" registerAlias="ANSELA" settingAlias="ANSA0" alias="analog"/>
         <value>1</value>
      </entry>
      <entry>
         <key class="com.microchip.mcc.core.tokenManager.OptionKey" moduleName="Pin Module" registerAlias="IOCCN" settingAlias="IOCCN0" alias="disabled"/>
         <value>0</value>
      </entry>
      <entry>
         <key class="com.microchip.mcc.core.tokenManager.SettingKey" moduleName="INTERNAL OSCILLATOR" registerAlias="OSCSTAT" settingAlias="HFIOFR"/>
         <value>disabled</value>
      </entry>
      <entry>
         <key class="com.microchip.mcc.core.tokenManager.OptionKey" moduleName="Pin Module" registerAlias="WPUA" settingAlias="WPUA3" alias="set"/>
         <value>1</value>
      </entry>
      <entry>
         <key class="com.microchip.mcc.core.tokenManager.OptionKey" moduleName="System Module" registerAlias="CONFIG1" settingAlias="FOSC" alias="ECL"/>
         <value>1</value>
      </entry>
      <entry>
         <key class="com.microchip.mcc.core.tokenManager.OptionKey" moduleName="System Module" registerAlias="CONFIG1" settingAlias="FOSC" alias="ECM"/>
         <value>2</value>
      </entry>
      <entry>
         <key class="com.microchip.mcc.core.tokenManager.SettingKey" moduleName="MSSP" registerAlias="SSPCON2" settingAlias="ACKDT"/>
         <value>acknowledge</value>
      </entry>
      <entry>
         <key class="com.microchip.mcc.core.tokenManager.OptionKey" moduleName="System Module" registerAlias="CONFIG1" settingAlias="FOSC" alias="ECH"/>
         <value>3</value>
      </entry>
      <entry>
         <key class="com.microchip.mcc.core.tokenManager.OptionKey" moduleName="ADC" registerAlias="ADCON0" settingAlias="ADON" alias="disabled"/>
         <value>0</value>
      </entry>
      <entry>
         <key class="com.microchip.mcc.core.tokenManager.OptionKey" moduleName="Pin Module" registerAlias="TRISC" settingAlias="TRISC0" alias="input"/>
         <value>1</value>
      </entry>
      <entry>
         <key class="com.microchip.mcc.core.tokenManager.SettingKey" moduleName="System Module" registerAlias="CONFIG1" settingAlias="BOREN"/>
         <value>ON</value>
      </entry>
      <entry>
         <key class="com.microchip.mcc.core.tokenManager.OptionKey" moduleName="Pin Module" registerAlias="LATA" settingAlias="LATA5" alias="set"/>
         <value>1</value>
      </entry>
      <entry>
         <key class="com.microchip.mcc.core.tokenManager.OptionKey" moduleName="Pin Module" registerAlias="WPUC" settingAlias="WPUC1" alias="clear"/>
         <value>0</value>
      </entry>
      <entry>
         <key class="com.microchip.mcc.core.tokenManager.OptionKey" moduleName="Pin Module" registerAlias="TRISC" settingAlias="TRISC1" alias="output"/>
         <value>0</value>
      </entry>
      <entry>
         <key class="com.microchip.mcc.core.tokenManager.OptionKey" moduleName="Pin Module" registerAlias="ODCONA" settingAlias="ODA2" alias="disabled"/>
         <value>0</value>
      </entry>
      <entry>
         <key class="com.microchip.mcc.core.tokenManager.OptionKey" moduleName="Pin Module" registerAlias="ANSELA" settingAlias="ANSA1" alias="analog"/>
         <value>1</value>
      </entry>
      <entry>
         <key class="com.microchip.mcc.core.tokenManager.OptionKey" moduleName="Pin Module" registerAlias="ODCONA" settingAlias="ODA0" alias="enabled"/>
         <value>1</value>
      </entry>
      <entry>
         <key class="com.microchip.mcc.core.tokenManager.OptionKey" moduleName="MSSP" registerAlias="SSPCON3" settingAlias="SCIE" alias="enabled"/>
         <value>1</value>
      </entry>
      <entry>
         <key class="com.microchip.mcc.core.tokenManager.SettingKey" moduleName="System Module" registerAlias="CONFIG2" settingAlias="WRT"/>
         <value>OFF</value>
      </entry>
      <entry>
         <key class="com.microchip.mcc.core.tokenManager.CustomKey" moduleName="MSSP" name="ClockFrequency"/>
         <value>62.5 kHz</value>
      </entry>
      <entry>
         <key class="com.microchip.mcc.core.tokenManager.SettingKey" moduleName="Pin Module" registerAlias="TRISA" settingAlias="TRISA0"/>
         <value>input</value>
      </entry>
      <entry>
         <key class="com.microchip.mcc.core.tokenManager.OptionKey" moduleName="Pin Module" registerAlias="WPUC" settingAlias="WPUC0" alias="set"/>
         <value>1</value>
      </entry>
      <entry>
         <key class="com.microchip.mcc.core.tokenManager.OptionKey" moduleName="Pin Module" registerAlias="WPUA" settingAlias="WPUA4" alias="clear"/>
         <value>0</value>
      </entry>
      <entry>
         <key class="com.microchip.mcc.core.tokenManager.OptionKey" moduleName="Pin Module" registerAlias="TRISA" settingAlias="TRISA4" alias="output"/>
         <value>0</value>
      </entry>
      <entry>
         <key class="com.microchip.mcc.core.tokenManager.SettingKey" moduleName="MSSP" registerAlias="SSPSTAT" settingAlias="UA"/>
         <value>dontupdate</value>
      </entry>
      <entry>
         <key class="com.microchip.mcc.core.tokenManager.SettingKey" moduleName="Pin Module" registerAlias="ODCONA" settingAlias="ODA5"/>
         <value>disabled</value>
      </entry>
      <entry>
         <key class="com.microchip.mcc.core.tokenManager.OptionKey" moduleName="Pin Module" registerAlias="LATC" settingAlias="LATC2" alias="set"/>
         <value>1</value>
      </entry>
      <entry>
         <key class="com.microchip.mcc.core.tokenManager.SettingKey" moduleName="Pin Module" registerAlias="ANSELA" settingAlias="ANSA0"/>
         <value>analog</value>
      </entry>
      <entry>
         <key class="com.microchip.mcc.core.tokenManager.SettingKey" moduleName="ADC" registerAlias="ADI" settingAlias="enable"/>
         <value>enabled</value>
      </entry>
      <entry>
         <key class="com.microchip.mcc.core.tokenManager.CustomKey" moduleName="MSSP" name="i2cMasterSMBus"/>
         <value>disabled</value>
      </entry>
      <entry>
         <key class="com.microchip.mcc.core.tokenManager.OptionKey" moduleName="Pin Module" registerAlias="TRISC" settingAlias="TRISC3" alias="output"/>
         <value>0</value>
      </entry>
      <entry>
         <key class="com.microchip.mcc.core.tokenManager.SettingKey" moduleName="MSSP" registerAlias="SSPSTAT" settingAlias="CKE"/>
         <value>Active to Idle</value>
      </entry>
      <entry>
         <key class="com.microchip.mcc.core.tokenManager.SettingKey" moduleName="MSSP" registerAlias="SSPCON2" settingAlias="SEN"/>
         <value>disabled</value>
      </entry>
      <entry>
         <key class="com.microchip.mcc.core.tokenManager.OptionKey" moduleName="Pin Module" registerAlias="ODCONA" settingAlias="ODA0" alias="disabled"/>
         <value>0</value>
      </entry>
      <entry>
         <key class="com.microchip.mcc.core.tokenManager.OptionKey" moduleName="WDT" registerAlias="WDTCON0" settingAlias="WDTPS" alias="1:32"/>
         <value>0</value>
      </entry>
      <entry>
         <key class="com.microchip.mcc.core.tokenManager.SettingKey" moduleName="MSSP" registerAlias="SSPCON3" settingAlias="SCIE"/>
         <value>disabled</value>
      </entry>
      <entry>
         <key class="com.microchip.mcc.core.tokenManager.OptionKey" moduleName="Pin Module" registerAlias="LATC" settingAlias="LATC3" alias="set"/>
         <value>1</value>
      </entry>
      <entry>
         <key class="com.microchip.mcc.core.tokenManager.CustomKey" moduleName="INTERNAL OSCILLATOR" name="T1oscen"/>
         <value>disabled</value>
      </entry>
      <entry>
         <key class="com.microchip.mcc.core.tokenManager.OptionKey" moduleName="MSSP" registerAlias="SSPCON1" settingAlias="SSPM" alias="FOSC/4"/>
         <value>0</value>
      </entry>
      <entry>
         <key class="com.microchip.mcc.core.tokenManager.RegisterKey" moduleName="Pin Module" registerAlias="RC5PPS"/>
         <value>0</value>
      </entry>
      <entry>
         <key class="com.microchip.mcc.core.tokenManager.SettingKey" moduleName="Pin Module" registerAlias="SSPCLKPPS" settingAlias="SSPCLKPPS"/>
         <value>16</value>
      </entry>
      <entry>
         <key class="com.microchip.mcc.core.tokenManager.OptionKey" moduleName="Pin Module" registerAlias="WPUA" settingAlias="WPUA5" alias="set"/>
         <value>1</value>
      </entry>
      <entry>
         <key class="com.microchip.mcc.core.tokenManager.OptionKey" moduleName="MSSP" registerAlias="SSPCON2" settingAlias="ACKDT" alias="acknowledge"/>
         <value>0</value>
      </entry>
      <entry>
         <key class="com.microchip.mcc.core.tokenManager.OptionKey" moduleName="Pin Module" registerAlias="WPUC" settingAlias="WPUC2" alias="set"/>
         <value>1</value>
      </entry>
      <entry>
         <key class="com.microchip.mcc.core.tokenManager.SettingKey" moduleName="Pin Module" registerAlias="TRISA" settingAlias="TRISA4"/>
         <value>input</value>
      </entry>
      <entry>
         <key class="com.microchip.mcc.core.tokenManager.OptionKey" moduleName="MSSP" registerAlias="SSPSTAT" settingAlias="D_nA" alias="lastbyte_data"/>
         <value>1</value>
      </entry>
      <entry>
         <key class="com.microchip.mcc.core.tokenManager.OptionKey" moduleName="Pin Module" registerAlias="LATC" settingAlias="LATC0" alias="clear"/>
         <value>0</value>
      </entry>
      <entry>
         <key class="com.microchip.mcc.core.tokenManager.OptionKey" moduleName="System Module" registerAlias="CONFIG2" settingAlias="PLLEN" alias="ON"/>
         <value>256</value>
      </entry>
      <entry>
         <key class="com.microchip.mcc.core.tokenManager.SettingKey" moduleName="MSSP" registerAlias="SSPADD" settingAlias="SSPADD"/>
         <value>0</value>
      </entry>
      <entry>
         <key class="com.microchip.mcc.core.tokenManager.OptionKey" moduleName="Pin Module" registerAlias="WPUC" settingAlias="WPUC2" alias="clear"/>
         <value>0</value>
      </entry>
      <entry>
         <key class="com.microchip.mcc.core.tokenManager.CustomKey" moduleName="INTERNAL OSCILLATOR" name="ExternalClock"/>
         <value>1000000</value>
      </entry>
      <entry>
         <key class="com.microchip.mcc.core.tokenManager.CustomKey" moduleName="INTERNAL OSCILLATOR" name="CurrentCpuDivString"/>
         <value/>
      </entry>
      <entry>
         <key class="com.microchip.mcc.core.tokenManager.SettingKey" moduleName="Pin Module" registerAlias="ODCONA" settingAlias="ODA4"/>
         <value>disabled</value>
      </entry>
      <entry>
         <key class="com.microchip.mcc.core.tokenManager.OptionKey" moduleName="System Module" registerAlias="CONFIG2" settingAlias="PPS1WAY" alias="ON"/>
         <value>4</value>
      </entry>
      <entry>
         <key class="com.microchip.mcc.core.tokenManager.SettingKey" moduleName="Pin Module" registerAlias="ODCONA" settingAlias="ODA2"/>
         <value>disabled</value>
      </entry>
      <entry>
         <key class="com.microchip.mcc.core.tokenManager.OptionKey" moduleName="Pin Module" registerAlias="TRISA" settingAlias="TRISA4" alias="input"/>
         <value>1</value>
      </entry>
      <entry>
         <key class="com.microchip.mcc.core.tokenManager.OptionKey" moduleName="Pin Module" registerAlias="WPUA" settingAlias="WPUA5" alias="clear"/>
         <value>0</value>
      </entry>
      <entry>
         <key class="com.microchip.mcc.core.tokenManager.SettingKey" moduleName="Pin Module" registerAlias="TRISA" settingAlias="TRISA2"/>
         <value>input</value>
      </entry>
      <entry>
         <key class="com.microchip.mcc.core.tokenManager.SettingKey" moduleName="MSSP" registerAlias="SSPCON3" settingAlias="PCIE"/>
         <value>disabled</value>
      </entry>
      <entry>
         <key class="com.microchip.mcc.core.tokenManager.OptionKey" moduleName="Pin Module" registerAlias="TRISA" settingAlias="TRISA5" alias="output"/>
         <value>0</value>
      </entry>
      <entry>
         <key class="com.microchip.mcc.core.tokenManager.OptionKey" moduleName="MSSP" registerAlias="SSPCON2" settingAlias="RCEN" alias="disabled"/>
         <value>0</value>
      </entry>
      <entry>
         <key class="com.microchip.mcc.core.tokenManager.OptionKey" moduleName="INTERNAL OSCILLATOR" registerAlias="OSCSTAT" settingAlias="HFIOFS" alias="not stable"/>
         <value>0</value>
      </entry>
      <entry>
         <key class="com.microchip.mcc.core.tokenManager.OptionKey" moduleName="INTERNAL OSCILLATOR" registerAlias="OSCCON" settingAlias="IRCF" alias="8MHz_HF"/>
         <value>14</value>
      </entry>
      <entry>
         <key class="com.microchip.mcc.core.tokenManager.CustomKey" moduleName="MSSP" name="SPIClockFrequency"/>
         <value>250.0 kHz</value>
      </entry>
      <entry>
         <key class="com.microchip.mcc.core.tokenManager.CustomKey" moduleName="ADC" name="sysClock"/>
         <value>8000000</value>
      </entry>
      <entry>
         <key class="com.microchip.mcc.core.tokenManager.SettingKey" moduleName="MSSP" registerAlias="SSPCON1" settingAlias="SSPEN"/>
         <value>enabled</value>
      </entry>
      <entry>
         <key class="com.microchip.mcc.core.tokenManager.OptionKey" moduleName="Pin Module" registerAlias="TRISC" settingAlias="TRISC1" alias="input"/>
         <value>1</value>
      </entry>
      <entry>
         <key class="com.microchip.mcc.core.tokenManager.OptionKey" moduleName="Pin Module" registerAlias="ANSELC" settingAlias="ANSC4" alias="digital"/>
         <value>0</value>
      </entry>
      <entry>
         <key class="com.microchip.mcc.core.tokenManager.OptionKey" moduleName="MSSP" registerAlias="SSPCON2" settingAlias="PEN" alias="disabled"/>
         <value>0</value>
      </entry>
      <entry>
         <key class="com.microchip.mcc.core.tokenManager.OptionKey" moduleName="ADC" registerAlias="ADCON1" settingAlias="ADPREF" alias="FVR"/>
         <value>3</value>
      </entry>
      <entry>
         <key class="com.microchip.mcc.core.tokenManager.OptionKey" moduleName="Pin Module" registerAlias="LATA" settingAlias="LATA2" alias="clear"/>
         <value>0</value>
      </entry>
      <entry>
         <key class="com.microchip.mcc.core.tokenManager.OptionKey" moduleName="Pin Module" registerAlias="ODCONA" settingAlias="ODA1" alias="disabled"/>
         <value>0</value>
      </entry>
      <entry>
         <key class="com.microchip.mcc.core.tokenManager.OptionKey" moduleName="Pin Module" registerAlias="ANSELA" settingAlias="ANSA2" alias="analog"/>
         <value>1</value>
      </entry>
      <entry>
         <key class="com.microchip.mcc.core.tokenManager.OptionKey" moduleName="Pin Module" registerAlias="WPUA" settingAlias="WPUA4" alias="set"/>
         <value>1</value>
      </entry>
      <entry>
         <key class="com.microchip.mcc.core.tokenManager.SettingKey" moduleName="MSSP" registerAlias="SSPCON1" settingAlias="WCOL"/>
         <value>no_collision</value>
      </entry>
      <entry>
         <key class="com.microchip.mcc.core.tokenManager.SettingKey" moduleName="WDT" registerAlias="WDTCON0" settingAlias="WDTSEN"/>
         <value>OFF</value>
      </entry>
      <entry>
         <key class="com.microchip.mcc.core.tokenManager.SettingKey" moduleName="Pin Module" registerAlias="ODCONA" settingAlias="ODA1"/>
         <value>disabled</value>
      </entry>
      <entry>
         <key class="com.microchip.mcc.core.tokenManager.OptionKey" moduleName="Pin Module" registerAlias="WPUC" settingAlias="WPUC3" alias="clear"/>
         <value>0</value>
      </entry>
      <entry>
         <key class="com.microchip.mcc.core.tokenManager.OptionKey" moduleName="Pin Module" registerAlias="ODCONA" settingAlias="ODA4" alias="disabled"/>
         <value>0</value>
      </entry>
      <entry>
         <key class="com.microchip.mcc.core.tokenManager.SettingKey" moduleName="MSSP" registerAlias="SSPI" settingAlias="enable"/>
         <value>disabled</value>
      </entry>
      <entry>
         <key class="com.microchip.mcc.core.tokenManager.RegisterKey" moduleName="Pin Module" registerAlias="INTPPS"/>
         <value>2</value>
      </entry>
      <entry>
         <key class="com.microchip.mcc.core.tokenManager.OptionKey" moduleName="Pin Module" registerAlias="ODCONA" settingAlias="ODA2" alias="enabled"/>
         <value>1</value>
      </entry>
      <entry>
         <key class="com.microchip.mcc.core.tokenManager.CustomKey" moduleName="Pin Module" name="RC2"/>
         <value>disabled</value>
      </entry>
      <entry>
         <key class="com.microchip.mcc.core.tokenManager.CustomKey" moduleName="Pin Module" name="RC1"/>
         <value>disabled</value>
      </entry>
      <entry>
         <key class="com.microchip.mcc.core.tokenManager.CustomKey" moduleName="Pin Module" name="trisUserSetRC4"/>
         <value>disabled</value>
      </entry>
      <entry>
         <key class="com.microchip.mcc.core.tokenManager.CustomKey" moduleName="Pin Module" name="RC4"/>
         <value>disabled</value>
      </entry>
      <entry>
         <key class="com.microchip.mcc.core.tokenManager.SettingKey" moduleName="System Module" registerAlias="CONFIG2" settingAlias="LVP"/>
         <value>ON</value>
      </entry>
      <entry>
         <key class="com.microchip.mcc.core.tokenManager.CustomKey" moduleName="Pin Module" name="trisUserSetRC5"/>
         <value>disabled</value>
      </entry>
      <entry>
         <key class="com.microchip.mcc.core.tokenManager.CustomKey" moduleName="Pin Module" name="RC3"/>
         <value>disabled</value>
      </entry>
      <entry>
         <key class="com.microchip.mcc.core.tokenManager.SettingKey" moduleName="MSSP" registerAlias="SSPCON2" settingAlias="PEN"/>
         <value>disabled</value>
      </entry>
      <entry>
         <key class="com.microchip.mcc.core.tokenManager.SettingKey" moduleName="Pin Module" registerAlias="RC1PPS" settingAlias="RC1PPS"/>
         <value>17</value>
      </entry>
      <entry>
         <key class="com.microchip.mcc.core.tokenManager.OptionKey" moduleName="Pin Module" registerAlias="LATC" settingAlias="LATC4" alias="clear"/>
         <value>0</value>
      </entry>
      <entry>
         <key class="com.microchip.mcc.core.tokenManager.CustomKey" moduleName="Pin Module" name="RC0"/>
         <value>disabled</value>
      </entry>
      <entry>
         <key class="com.microchip.mcc.core.tokenManager.OptionKey" moduleName="Pin Module" registerAlias="TRISA" settingAlias="TRISA2" alias="output"/>
         <value>0</value>
      </entry>
      <entry>
         <key class="com.microchip.mcc.core.tokenManager.OptionKey" moduleName="MSSP" registerAlias="SSPCON3" settingAlias="PCIE" alias="enabled"/>
         <value>1</value>
      </entry>
      <entry>
         <key class="com.microchip.mcc.core.tokenManager.CustomKey" moduleName="Pin Module" name="trisUserSetRC2"/>
         <value>disabled</value>
      </entry>
      <entry>
         <key class="com.microchip.mcc.core.tokenManager.CustomKey" moduleName="Pin Module" name="trisUserSetRC3"/>
         <value>disabled</value>
      </entry>
      <entry>
         <key class="com.microchip.mcc.core.tokenManager.CustomKey" moduleName="Pin Module" name="RC5"/>
         <value>disabled</value>
      </entry>
      <entry>
         <key class="com.microchip.mcc.core.tokenManager.CustomKey" moduleName="Pin Module" name="trisUserSetRC0"/>
         <value>disabled</value>
      </entry>
      <entry>
         <key class="com.microchip.mcc.core.tokenManager.OptionKey" moduleName="INTERNAL OSCILLATOR" registerAlias="OSCCON" settingAlias="IRCF" alias="2MHz_HF"/>
         <value>12</value>
      </entry>
      <entry>
         <key class="com.microchip.mcc.core.tokenManager.CustomKey" moduleName="Pin Module" name="trisUserSetRC1"/>
         <value>disabled</value>
      </entry>
      <entry>
         <key class="com.microchip.mcc.core.tokenManager.SettingKey" moduleName="ADC" registerAlias="ADI" settingAlias="order"/>
         <value>-1</value>
      </entry>
      <entry>
         <key class="com.microchip.mcc.core.tokenManager.OptionKey" moduleName="Pin Module" registerAlias="IOCAN" settingAlias="IOCAN0" alias="disabled"/>
         <value>0</value>
      </entry>
      <entry>
         <key class="com.microchip.mcc.core.tokenManager.OptionKey" moduleName="Pin Module" registerAlias="IOCCP" settingAlias="IOCCP0" alias="disabled"/>
         <value>0</value>
      </entry>
      <entry>
         <key class="com.microchip.mcc.core.tokenManager.OptionKey" moduleName="System Module" registerAlias="CONFIG1" settingAlias="BOREN" alias="SBODEN"/>
         <value>512</value>
      </entry>
      <entry>
         <key class="com.microchip.mcc.core.tokenManager.SettingKey" moduleName="System Module" registerAlias="CONFIG2" settingAlias="ZCDDIS"/>
         <value>ON</value>
      </entry>
      <entry>
         <key class="com.microchip.mcc.core.tokenManager.OptionKey" moduleName="Pin Module" registerAlias="WPUC" settingAlias="WPUC3" alias="set"/>
         <value>1</value>
      </entry>
      <entry>
         <key class="com.microchip.mcc.core.tokenManager.SettingKey" moduleName="Pin Module" registerAlias="WPUC" settingAlias="WPUC5"/>
         <value>set</value>
      </entry>
      <entry>
         <key class="com.microchip.mcc.core.tokenManager.OptionKey" moduleName="Pin Module" registerAlias="LATC" settingAlias="LATC3" alias="clear"/>
         <value>0</value>
      </entry>
      <entry>
         <key class="com.microchip.mcc.core.tokenManager.OptionKey" moduleName="Pin Module" registerAlias="TRISA" settingAlias="TRISA0" alias="input"/>
         <value>1</value>
      </entry>
      <entry>
         <key class="com.microchip.mcc.core.tokenManager.OptionKey" moduleName="Pin Module" registerAlias="IOCCN" settingAlias="IOCCN1" alias="enabled"/>
         <value>1</value>
      </entry>
      <entry>
         <key class="com.microchip.mcc.core.tokenManager.OptionKey" moduleName="Pin Module" registerAlias="TRISA" settingAlias="TRISA1" alias="output"/>
         <value>0</value>
      </entry>
      <entry>
         <key class="com.microchip.mcc.core.tokenManager.SettingKey" moduleName="Pin Module" registerAlias="ODCONA" settingAlias="ODA0"/>
         <value>disabled</value>
      </entry>
      <entry>
         <key class="com.microchip.mcc.core.tokenManager.OptionKey" moduleName="Pin Module" registerAlias="ODCONC" settingAlias="ODC2" alias="disabled"/>
         <value>0</value>
      </entry>
      <entry>
         <key class="com.microchip.mcc.core.tokenManager.OptionKey" moduleName="MSSP" registerAlias="SSPSTAT" settingAlias="SMP" alias="End"/>
         <value>1</value>
      </entry>
      <entry>
         <key class="com.microchip.mcc.core.tokenManager.OptionKey" moduleName="Pin Module" registerAlias="ODCONC" settingAlias="ODC0" alias="enabled"/>
         <value>1</value>
      </entry>
      <entry>
         <key class="com.microchip.mcc.core.tokenManager.OptionKey" moduleName="Pin Module" registerAlias="IOCCN" settingAlias="IOCCN3" alias="disabled"/>
         <value>0</value>
      </entry>
      <entry>
         <key class="com.microchip.mcc.core.tokenManager.CustomKey" moduleName="MSSP" name="MSSP_BCLIISRFunction"/>
         <value>I2C_BusCollisionISR</value>
      </entry>
      <entry>
         <key class="com.microchip.mcc.core.tokenManager.CustomKey" moduleName="Pin Module" name="RA0"/>
         <value>disabled</value>
      </entry>
      <entry>
         <key class="com.microchip.mcc.core.tokenManager.CustomKey" moduleName="Pin Module" name="RA2"/>
         <value>disabled</value>
      </entry>
      <entry>
         <key class="com.microchip.mcc.core.tokenManager.CustomKey" moduleName="Pin Module" name="RA1"/>
         <value>disabled</value>
      </entry>
      <entry>
         <key class="com.microchip.mcc.core.tokenManager.RegisterKey" moduleName="Pin Module" registerAlias="IOCCF"/>
         <value>0</value>
      </entry>
      <entry>
         <key class="com.microchip.mcc.core.tokenManager.CustomKey" moduleName="ADC" name="clockFreq"/>
         <value>1000000</value>
      </entry>
      <entry>
         <key class="com.microchip.mcc.core.tokenManager.OptionKey" moduleName="Pin Module" registerAlias="WPUC" settingAlias="WPUC4" alias="clear"/>
         <value>0</value>
      </entry>
      <entry>
         <key class="com.microchip.mcc.core.tokenManager.OptionKey" moduleName="MSSP" registerAlias="SSPSTAT" settingAlias="UA" alias="update"/>
         <value>1</value>
      </entry>
      <entry>
         <key class="com.microchip.mcc.core.tokenManager.CustomKey" moduleName="Pin Module" name="RA4"/>
         <value>disabled</value>
      </entry>
      <entry>
         <key class="com.microchip.mcc.core.tokenManager.CustomKey" moduleName="Pin Module" name="RA3"/>
         <value>disabled</value>
      </entry>
      <entry>
         <key class="com.microchip.mcc.core.tokenManager.OptionKey" moduleName="Pin Module" registerAlias="ODCONA" settingAlias="ODA5" alias="disabled"/>
         <value>0</value>
      </entry>
      <entry>
         <key class="com.microchip.mcc.core.tokenManager.SettingKey" moduleName="System Module" registerAlias="CONFIG2" settingAlias="PPS1WAY"/>
         <value>ON</value>
      </entry>
      <entry>
         <key class="com.microchip.mcc.core.tokenManager.CustomKey" moduleName="Pin Module" name="RA5"/>
         <value>disabled</value>
      </entry>
      <entry>
         <key class="com.microchip.mcc.core.tokenManager.SettingKey" moduleName="Pin Module" registerAlias="ANSELA" settingAlias="ANSA4"/>
         <value>analog</value>
      </entry>
      <entry>
         <key class="com.microchip.mcc.core.tokenManager.OptionKey" moduleName="Pin Module" registerAlias="LATA" settingAlias="LATA2" alias="set"/>
         <value>1</value>
      </entry>
      <entry>
         <key class="com.microchip.mcc.core.tokenManager.OptionKey" moduleName="INTERNAL OSCILLATOR" registerAlias="OSCSTAT" settingAlias="OSTS" alias="intosc"/>
         <value>0</value>
      </entry>
      <entry>
         <key class="com.microchip.mcc.core.tokenManager.OptionKey" moduleName="ADC" registerAlias="ADCON0" settingAlias="GO_nDONE" alias="stop"/>
         <value>0</value>
      </entry>
      <entry>
         <key class="com.microchip.mcc.core.tokenManager.OptionKey" moduleName="WDT" registerAlias="WDTCON0" settingAlias="WDTPS" alias="1:4194304"/>
         <value>17</value>
      </entry>
      <entry>
         <key class="com.microchip.mcc.core.tokenManager.SettingKey" moduleName="MSSP" registerAlias="SSPCON1" settingAlias="SSPM"/>
         <value>FOSC/4</value>
      </entry>
      <entry>
         <key class="com.microchip.mcc.core.tokenManager.OptionKey" moduleName="Pin Module" registerAlias="ANSELC" settingAlias="ANSC5" alias="digital"/>
         <value>0</value>
      </entry>
      <entry>
         <key class="com.microchip.mcc.core.tokenManager.CustomKey" moduleName="INTERNAL OSCILLATOR" name="FOSCClockValue"/>
         <value>1000000</value>
      </entry>
      <entry>
         <key class="com.microchip.mcc.core.tokenManager.OptionKey" moduleName="MSSP" registerAlias="SSPCON1" settingAlias="SSPM" alias="FOSC/4_SSPxADD"/>
         <value>10</value>
      </entry>
      <entry>
         <key class="com.microchip.mcc.core.tokenManager.CustomKey" moduleName="Pin Module" name="iocUserSet RA3"/>
         <value>disabled</value>
      </entry>
      <entry>
         <key class="com.microchip.mcc.core.tokenManager.CustomKey" moduleName="Pin Module" name="iocUserSet RA4"/>
         <value>disabled</value>
      </entry>
      <entry>
         <key class="com.microchip.mcc.core.tokenManager.CustomKey" moduleName="Pin Module" name="iocUserSet RA1"/>
         <value>disabled</value>
      </entry>
      <entry>
         <key class="com.microchip.mcc.core.tokenManager.SettingKey" moduleName="Pin Module" registerAlias="RC2PPS" settingAlias="RC2PPS"/>
         <value>0</value>
      </entry>
      <entry>
         <key class="com.microchip.mcc.core.tokenManager.OptionKey" moduleName="Pin Module" registerAlias="LATA" settingAlias="LATA5" alias="clear"/>
         <value>0</value>
      </entry>
      <entry>
         <key class="com.microchip.mcc.core.tokenManager.CustomKey" moduleName="Pin Module" name="iocUserSet RA2"/>
         <value>disabled</value>
      </entry>
      <entry>
         <key class="com.microchip.mcc.core.tokenManager.CustomKey" moduleName="Pin Module" name="iocUserSet RA5"/>
         <value>disabled</value>
      </entry>
      <entry>
         <key class="com.microchip.mcc.core.tokenManager.RegisterKey" moduleName="Pin Module" registerAlias="SSPCLKPPS"/>
         <value>16</value>
      </entry>
      <entry>
         <key class="com.microchip.mcc.core.tokenManager.SettingKey" moduleName="Pin Module" registerAlias="WPUC" settingAlias="WPUC4"/>
         <value>set</value>
      </entry>
      <entry>
         <key class="com.microchip.mcc.core.tokenManager.OptionKey" moduleName="INTERNAL OSCILLATOR" registerAlias="OSCCON" settingAlias="SCS" alias="INTOSC"/>
         <value>2</value>
      </entry>
      <entry>
         <key class="com.microchip.mcc.core.tokenManager.OptionKey" moduleName="Pin Module" registerAlias="ODCONC" settingAlias="ODC0" alias="disabled"/>
         <value>0</value>
      </entry>
      <entry>
         <key class="com.microchip.mcc.core.tokenManager.SettingKey" moduleName="MSSP" registerAlias="BCLI" settingAlias="flag"/>
         <value>disabled</value>
      </entry>
      <entry>
         <key class="com.microchip.mcc.core.tokenManager.CustomKey" moduleName="MSSP" name="SlaveAddrMax"/>
         <value>0x7F</value>
      </entry>
      <entry>
         <key class="com.microchip.mcc.core.tokenManager.OptionKey" moduleName="MSSP" registerAlias="SSPCON3" settingAlias="SCIE" alias="disabled"/>
         <value>0</value>
      </entry>
      <entry>
         <key class="com.microchip.mcc.core.tokenManager.OptionKey" moduleName="Pin Module" registerAlias="IOCCN" settingAlias="IOCCN1" alias="disabled"/>
         <value>0</value>
      </entry>
      <entry>
         <key class="com.microchip.mcc.core.tokenManager.OptionKey" moduleName="Pin Module" registerAlias="WPUC" settingAlias="WPUC5" alias="set"/>
         <value>1</value>
      </entry>
      <entry>
         <key class="com.microchip.mcc.core.tokenManager.CustomKey" moduleName="MSSP" name="spiMasterClkPolarity"/>
         <value>Idle:Low, Active:High</value>
      </entry>
      <entry>
         <key class="com.microchip.mcc.core.tokenManager.RegisterKey" moduleName="Pin Module" registerAlias="RA1PPS"/>
         <value>0</value>
      </entry>
      <entry>
         <key class="com.microchip.mcc.core.tokenManager.RegisterKey" moduleName="Pin Module" registerAlias="ANSELC"/>
         <value>60</value>
      </entry>
      <entry>
         <key class="com.microchip.mcc.core.tokenManager.OptionKey" moduleName="ADC" registerAlias="ADCON0" settingAlias="CHS" alias="Temp"/>
         <value>29</value>
      </entry>
      <entry>
         <key class="com.microchip.mcc.core.tokenManager.OptionKey" moduleName="Pin Module" registerAlias="ODCONA" settingAlias="ODA1" alias="enabled"/>
         <value>1</value>
      </entry>
      <entry>
         <key class="com.microchip.mcc.core.tokenManager.OptionKey" moduleName="Pin Module" registerAlias="LATC" settingAlias="LATC0" alias="set"/>
         <value>1</value>
      </entry>
      <entry>
         <key class="com.microchip.mcc.core.tokenManager.SettingKey" moduleName="Pin Module" registerAlias="RC0PPS" settingAlias="RC0PPS"/>
         <value>16</value>
      </entry>
      <entry>
         <key class="com.microchip.mcc.core.tokenManager.OptionKey" moduleName="ADC" registerAlias="ADCON2" settingAlias="TRIGSEL" alias="TMR2_match_PR2"/>
         <value>5</value>
      </entry>
      <entry>
         <key class="com.microchip.mcc.core.tokenManager.SettingKey" moduleName="ADC" registerAlias="ADCON1" settingAlias="ADFM"/>
         <value>right</value>
      </entry>
      <entry>
         <key class="com.microchip.mcc.core.tokenManager.CustomKey" moduleName="Pin Module" name="iocUserSet RA0"/>
         <value>disabled</value>
      </entry>
      <entry>
         <key class="com.microchip.mcc.core.tokenManager.SettingKey" moduleName="Pin Module" registerAlias="ANSELA" settingAlias="ANSA1"/>
         <value>analog</value>
      </entry>
      <entry>
         <key class="com.microchip.mcc.core.tokenManager.OptionKey" moduleName="INTERNAL OSCILLATOR" registerAlias="OSCCON" settingAlias="IRCF" alias="1MHz_HF"/>
         <value>11</value>
      </entry>
      <entry>
         <key class="com.microchip.mcc.core.tokenManager.SettingKey" moduleName="Pin Module" registerAlias="RC4PPS" settingAlias="RC4PPS"/>
         <value>0</value>
      </entry>
      <entry>
         <key class="com.microchip.mcc.core.tokenManager.OptionKey" moduleName="MSSP" registerAlias="SSPCON2" settingAlias="PEN" alias="enabled"/>
         <value>1</value>
      </entry>
      <entry>
         <key class="com.microchip.mcc.core.tokenManager.SettingKey" moduleName="Pin Module" registerAlias="WPUC" settingAlias="WPUC3"/>
         <value>set</value>
      </entry>
      <entry>
         <key class="com.microchip.mcc.core.tokenManager.OptionKey" moduleName="Pin Module" registerAlias="WPUC" settingAlias="WPUC5" alias="clear"/>
         <value>0</value>
      </entry>
      <entry>
         <key class="com.microchip.mcc.core.tokenManager.CustomKey" moduleName="Pin Module" name="customNameUserSet RA0"/>
         <value>disabled</value>
      </entry>
      <entry>
         <key class="com.microchip.mcc.core.tokenManager.CustomKey" moduleName="Pin Module" name="customNameUserSet RA1"/>
         <value>disabled</value>
      </entry>
      <entry>
         <key class="com.microchip.mcc.core.tokenManager.CustomKey" moduleName="Pin Module" name="customNameUserSet RA2"/>
         <value>disabled</value>
      </entry>
      <entry>
         <key class="com.microchip.mcc.core.tokenManager.CustomKey" moduleName="Pin Module" name="customNameUserSet RA3"/>
         <value>disabled</value>
      </entry>
      <entry>
         <key class="com.microchip.mcc.core.tokenManager.CustomKey" moduleName="Pin Module" name="customNameUserSet RA4"/>
         <value>disabled</value>
      </entry>
      <entry>
         <key class="com.microchip.mcc.core.tokenManager.CustomKey" moduleName="Pin Module" name="customNameUserSet RA5"/>
         <value>disabled</value>
      </entry>
      <entry>
         <key class="com.microchip.mcc.core.tokenManager.OptionKey" moduleName="MSSP" registerAlias="SSPSTAT" settingAlias="R_nW" alias="write_noTX"/>
         <value>0</value>
      </entry>
      <entry>
         <key class="com.microchip.mcc.core.tokenManager.OptionKey" moduleName="MSSP" registerAlias="SSPCON2" settingAlias="RCEN" alias="enabled"/>
         <value>1</value>
      </entry>
      <entry>
         <key class="com.microchip.mcc.core.tokenManager.SettingKey" moduleName="Pin Module" registerAlias="IOCI" settingAlias="enable"/>
         <value>disabled</value>
      </entry>
      <entry>
         <key class="com.microchip.mcc.core.tokenManager.OptionKey" moduleName="Pin Module" registerAlias="LATC" settingAlias="LATC1" alias="set"/>
         <value>1</value>
      </entry>
      <entry>
         <key class="com.microchip.mcc.core.tokenManager.OptionKey" moduleName="System Module" registerAlias="CONFIG2" settingAlias="PLLEN" alias="OFF"/>
         <value>0</value>
      </entry>
      <entry>
         <key class="com.microchip.mcc.core.tokenManager.CustomKey" moduleName="MSSP" name="BCLIInitialized"/>
         <value>disabled</value>
      </entry>
      <entry>
         <key class="com.microchip.mcc.core.tokenManager.CustomKey" moduleName="Pin Module" name="trisUserSetRA4"/>
         <value>disabled</value>
      </entry>
      <entry>
         <key class="com.microchip.mcc.core.tokenManager.CustomKey" moduleName="INTERNAL OSCILLATOR" name="LFIntOscClockInHz"/>
         <value>31000</value>
      </entry>
      <entry>
         <key class="com.microchip.mcc.core.tokenManager.CustomKey" moduleName="Pin Module" name="trisUserSetRA5"/>
         <value>disabled</value>
      </entry>
      <entry>
         <key class="com.microchip.mcc.core.tokenManager.SettingKey" moduleName="Pin Module" registerAlias="ANSELA" settingAlias="ANSA2"/>
         <value>analog</value>
      </entry>
      <entry>
         <key class="com.microchip.mcc.core.tokenManager.CustomKey" moduleName="Pin Module" name="trisUserSetRA2"/>
         <value>disabled</value>
      </entry>
      <entry>
         <key class="com.microchip.mcc.core.tokenManager.CustomKey" moduleName="ADC" name="AquisitionCount"/>
         <value>0</value>
      </entry>
      <entry>
         <key class="com.microchip.mcc.core.tokenManager.OptionKey" moduleName="Pin Module" registerAlias="TRISA" settingAlias="TRISA1" alias="input"/>
         <value>1</value>
      </entry>
      <entry>
         <key class="com.microchip.mcc.core.tokenManager.OptionKey" moduleName="Pin Module" registerAlias="LATC" settingAlias="LATC2" alias="clear"/>
         <value>0</value>
      </entry>
      <entry>
         <key class="com.microchip.mcc.core.tokenManager.OptionKey" moduleName="System Module" registerAlias="CONFIG1" settingAlias="MCLRE" alias="ON"/>
         <value>64</value>
      </entry>
      <entry>
         <key class="com.microchip.mcc.core.tokenManager.SettingKey" moduleName="Pin Module" registerAlias="RC5PPS" settingAlias="RC5PPS"/>
         <value>0</value>
      </entry>
      <entry>
         <key class="com.microchip.mcc.core.tokenManager.CustomKey" moduleName="Pin Module" name="trisUserSetRA0"/>
         <value>disabled</value>
      </entry>
      <entry>
         <key class="com.microchip.mcc.core.tokenManager.OptionKey" moduleName="Pin Module" registerAlias="TRISC" settingAlias="TRISC0" alias="output"/>
         <value>0</value>
      </entry>
      <entry>
         <key class="com.microchip.mcc.core.tokenManager.OptionKey" moduleName="WDT" registerAlias="WDTCON0" settingAlias="WDTPS" alias="1:512"/>
         <value>4</value>
      </entry>
      <entry>
         <key class="com.microchip.mcc.core.tokenManager.CustomKey" moduleName="Pin Module" name="trisUserSetRA1"/>
         <value>disabled</value>
      </entry>
      <entry>
         <key class="com.microchip.mcc.core.tokenManager.OptionKey" moduleName="Pin Module" registerAlias="IOCCN" settingAlias="IOCCN0" alias="enabled"/>
         <value>1</value>
      </entry>
      <entry>
         <key class="com.microchip.mcc.core.tokenManager.OptionKey" moduleName="Pin Module" registerAlias="ODCONC" settingAlias="ODC1" alias="disabled"/>
         <value>0</value>
      </entry>
      <entry>
         <key class="com.microchip.mcc.core.tokenManager.CustomKey" moduleName="ADC" name="samplingFrequency"/>
         <value>43.4783 kHz</value>
      </entry>
      <entry>
         <key class="com.microchip.mcc.core.tokenManager.OptionKey" moduleName="MSSP" registerAlias="SSPCON1" settingAlias="CKP" alias="Idle:High, Active:Low"/>
         <value>1</value>
      </entry>
      <entry>
         <key class="com.microchip.mcc.core.tokenManager.OptionKey" moduleName="WDT" registerAlias="WDTCON0" settingAlias="WDTPS" alias="1:524288"/>
         <value>14</value>
      </entry>
      <entry>
         <key class="com.microchip.mcc.core.tokenManager.OptionKey" moduleName="Pin Module" registerAlias="IOCCN" settingAlias="IOCCN2" alias="disabled"/>
         <value>0</value>
      </entry>
      <entry>
         <key class="com.microchip.mcc.core.tokenManager.RegisterKey" moduleName="Pin Module" registerAlias="ANSELA"/>
         <value>23</value>
      </entry>
      <entry>
         <key class="com.microchip.mcc.core.tokenManager.OptionKey" moduleName="Pin Module" registerAlias="WPUC" settingAlias="WPUC4" alias="set"/>
         <value>1</value>
      </entry>
      <entry>
         <key class="com.microchip.mcc.core.tokenManager.OptionKey" moduleName="System Module" registerAlias="CONFIG1" settingAlias="WDTE" alias="ON"/>
         <value>24</value>
      </entry>
   </tokenMap>
   <generatedFileHashHistoryMap class="java.util.HashMap">
      <entry>
         <file>mcc_generated_files\interrupt_manager.h</file>
         <hash>83e6174d595c6714ef5fae9ac8deb17b31753bfc256c755fe529d6bd9d3009a8</hash>
      </entry>
      <entry>
         <file>mcc_generated_files\mcc.h</file>
         <hash>63249e9b7d781af766ae50161cc0f15cdd7e9a323467c6f783c50a6591bb84c7</hash>
      </entry>
      <entry>
         <file>mcc_generated_files\spi.c</file>
         <hash>a112133d0f504f6fdda5c0f9789da0ac61a61a30132531c2716a7f96b88cb346</hash>
      </entry>
      <entry>
         <file>mcc_generated_files\spi.h</file>
         <hash>572be2785a2255671fb36fbe33f243af245509091d1b2bae40e883818837db9c</hash>
      </entry>
      <entry>
         <file>mcc_generated_files\adc.c</file>
         <hash>3e9b15b1144c713a3c11aee95c4f8bdbf70572cf829a4d00549a5a92499a9ed6</hash>
      </entry>
      <entry>
         <file>mcc_generated_files\pin_manager.h</file>
         <hash>933d68a10a9c0d651082284d23b7ac56187e42e88774f7372e72b031309dc642</hash>
      </entry>
      <entry>
         <file>mcc_generated_files\interrupt_manager.c</file>
         <hash>edb621a764eca5d8d454dd301f298fd41a8d808d139bfa37aff2ba0944be2121</hash>
      </entry>
      <entry>
         <file>mcc_generated_files\adc.h</file>
         <hash>388c7b6314b4167ff6d646c8196f112891ebee856b52f9c084af61803f7de401</hash>
      </entry>
      <entry>
         <file>mcc_generated_files\mcc.c</file>
         <hash>8d3c35f9379272d0df0d1a70114600ef15ade0ffddeabe2066a2d1b904f39500</hash>
      </entry>
      <entry>
         <file>mcc_generated_files\pin_manager.c</file>
         <hash>7523a14a1ebe78606c86002190e280dcee9c71cb74cd7c1a2905d241beba20a5</hash>
      </entry>
   </generatedFileHashHistoryMap>
</config>
