# Supplementary material for: Smart facemask for wireless CO2 monitoring
Source: Nat Commun. 2022 Jan 10;13:72. doi: 10.1038/s41467-021-27733-3 (PMC8748626; doi:10.1038/s41467-021-27733-3)
Supplement: Supplementary file 5 — Supplementary Software [file 41467_2021_27733_MOESM5_ESM.zip › SmartMaskCO2_Code/Microcontroller/AS3955pea2021_v4.X/build/default/production/adc_pic16.pre]

# 1 "adc_pic16.c"

# 26 "C:\Program Files (x86)\Microchip\xc8\v1.36\include\htc.h"
extern const char __xc8_OPTIM_SPEED;

extern double __fpnormalize(double);


# 13 "C:\Program Files (x86)\Microchip\xc8\v1.36\include\xc8debug.h"
#pragma intrinsic(__builtin_software_breakpoint)
extern void __builtin_software_breakpoint(void);

# 49 "C:\Program Files (x86)\Microchip\xc8\v1.36\include\pic16lf1703.h"
extern volatile unsigned char INDF0 @ 0x000;

asm("INDF0 equ 00h");


typedef union {
struct {
unsigned INDF0 :8;
};
} INDF0bits_t;
extern volatile INDF0bits_t INDF0bits @ 0x000;

# 68
extern volatile unsigned char INDF1 @ 0x001;

asm("INDF1 equ 01h");


typedef union {
struct {
unsigned INDF1 :8;
};
} INDF1bits_t;
extern volatile INDF1bits_t INDF1bits @ 0x001;

# 87
extern volatile unsigned char PCL @ 0x002;

asm("PCL equ 02h");


typedef union {
struct {
unsigned PCL :8;
};
} PCLbits_t;
extern volatile PCLbits_t PCLbits @ 0x002;

# 106
extern volatile unsigned char STATUS @ 0x003;

asm("STATUS equ 03h");


typedef union {
struct {
unsigned C :1;
unsigned DC :1;
unsigned Z :1;
unsigned nPD :1;
unsigned nTO :1;
};
struct {
unsigned CARRY :1;
};
struct {
unsigned :2;
unsigned ZERO :1;
};
} STATUSbits_t;
extern volatile STATUSbits_t STATUSbits @ 0x003;

# 166
extern volatile unsigned short FSR0 @ 0x004;


extern volatile unsigned char FSR0L @ 0x004;

asm("FSR0L equ 04h");


typedef union {
struct {
unsigned FSR0L :8;
};
} FSR0Lbits_t;
extern volatile FSR0Lbits_t FSR0Lbits @ 0x004;

# 188
extern volatile unsigned char FSR0H @ 0x005;

asm("FSR0H equ 05h");


typedef union {
struct {
unsigned FSR0H :8;
};
} FSR0Hbits_t;
extern volatile FSR0Hbits_t FSR0Hbits @ 0x005;

# 207
extern volatile unsigned short FSR1 @ 0x006;


extern volatile unsigned char FSR1L @ 0x006;

asm("FSR1L equ 06h");


typedef union {
struct {
unsigned FSR1L :8;
};
} FSR1Lbits_t;
extern volatile FSR1Lbits_t FSR1Lbits @ 0x006;

# 229
extern volatile unsigned char FSR1H @ 0x007;

asm("FSR1H equ 07h");


typedef union {
struct {
unsigned FSR1H :8;
};
} FSR1Hbits_t;
extern volatile FSR1Hbits_t FSR1Hbits @ 0x007;

# 248
extern volatile unsigned char BSR @ 0x008;

asm("BSR equ 08h");


typedef union {
struct {
unsigned BSR :5;
};
struct {
unsigned BSR0 :1;
unsigned BSR1 :1;
unsigned BSR2 :1;
unsigned BSR3 :1;
unsigned BSR4 :1;
};
} BSRbits_t;
extern volatile BSRbits_t BSRbits @ 0x008;

# 299
extern volatile unsigned char WREG @ 0x009;

asm("WREG equ 09h");


typedef union {
struct {
unsigned WREG0 :8;
};
} WREGbits_t;
extern volatile WREGbits_t WREGbits @ 0x009;

# 318
extern volatile unsigned char PCLATH @ 0x00A;

asm("PCLATH equ 0Ah");


typedef union {
struct {
unsigned PCLATH :7;
};
} PCLATHbits_t;
extern volatile PCLATHbits_t PCLATHbits @ 0x00A;

# 337
extern volatile unsigned char INTCON @ 0x00B;

asm("INTCON equ 0Bh");


typedef union {
struct {
unsigned IOCIF :1;
unsigned INTF :1;
unsigned TMR0IF :1;
unsigned IOCIE :1;
unsigned INTE :1;
unsigned TMR0IE :1;
unsigned PEIE :1;
unsigned GIE :1;
};
struct {
unsigned :2;
unsigned T0IF :1;
unsigned :2;
unsigned T0IE :1;
};
} INTCONbits_t;
extern volatile INTCONbits_t INTCONbits @ 0x00B;

# 414
extern volatile unsigned char PORTA @ 0x00C;

asm("PORTA equ 0Ch");


typedef union {
struct {
unsigned RA0 :1;
unsigned RA1 :1;
unsigned RA2 :1;
unsigned RA3 :1;
unsigned RA4 :1;
unsigned RA5 :1;
};
} PORTAbits_t;
extern volatile PORTAbits_t PORTAbits @ 0x00C;

# 463
extern volatile unsigned char PORTC @ 0x00E;

asm("PORTC equ 0Eh");


typedef union {
struct {
unsigned RC0 :1;
unsigned RC1 :1;
unsigned RC2 :1;
unsigned RC3 :1;
unsigned RC4 :1;
unsigned RC5 :1;
};
} PORTCbits_t;
extern volatile PORTCbits_t PORTCbits @ 0x00E;

# 512
extern volatile unsigned char PIR1 @ 0x011;

asm("PIR1 equ 011h");


typedef union {
struct {
unsigned TMR1IF :1;
unsigned TMR2IF :1;
unsigned CCP1IF :1;
unsigned SSP1IF :1;
unsigned :2;
unsigned ADIF :1;
unsigned TMR1GIF :1;
};
struct {
unsigned :2;
unsigned CCPIF :1;
};
} PIR1bits_t;
extern volatile PIR1bits_t PIR1bits @ 0x011;

# 571
extern volatile unsigned char PIR2 @ 0x012;

asm("PIR2 equ 012h");


typedef union {
struct {
unsigned CCP2IF :1;
unsigned :2;
unsigned BCL1IF :1;
};
} PIR2bits_t;
extern volatile PIR2bits_t PIR2bits @ 0x012;

# 597
extern volatile unsigned char PIR3 @ 0x013;

asm("PIR3 equ 013h");


typedef union {
struct {
unsigned :4;
unsigned ZCDIF :1;
};
} PIR3bits_t;
extern volatile PIR3bits_t PIR3bits @ 0x013;

# 617
extern volatile unsigned char TMR0 @ 0x015;

asm("TMR0 equ 015h");


typedef union {
struct {
unsigned TMR0 :8;
};
} TMR0bits_t;
extern volatile TMR0bits_t TMR0bits @ 0x015;

# 636
extern volatile unsigned short TMR1 @ 0x016;

asm("TMR1 equ 016h");


extern volatile unsigned char TMR1L @ 0x016;

asm("TMR1L equ 016h");


typedef union {
struct {
unsigned TMR1L :8;
};
} TMR1Lbits_t;
extern volatile TMR1Lbits_t TMR1Lbits @ 0x016;

# 661
extern volatile unsigned char TMR1H @ 0x017;

asm("TMR1H equ 017h");


typedef union {
struct {
unsigned TMR1H :8;
};
} TMR1Hbits_t;
extern volatile TMR1Hbits_t TMR1Hbits @ 0x017;

# 680
extern volatile unsigned char T1CON @ 0x018;

asm("T1CON equ 018h");


typedef union {
struct {
unsigned TMR1ON :1;
unsigned :1;
unsigned nT1SYNC :1;
unsigned T1OSCEN :1;
unsigned T1CKPS :2;
unsigned TMR1CS :2;
};
struct {
unsigned :4;
unsigned T1CKPS0 :1;
unsigned T1CKPS1 :1;
unsigned TMR1CS0 :1;
unsigned TMR1CS1 :1;
};
} T1CONbits_t;
extern volatile T1CONbits_t T1CONbits @ 0x018;

# 751
extern volatile unsigned char T1GCON @ 0x019;

asm("T1GCON equ 019h");


typedef union {
struct {
unsigned T1GSS :2;
unsigned T1GVAL :1;
unsigned T1GGO_nDONE :1;
unsigned T1GSPM :1;
unsigned T1GTM :1;
unsigned T1GPOL :1;
unsigned TMR1GE :1;
};
struct {
unsigned T1GSS0 :1;
unsigned T1GSS1 :1;
};
} T1GCONbits_t;
extern volatile T1GCONbits_t T1GCONbits @ 0x019;

# 820
extern volatile unsigned char TMR2 @ 0x01A;

asm("TMR2 equ 01Ah");


typedef union {
struct {
unsigned TMR2 :8;
};
} TMR2bits_t;
extern volatile TMR2bits_t TMR2bits @ 0x01A;

# 839
extern volatile unsigned char PR2 @ 0x01B;

asm("PR2 equ 01Bh");


typedef union {
struct {
unsigned PR2 :8;
};
} PR2bits_t;
extern volatile PR2bits_t PR2bits @ 0x01B;

# 858
extern volatile unsigned char T2CON @ 0x01C;

asm("T2CON equ 01Ch");


typedef union {
struct {
unsigned T2CKPS :2;
unsigned TMR2ON :1;
unsigned T2OUTPS :4;
};
struct {
unsigned T2CKPS0 :1;
unsigned T2CKPS1 :1;
unsigned :1;
unsigned T2OUTPS0 :1;
unsigned T2OUTPS1 :1;
unsigned T2OUTPS2 :1;
unsigned T2OUTPS3 :1;
};
} T2CONbits_t;
extern volatile T2CONbits_t T2CONbits @ 0x01C;

# 928
extern volatile unsigned char TRISA @ 0x08C;

asm("TRISA equ 08Ch");


typedef union {
struct {
unsigned TRISA0 :1;
unsigned TRISA1 :1;
unsigned TRISA2 :1;
unsigned :1;
unsigned TRISA4 :1;
unsigned TRISA5 :1;
};
} TRISAbits_t;
extern volatile TRISAbits_t TRISAbits @ 0x08C;

# 972
extern volatile unsigned char TRISC @ 0x08E;

asm("TRISC equ 08Eh");


typedef union {
struct {
unsigned TRISC0 :1;
unsigned TRISC1 :1;
unsigned TRISC2 :1;
unsigned TRISC3 :1;
unsigned TRISC4 :1;
unsigned TRISC5 :1;
};
} TRISCbits_t;
extern volatile TRISCbits_t TRISCbits @ 0x08E;

# 1021
extern volatile unsigned char PIE1 @ 0x091;

asm("PIE1 equ 091h");


typedef union {
struct {
unsigned TMR1IE :1;
unsigned TMR2IE :1;
unsigned CCP1IE :1;
unsigned SSP1IE :1;
unsigned :2;
unsigned ADIE :1;
unsigned TMR1GIE :1;
};
struct {
unsigned :2;
unsigned CCPIE :1;
};
} PIE1bits_t;
extern volatile PIE1bits_t PIE1bits @ 0x091;

# 1080
extern volatile unsigned char PIE2 @ 0x092;

asm("PIE2 equ 092h");


typedef union {
struct {
unsigned CCP2IE :1;
unsigned :2;
unsigned BCL1IE :1;
};
} PIE2bits_t;
extern volatile PIE2bits_t PIE2bits @ 0x092;

# 1106
extern volatile unsigned char PIE3 @ 0x093;

asm("PIE3 equ 093h");


typedef union {
struct {
unsigned :4;
unsigned ZCDIE :1;
};
} PIE3bits_t;
extern volatile PIE3bits_t PIE3bits @ 0x093;

# 1126
extern volatile unsigned char OPTION_REG @ 0x095;

asm("OPTION_REG equ 095h");


typedef union {
struct {
unsigned PS :3;
unsigned PSA :1;
unsigned TMR0SE :1;
unsigned TMR0CS :1;
unsigned INTEDG :1;
unsigned nWPUEN :1;
};
struct {
unsigned PS0 :1;
unsigned PS1 :1;
unsigned PS2 :1;
unsigned :1;
unsigned T0SE :1;
unsigned T0CS :1;
};
} OPTION_REGbits_t;
extern volatile OPTION_REGbits_t OPTION_REGbits @ 0x095;

# 1208
extern volatile unsigned char PCON @ 0x096;

asm("PCON equ 096h");


typedef union {
struct {
unsigned nBOR :1;
unsigned nPOR :1;
unsigned nRI :1;
unsigned nRMCLR :1;
unsigned nRWDT :1;
unsigned :1;
unsigned STKUNF :1;
unsigned STKOVF :1;
};
} PCONbits_t;
extern volatile PCONbits_t PCONbits @ 0x096;

# 1264
extern volatile unsigned char WDTCON @ 0x097;

asm("WDTCON equ 097h");


typedef union {
struct {
unsigned SWDTEN :1;
unsigned WDTPS :5;
};
struct {
unsigned :1;
unsigned WDTPS0 :1;
unsigned WDTPS1 :1;
unsigned WDTPS2 :1;
unsigned WDTPS3 :1;
unsigned WDTPS4 :1;
};
} WDTCONbits_t;
extern volatile WDTCONbits_t WDTCONbits @ 0x097;

# 1322
extern volatile unsigned char OSCTUNE @ 0x098;

asm("OSCTUNE equ 098h");


typedef union {
struct {
unsigned TUN :6;
};
struct {
unsigned TUN0 :1;
unsigned TUN1 :1;
unsigned TUN2 :1;
unsigned TUN3 :1;
unsigned TUN4 :1;
unsigned TUN5 :1;
};
} OSCTUNEbits_t;
extern volatile OSCTUNEbits_t OSCTUNEbits @ 0x098;

# 1379
extern volatile unsigned char OSCCON @ 0x099;

asm("OSCCON equ 099h");


typedef union {
struct {
unsigned SCS :2;
unsigned :1;
unsigned IRCF :4;
unsigned SPLLEN :1;
};
struct {
unsigned SCS0 :1;
unsigned SCS1 :1;
unsigned :1;
unsigned IRCF0 :1;
unsigned IRCF1 :1;
unsigned IRCF2 :1;
unsigned IRCF3 :1;
};
} OSCCONbits_t;
extern volatile OSCCONbits_t OSCCONbits @ 0x099;

# 1450
extern volatile unsigned char OSCSTAT @ 0x09A;

asm("OSCSTAT equ 09Ah");


typedef union {
struct {
unsigned HFIOFS :1;
unsigned LFIOFR :1;
unsigned MFIOFR :1;
unsigned HFIOFL :1;
unsigned HFIOFR :1;
unsigned OSTS :1;
unsigned PLLR :1;
unsigned SOSCR :1;
};
} OSCSTATbits_t;
extern volatile OSCSTATbits_t OSCSTATbits @ 0x09A;

# 1511
extern volatile unsigned short ADRES @ 0x09B;

asm("ADRES equ 09Bh");


extern volatile unsigned char ADRESL @ 0x09B;

asm("ADRESL equ 09Bh");


typedef union {
struct {
unsigned ADRESL :8;
};
} ADRESLbits_t;
extern volatile ADRESLbits_t ADRESLbits @ 0x09B;

# 1536
extern volatile unsigned char ADRESH @ 0x09C;

asm("ADRESH equ 09Ch");


typedef union {
struct {
unsigned ADRESH :8;
};
} ADRESHbits_t;
extern volatile ADRESHbits_t ADRESHbits @ 0x09C;

# 1555
extern volatile unsigned char ADCON0 @ 0x09D;

asm("ADCON0 equ 09Dh");


typedef union {
struct {
unsigned ADON :1;
unsigned GO_nDONE :1;
unsigned CHS :5;
};
struct {
unsigned :1;
unsigned ADGO :1;
unsigned CHS0 :1;
unsigned CHS1 :1;
unsigned CHS2 :1;
unsigned CHS3 :1;
unsigned CHS4 :1;
};
struct {
unsigned :1;
unsigned GO :1;
};
} ADCON0bits_t;
extern volatile ADCON0bits_t ADCON0bits @ 0x09D;

# 1634
extern volatile unsigned char ADCON1 @ 0x09E;

asm("ADCON1 equ 09Eh");


typedef union {
struct {
unsigned ADPREF :2;
unsigned ADNREF :1;
unsigned :1;
unsigned ADCS :3;
unsigned ADFM :1;
};
struct {
unsigned ADPREF0 :1;
unsigned ADPREF1 :1;
};
} ADCON1bits_t;
extern volatile ADCON1bits_t ADCON1bits @ 0x09E;

# 1686
extern volatile unsigned char ADCON2 @ 0x09F;

asm("ADCON2 equ 09Fh");


typedef union {
struct {
unsigned :4;
unsigned TRIGSEL :4;
};
struct {
unsigned :4;
unsigned TRIGSEL0 :1;
unsigned TRIGSEL1 :1;
unsigned TRIGSEL2 :1;
unsigned TRIGSEL3 :1;
};
} ADCON2bits_t;
extern volatile ADCON2bits_t ADCON2bits @ 0x09F;

# 1733
extern volatile unsigned char LATA @ 0x10C;

asm("LATA equ 010Ch");


typedef union {
struct {
unsigned LATA0 :1;
unsigned LATA1 :1;
unsigned LATA2 :1;
unsigned :1;
unsigned LATA4 :1;
unsigned LATA5 :1;
};
} LATAbits_t;
extern volatile LATAbits_t LATAbits @ 0x10C;

# 1777
extern volatile unsigned char LATC @ 0x10E;

asm("LATC equ 010Eh");


typedef union {
struct {
unsigned LATC0 :1;
unsigned LATC1 :1;
unsigned LATC2 :1;
unsigned LATC3 :1;
unsigned LATC4 :1;
unsigned LATC5 :1;
};
} LATCbits_t;
extern volatile LATCbits_t LATCbits @ 0x10E;

# 1826
extern volatile unsigned char BORCON @ 0x116;

asm("BORCON equ 0116h");


typedef union {
struct {
unsigned BORRDY :1;
unsigned :5;
unsigned BORFS :1;
unsigned SBOREN :1;
};
} BORCONbits_t;
extern volatile BORCONbits_t BORCONbits @ 0x116;

# 1858
extern volatile unsigned char FVRCON @ 0x117;

asm("FVRCON equ 0117h");


typedef union {
struct {
unsigned ADFVR :2;
unsigned CDAFVR :2;
unsigned TSRNG :1;
unsigned TSEN :1;
unsigned FVRRDY :1;
unsigned FVREN :1;
};
struct {
unsigned ADFVR0 :1;
unsigned ADFVR1 :1;
unsigned CDAFVR0 :1;
unsigned CDAFVR1 :1;
};
} FVRCONbits_t;
extern volatile FVRCONbits_t FVRCONbits @ 0x117;

# 1933
extern volatile unsigned char ZCD1CON @ 0x11C;

asm("ZCD1CON equ 011Ch");


typedef union {
struct {
unsigned ZCD1INTN :1;
unsigned ZCD1INTP :1;
unsigned :2;
unsigned ZCD1POL :1;
unsigned ZCD1OUT :1;
unsigned :1;
unsigned ZCD1EN :1;
};
} ZCD1CONbits_t;
extern volatile ZCD1CONbits_t ZCD1CONbits @ 0x11C;

# 1978
extern volatile unsigned char ANSELA @ 0x18C;

asm("ANSELA equ 018Ch");


typedef union {
struct {
unsigned ANSA0 :1;
unsigned ANSA1 :1;
unsigned ANSA2 :1;
unsigned :1;
unsigned ANSA4 :1;
};
} ANSELAbits_t;
extern volatile ANSELAbits_t ANSELAbits @ 0x18C;

# 2016
extern volatile unsigned char ANSELC @ 0x18E;

asm("ANSELC equ 018Eh");


typedef union {
struct {
unsigned ANSC0 :1;
unsigned ANSC1 :1;
unsigned ANSC2 :1;
unsigned ANSC3 :1;
unsigned ANSC4 :1;
unsigned ANSC5 :1;
};
} ANSELCbits_t;
extern volatile ANSELCbits_t ANSELCbits @ 0x18E;

# 2065
extern volatile unsigned short PMADR @ 0x191;

asm("PMADR equ 0191h");


extern volatile unsigned char PMADRL @ 0x191;

asm("PMADRL equ 0191h");


typedef union {
struct {
unsigned PMADRL :8;
};
} PMADRLbits_t;
extern volatile PMADRLbits_t PMADRLbits @ 0x191;

# 2090
extern volatile unsigned char PMADRH @ 0x192;

asm("PMADRH equ 0192h");


typedef union {
struct {
unsigned PMADRH :7;
};
} PMADRHbits_t;
extern volatile PMADRHbits_t PMADRHbits @ 0x192;

# 2109
extern volatile unsigned short PMDAT @ 0x193;

asm("PMDAT equ 0193h");


extern volatile unsigned char PMDATL @ 0x193;

asm("PMDATL equ 0193h");


typedef union {
struct {
unsigned PMDATL :8;
};
} PMDATLbits_t;
extern volatile PMDATLbits_t PMDATLbits @ 0x193;

# 2134
extern volatile unsigned char PMDATH @ 0x194;

asm("PMDATH equ 0194h");


typedef union {
struct {
unsigned PMDATH :6;
};
} PMDATHbits_t;
extern volatile PMDATHbits_t PMDATHbits @ 0x194;

# 2153
extern volatile unsigned char PMCON1 @ 0x195;

asm("PMCON1 equ 0195h");


typedef union {
struct {
unsigned RD :1;
unsigned WR :1;
unsigned WREN :1;
unsigned WRERR :1;
unsigned FREE :1;
unsigned LWLO :1;
unsigned CFGS :1;
};
} PMCON1bits_t;
extern volatile PMCON1bits_t PMCON1bits @ 0x195;

# 2208
extern volatile unsigned char PMCON2 @ 0x196;

asm("PMCON2 equ 0196h");


typedef union {
struct {
unsigned PMCON2 :8;
};
} PMCON2bits_t;
extern volatile PMCON2bits_t PMCON2bits @ 0x196;

# 2227
extern volatile unsigned char WPUA @ 0x20C;

asm("WPUA equ 020Ch");


typedef union {
struct {
unsigned WPUA0 :1;
unsigned WPUA1 :1;
unsigned WPUA2 :1;
unsigned WPUA3 :1;
unsigned WPUA4 :1;
unsigned WPUA5 :1;
};
} WPUAbits_t;
extern volatile WPUAbits_t WPUAbits @ 0x20C;

# 2276
extern volatile unsigned char WPUC @ 0x20E;

asm("WPUC equ 020Eh");


typedef union {
struct {
unsigned WPUC0 :1;
unsigned WPUC1 :1;
unsigned WPUC2 :1;
unsigned WPUC3 :1;
unsigned WPUC4 :1;
unsigned WPUC5 :1;
};
} WPUCbits_t;
extern volatile WPUCbits_t WPUCbits @ 0x20E;

# 2325
extern volatile unsigned char SSP1BUF @ 0x211;

asm("SSP1BUF equ 0211h");


extern volatile unsigned char SSPBUF @ 0x211;

asm("SSPBUF equ 0211h");


typedef union {
struct {
unsigned SSP1BUF0 :1;
unsigned SSP1BUF1 :1;
unsigned SSP1BUF2 :1;
unsigned SSP1BUF3 :1;
unsigned SSP1BUF4 :1;
unsigned SSP1BUF5 :1;
unsigned SSP1BUF6 :1;
unsigned SSP1BUF7 :1;
};
struct {
unsigned BUF :8;
};
struct {
unsigned BUF0 :1;
unsigned BUF1 :1;
unsigned BUF2 :1;
unsigned BUF3 :1;
unsigned BUF4 :1;
unsigned BUF5 :1;
unsigned BUF6 :1;
unsigned BUF7 :1;
};
struct {
unsigned SSP1BUF :8;
};
} SSP1BUFbits_t;
extern volatile SSP1BUFbits_t SSP1BUFbits @ 0x211;

# 2456
typedef union {
struct {
unsigned SSP1BUF0 :1;
unsigned SSP1BUF1 :1;
unsigned SSP1BUF2 :1;
unsigned SSP1BUF3 :1;
unsigned SSP1BUF4 :1;
unsigned SSP1BUF5 :1;
unsigned SSP1BUF6 :1;
unsigned SSP1BUF7 :1;
};
struct {
unsigned BUF :8;
};
struct {
unsigned BUF0 :1;
unsigned BUF1 :1;
unsigned BUF2 :1;
unsigned BUF3 :1;
unsigned BUF4 :1;
unsigned BUF5 :1;
unsigned BUF6 :1;
unsigned BUF7 :1;
};
struct {
unsigned SSP1BUF :8;
};
} SSPBUFbits_t;
extern volatile SSPBUFbits_t SSPBUFbits @ 0x211;

# 2578
extern volatile unsigned char SSP1ADD @ 0x212;

asm("SSP1ADD equ 0212h");


extern volatile unsigned char SSPADD @ 0x212;

asm("SSPADD equ 0212h");


typedef union {
struct {
unsigned SSP1ADD0 :1;
unsigned SSP1ADD1 :1;
unsigned SSP1ADD2 :1;
unsigned SSP1ADD3 :1;
unsigned SSP1ADD4 :1;
unsigned SSP1ADD5 :1;
unsigned SSP1ADD6 :1;
unsigned SSP1ADD7 :1;
};
struct {
unsigned ADD :8;
};
struct {
unsigned ADD0 :1;
unsigned ADD1 :1;
unsigned ADD2 :1;
unsigned ADD3 :1;
unsigned ADD4 :1;
unsigned ADD5 :1;
unsigned ADD6 :1;
unsigned ADD7 :1;
};
struct {
unsigned SSP1ADD :8;
};
} SSP1ADDbits_t;
extern volatile SSP1ADDbits_t SSP1ADDbits @ 0x212;

# 2709
typedef union {
struct {
unsigned SSP1ADD0 :1;
unsigned SSP1ADD1 :1;
unsigned SSP1ADD2 :1;
unsigned SSP1ADD3 :1;
unsigned SSP1ADD4 :1;
unsigned SSP1ADD5 :1;
unsigned SSP1ADD6 :1;
unsigned SSP1ADD7 :1;
};
struct {
unsigned ADD :8;
};
struct {
unsigned ADD0 :1;
unsigned ADD1 :1;
unsigned ADD2 :1;
unsigned ADD3 :1;
unsigned ADD4 :1;
unsigned ADD5 :1;
unsigned ADD6 :1;
unsigned ADD7 :1;
};
struct {
unsigned SSP1ADD :8;
};
} SSPADDbits_t;
extern volatile SSPADDbits_t SSPADDbits @ 0x212;

# 2831
extern volatile unsigned char SSP1MSK @ 0x213;

asm("SSP1MSK equ 0213h");


extern volatile unsigned char SSPMSK @ 0x213;

asm("SSPMSK equ 0213h");


typedef union {
struct {
unsigned SSP1MSK0 :1;
unsigned SSP1MSK1 :1;
unsigned SSP1MSK2 :1;
unsigned SSP1MSK3 :1;
unsigned SSP1MSK4 :1;
unsigned SSP1MSK5 :1;
unsigned SSP1MSK6 :1;
unsigned SSP1MSK7 :1;
};
struct {
unsigned MSK :8;
};
struct {
unsigned MSK0 :1;
unsigned MSK1 :1;
unsigned MSK2 :1;
unsigned MSK3 :1;
unsigned MSK4 :1;
unsigned MSK5 :1;
unsigned MSK6 :1;
unsigned MSK7 :1;
};
struct {
unsigned SSP1MSK :8;
};
} SSP1MSKbits_t;
extern volatile SSP1MSKbits_t SSP1MSKbits @ 0x213;

# 2962
typedef union {
struct {
unsigned SSP1MSK0 :1;
unsigned SSP1MSK1 :1;
unsigned SSP1MSK2 :1;
unsigned SSP1MSK3 :1;
unsigned SSP1MSK4 :1;
unsigned SSP1MSK5 :1;
unsigned SSP1MSK6 :1;
unsigned SSP1MSK7 :1;
};
struct {
unsigned MSK :8;
};
struct {
unsigned MSK0 :1;
unsigned MSK1 :1;
unsigned MSK2 :1;
unsigned MSK3 :1;
unsigned MSK4 :1;
unsigned MSK5 :1;
unsigned MSK6 :1;
unsigned MSK7 :1;
};
struct {
unsigned SSP1MSK :8;
};
} SSPMSKbits_t;
extern volatile SSPMSKbits_t SSPMSKbits @ 0x213;

# 3084
extern volatile unsigned char SSP1STAT @ 0x214;

asm("SSP1STAT equ 0214h");


extern volatile unsigned char SSPSTAT @ 0x214;

asm("SSPSTAT equ 0214h");


typedef union {
struct {
unsigned BF :1;
unsigned UA :1;
unsigned R_nW :1;
unsigned S :1;
unsigned P :1;
unsigned D_nA :1;
unsigned CKE :1;
unsigned SMP :1;
};
} SSP1STATbits_t;
extern volatile SSP1STATbits_t SSP1STATbits @ 0x214;

# 3149
typedef union {
struct {
unsigned BF :1;
unsigned UA :1;
unsigned R_nW :1;
unsigned S :1;
unsigned P :1;
unsigned D_nA :1;
unsigned CKE :1;
unsigned SMP :1;
};
} SSPSTATbits_t;
extern volatile SSPSTATbits_t SSPSTATbits @ 0x214;

# 3205
extern volatile unsigned char SSP1CON1 @ 0x215;

asm("SSP1CON1 equ 0215h");


extern volatile unsigned char SSPCON @ 0x215;

asm("SSPCON equ 0215h");

extern volatile unsigned char SSPCON1 @ 0x215;

asm("SSPCON1 equ 0215h");

extern volatile unsigned char SSP1CON @ 0x215;

asm("SSP1CON equ 0215h");


typedef union {
struct {
unsigned SSPM :4;
unsigned CKP :1;
unsigned SSPEN :1;
unsigned SSPOV :1;
unsigned WCOL :1;
};
struct {
unsigned SSPM0 :1;
unsigned SSPM1 :1;
unsigned SSPM2 :1;
unsigned SSPM3 :1;
};
} SSP1CON1bits_t;
extern volatile SSP1CON1bits_t SSP1CON1bits @ 0x215;

# 3286
typedef union {
struct {
unsigned SSPM :4;
unsigned CKP :1;
unsigned SSPEN :1;
unsigned SSPOV :1;
unsigned WCOL :1;
};
struct {
unsigned SSPM0 :1;
unsigned SSPM1 :1;
unsigned SSPM2 :1;
unsigned SSPM3 :1;
};
} SSPCONbits_t;
extern volatile SSPCONbits_t SSPCONbits @ 0x215;

# 3348
typedef union {
struct {
unsigned SSPM :4;
unsigned CKP :1;
unsigned SSPEN :1;
unsigned SSPOV :1;
unsigned WCOL :1;
};
struct {
unsigned SSPM0 :1;
unsigned SSPM1 :1;
unsigned SSPM2 :1;
unsigned SSPM3 :1;
};
} SSPCON1bits_t;
extern volatile SSPCON1bits_t SSPCON1bits @ 0x215;

# 3410
typedef union {
struct {
unsigned SSPM :4;
unsigned CKP :1;
unsigned SSPEN :1;
unsigned SSPOV :1;
unsigned WCOL :1;
};
struct {
unsigned SSPM0 :1;
unsigned SSPM1 :1;
unsigned SSPM2 :1;
unsigned SSPM3 :1;
};
} SSP1CONbits_t;
extern volatile SSP1CONbits_t SSP1CONbits @ 0x215;

# 3474
extern volatile unsigned char SSP1CON2 @ 0x216;

asm("SSP1CON2 equ 0216h");


extern volatile unsigned char SSPCON2 @ 0x216;

asm("SSPCON2 equ 0216h");


typedef union {
struct {
unsigned SEN :1;
unsigned RSEN :1;
unsigned PEN :1;
unsigned RCEN :1;
unsigned ACKEN :1;
unsigned ACKDT :1;
unsigned ACKSTAT :1;
unsigned GCEN :1;
};
} SSP1CON2bits_t;
extern volatile SSP1CON2bits_t SSP1CON2bits @ 0x216;

# 3539
typedef union {
struct {
unsigned SEN :1;
unsigned RSEN :1;
unsigned PEN :1;
unsigned RCEN :1;
unsigned ACKEN :1;
unsigned ACKDT :1;
unsigned ACKSTAT :1;
unsigned GCEN :1;
};
} SSPCON2bits_t;
extern volatile SSPCON2bits_t SSPCON2bits @ 0x216;

# 3595
extern volatile unsigned char SSP1CON3 @ 0x217;

asm("SSP1CON3 equ 0217h");


extern volatile unsigned char SSPCON3 @ 0x217;

asm("SSPCON3 equ 0217h");


typedef union {
struct {
unsigned DHEN :1;
unsigned AHEN :1;
unsigned SBCDE :1;
unsigned SDAHT :1;
unsigned BOEN :1;
unsigned SCIE :1;
unsigned PCIE :1;
unsigned ACKTIM :1;
};
} SSP1CON3bits_t;
extern volatile SSP1CON3bits_t SSP1CON3bits @ 0x217;

# 3660
typedef union {
struct {
unsigned DHEN :1;
unsigned AHEN :1;
unsigned SBCDE :1;
unsigned SDAHT :1;
unsigned BOEN :1;
unsigned SCIE :1;
unsigned PCIE :1;
unsigned ACKTIM :1;
};
} SSPCON3bits_t;
extern volatile SSPCON3bits_t SSPCON3bits @ 0x217;

# 3716
extern volatile unsigned char ODCONA @ 0x28C;

asm("ODCONA equ 028Ch");


typedef union {
struct {
unsigned ODA0 :1;
unsigned ODA1 :1;
unsigned ODA2 :1;
unsigned :1;
unsigned ODA4 :1;
unsigned ODA5 :1;
};
} ODCONAbits_t;
extern volatile ODCONAbits_t ODCONAbits @ 0x28C;

# 3760
extern volatile unsigned char ODCONC @ 0x28E;

asm("ODCONC equ 028Eh");


typedef union {
struct {
unsigned ODC0 :1;
unsigned ODC1 :1;
unsigned ODC2 :1;
unsigned ODC3 :1;
unsigned ODC4 :1;
unsigned ODC5 :1;
};
} ODCONCbits_t;
extern volatile ODCONCbits_t ODCONCbits @ 0x28E;

# 3809
extern volatile unsigned short CCPR1 @ 0x291;

asm("CCPR1 equ 0291h");


extern volatile unsigned char CCPR1L @ 0x291;

asm("CCPR1L equ 0291h");


typedef union {
struct {
unsigned CCPR1L :8;
};
} CCPR1Lbits_t;
extern volatile CCPR1Lbits_t CCPR1Lbits @ 0x291;

# 3834
extern volatile unsigned char CCPR1H @ 0x292;

asm("CCPR1H equ 0292h");


typedef union {
struct {
unsigned CCPR1H :8;
};
} CCPR1Hbits_t;
extern volatile CCPR1Hbits_t CCPR1Hbits @ 0x292;

# 3853
extern volatile unsigned char CCP1CON @ 0x293;

asm("CCP1CON equ 0293h");


extern volatile unsigned char ECCP1CON @ 0x293;

asm("ECCP1CON equ 0293h");


typedef union {
struct {
unsigned CCP1M :4;
unsigned DC1B :2;
};
struct {
unsigned CCP1M0 :1;
unsigned CCP1M1 :1;
unsigned CCP1M2 :1;
unsigned CCP1M3 :1;
unsigned DC1B0 :1;
unsigned DC1B1 :1;
};
struct {
unsigned :4;
unsigned CCP1Y :1;
unsigned CCP1X :1;
};
} CCP1CONbits_t;
extern volatile CCP1CONbits_t CCP1CONbits @ 0x293;

# 3935
typedef union {
struct {
unsigned CCP1M :4;
unsigned DC1B :2;
};
struct {
unsigned CCP1M0 :1;
unsigned CCP1M1 :1;
unsigned CCP1M2 :1;
unsigned CCP1M3 :1;
unsigned DC1B0 :1;
unsigned DC1B1 :1;
};
struct {
unsigned :4;
unsigned CCP1Y :1;
unsigned CCP1X :1;
};
} ECCP1CONbits_t;
extern volatile ECCP1CONbits_t ECCP1CONbits @ 0x293;

# 4008
extern volatile unsigned short CCPR2 @ 0x298;

asm("CCPR2 equ 0298h");


extern volatile unsigned char CCPR2L @ 0x298;

asm("CCPR2L equ 0298h");


typedef union {
struct {
unsigned CCPR2L :8;
};
} CCPR2Lbits_t;
extern volatile CCPR2Lbits_t CCPR2Lbits @ 0x298;

# 4033
extern volatile unsigned char CCPR2H @ 0x299;

asm("CCPR2H equ 0299h");


typedef union {
struct {
unsigned CCPR2H :8;
};
} CCPR2Hbits_t;
extern volatile CCPR2Hbits_t CCPR2Hbits @ 0x299;

# 4052
extern volatile unsigned char CCP2CON @ 0x29A;

asm("CCP2CON equ 029Ah");


extern volatile unsigned char ECCP2CON @ 0x29A;

asm("ECCP2CON equ 029Ah");


typedef union {
struct {
unsigned CCP2M :4;
unsigned DC2B :2;
};
struct {
unsigned CCP2M0 :1;
unsigned CCP2M1 :1;
unsigned CCP2M2 :1;
unsigned CCP2M3 :1;
unsigned DC2B0 :1;
unsigned DC2B1 :1;
};
struct {
unsigned :4;
unsigned CCP2Y :1;
unsigned CCP2X :1;
};
} CCP2CONbits_t;
extern volatile CCP2CONbits_t CCP2CONbits @ 0x29A;

# 4134
typedef union {
struct {
unsigned CCP2M :4;
unsigned DC2B :2;
};
struct {
unsigned CCP2M0 :1;
unsigned CCP2M1 :1;
unsigned CCP2M2 :1;
unsigned CCP2M3 :1;
unsigned DC2B0 :1;
unsigned DC2B1 :1;
};
struct {
unsigned :4;
unsigned CCP2Y :1;
unsigned CCP2X :1;
};
} ECCP2CONbits_t;
extern volatile ECCP2CONbits_t ECCP2CONbits @ 0x29A;

# 4207
extern volatile unsigned char SLRCONA @ 0x30C;

asm("SLRCONA equ 030Ch");


typedef union {
struct {
unsigned SLRA0 :1;
unsigned SLRA1 :1;
unsigned SLRA2 :1;
unsigned :1;
unsigned SLRA4 :1;
unsigned SLRA5 :1;
};
} SLRCONAbits_t;
extern volatile SLRCONAbits_t SLRCONAbits @ 0x30C;

# 4251
extern volatile unsigned char SLRCONC @ 0x30E;

asm("SLRCONC equ 030Eh");


typedef union {
struct {
unsigned SLRC0 :1;
unsigned SLRC1 :1;
unsigned SLRC2 :1;
unsigned SLRC3 :1;
unsigned SLRC4 :1;
unsigned SLRC5 :1;
};
} SLRCONCbits_t;
extern volatile SLRCONCbits_t SLRCONCbits @ 0x30E;

# 4300
extern volatile unsigned char INLVLA @ 0x38C;

asm("INLVLA equ 038Ch");


typedef union {
struct {
unsigned INLVLA0 :1;
unsigned INLVLA1 :1;
unsigned INLVLA2 :1;
unsigned INLVLA3 :1;
unsigned INLVLA4 :1;
unsigned INLVLA5 :1;
};
} INLVLAbits_t;
extern volatile INLVLAbits_t INLVLAbits @ 0x38C;

# 4349
extern volatile unsigned char INLVLC @ 0x38E;

asm("INLVLC equ 038Eh");


typedef union {
struct {
unsigned INLVLC0 :1;
unsigned INLVLC1 :1;
unsigned INLVLC2 :1;
unsigned INLVLC3 :1;
unsigned INLVLC4 :1;
unsigned INLVLC5 :1;
};
} INLVLCbits_t;
extern volatile INLVLCbits_t INLVLCbits @ 0x38E;

# 4398
extern volatile unsigned char IOCAP @ 0x391;

asm("IOCAP equ 0391h");


typedef union {
struct {
unsigned IOCAP0 :1;
unsigned IOCAP1 :1;
unsigned IOCAP2 :1;
unsigned IOCAP3 :1;
unsigned IOCAP4 :1;
unsigned IOCAP5 :1;
};
} IOCAPbits_t;
extern volatile IOCAPbits_t IOCAPbits @ 0x391;

# 4447
extern volatile unsigned char IOCAN @ 0x392;

asm("IOCAN equ 0392h");


typedef union {
struct {
unsigned IOCAN0 :1;
unsigned IOCAN1 :1;
unsigned IOCAN2 :1;
unsigned IOCAN3 :1;
unsigned IOCAN4 :1;
unsigned IOCAN5 :1;
};
} IOCANbits_t;
extern volatile IOCANbits_t IOCANbits @ 0x392;

# 4496
extern volatile unsigned char IOCAF @ 0x393;

asm("IOCAF equ 0393h");


typedef union {
struct {
unsigned IOCAF0 :1;
unsigned IOCAF1 :1;
unsigned IOCAF2 :1;
unsigned IOCAF3 :1;
unsigned IOCAF4 :1;
unsigned IOCAF5 :1;
};
} IOCAFbits_t;
extern volatile IOCAFbits_t IOCAFbits @ 0x393;

# 4545
extern volatile unsigned char IOCCP @ 0x397;

asm("IOCCP equ 0397h");


typedef union {
struct {
unsigned IOCCP0 :1;
unsigned IOCCP1 :1;
unsigned IOCCP2 :1;
unsigned IOCCP3 :1;
unsigned IOCCP4 :1;
unsigned IOCCP5 :1;
};
} IOCCPbits_t;
extern volatile IOCCPbits_t IOCCPbits @ 0x397;

# 4594
extern volatile unsigned char IOCCN @ 0x398;

asm("IOCCN equ 0398h");


typedef union {
struct {
unsigned IOCCN0 :1;
unsigned IOCCN1 :1;
unsigned IOCCN2 :1;
unsigned IOCCN3 :1;
unsigned IOCCN4 :1;
unsigned IOCCN5 :1;
};
} IOCCNbits_t;
extern volatile IOCCNbits_t IOCCNbits @ 0x398;

# 4643
extern volatile unsigned char IOCCF @ 0x399;

asm("IOCCF equ 0399h");


typedef union {
struct {
unsigned IOCCF0 :1;
unsigned IOCCF1 :1;
unsigned IOCCF2 :1;
unsigned IOCCF3 :1;
unsigned IOCCF4 :1;
unsigned IOCCF5 :1;
};
} IOCCFbits_t;
extern volatile IOCCFbits_t IOCCFbits @ 0x399;

# 4692
extern volatile unsigned char OPA1CON @ 0x511;

asm("OPA1CON equ 0511h");


typedef union {
struct {
unsigned OPA1PCH :2;
unsigned :2;
unsigned OPA1UG :1;
unsigned :1;
unsigned OPA1SP :1;
unsigned OPA1EN :1;
};
struct {
unsigned OPA1PCH0 :1;
unsigned OPA1PCH1 :1;
};
} OPA1CONbits_t;
extern volatile OPA1CONbits_t OPA1CONbits @ 0x511;

# 4745
extern volatile unsigned char OPA2CON @ 0x515;

asm("OPA2CON equ 0515h");


typedef union {
struct {
unsigned OPA2PCH :2;
unsigned :2;
unsigned OPA2UG :1;
unsigned :1;
unsigned OPA2SP :1;
unsigned OPA2EN :1;
};
struct {
unsigned OPA2PCH0 :1;
unsigned OPA2PCH1 :1;
};
} OPA2CONbits_t;
extern volatile OPA2CONbits_t OPA2CONbits @ 0x515;

# 4798
extern volatile unsigned char PPSLOCK @ 0xE0F;

asm("PPSLOCK equ 0E0Fh");


typedef union {
struct {
unsigned PPSLOCKED :1;
};
} PPSLOCKbits_t;
extern volatile PPSLOCKbits_t PPSLOCKbits @ 0xE0F;

# 4817
extern volatile unsigned char INTPPS @ 0xE10;

asm("INTPPS equ 0E10h");


typedef union {
struct {
unsigned INTPPS :5;
};
} INTPPSbits_t;
extern volatile INTPPSbits_t INTPPSbits @ 0xE10;

# 4836
extern volatile unsigned char T0CKIPPS @ 0xE11;

asm("T0CKIPPS equ 0E11h");


typedef union {
struct {
unsigned T0CKIPPS :5;
};
} T0CKIPPSbits_t;
extern volatile T0CKIPPSbits_t T0CKIPPSbits @ 0xE11;

# 4855
extern volatile unsigned char T1CKIPPS @ 0xE12;

asm("T1CKIPPS equ 0E12h");


typedef union {
struct {
unsigned T1CKIPPS :5;
};
} T1CKIPPSbits_t;
extern volatile T1CKIPPSbits_t T1CKIPPSbits @ 0xE12;

# 4874
extern volatile unsigned char T1GPPS @ 0xE13;

asm("T1GPPS equ 0E13h");


typedef union {
struct {
unsigned T1GPPS :5;
};
} T1GPPSbits_t;
extern volatile T1GPPSbits_t T1GPPSbits @ 0xE13;

# 4893
extern volatile unsigned char CCP1PPS @ 0xE14;

asm("CCP1PPS equ 0E14h");


typedef union {
struct {
unsigned CCP1PPS :5;
};
} CCP1PPSbits_t;
extern volatile CCP1PPSbits_t CCP1PPSbits @ 0xE14;

# 4912
extern volatile unsigned char CCP2PPS @ 0xE15;

asm("CCP2PPS equ 0E15h");


typedef union {
struct {
unsigned CCP2PPS :5;
};
} CCP2PPSbits_t;
extern volatile CCP2PPSbits_t CCP2PPSbits @ 0xE15;

# 4931
extern volatile unsigned char SSPCLKPPS @ 0xE20;

asm("SSPCLKPPS equ 0E20h");


typedef union {
struct {
unsigned SSPCLKPPS :5;
};
} SSPCLKPPSbits_t;
extern volatile SSPCLKPPSbits_t SSPCLKPPSbits @ 0xE20;

# 4950
extern volatile unsigned char SSPDATPPS @ 0xE21;

asm("SSPDATPPS equ 0E21h");


typedef union {
struct {
unsigned SSPDATPPS :5;
};
} SSPDATPPSbits_t;
extern volatile SSPDATPPSbits_t SSPDATPPSbits @ 0xE21;

# 4969
extern volatile unsigned char SSPSSPPS @ 0xE22;

asm("SSPSSPPS equ 0E22h");


typedef union {
struct {
unsigned SSPSSPPS :5;
};
} SSPSSPPSbits_t;
extern volatile SSPSSPPSbits_t SSPSSPPSbits @ 0xE22;

# 4988
extern volatile unsigned char RA0PPS @ 0xE90;

asm("RA0PPS equ 0E90h");


typedef union {
struct {
unsigned RA0PPS :5;
};
} RA0PPSbits_t;
extern volatile RA0PPSbits_t RA0PPSbits @ 0xE90;

# 5007
extern volatile unsigned char RA1PPS @ 0xE91;

asm("RA1PPS equ 0E91h");


typedef union {
struct {
unsigned RA1PPS :5;
};
} RA1PPSbits_t;
extern volatile RA1PPSbits_t RA1PPSbits @ 0xE91;

# 5026
extern volatile unsigned char RA2PPS @ 0xE92;

asm("RA2PPS equ 0E92h");


typedef union {
struct {
unsigned RA2PPS :5;
};
} RA2PPSbits_t;
extern volatile RA2PPSbits_t RA2PPSbits @ 0xE92;

# 5045
extern volatile unsigned char RA4PPS @ 0xE94;

asm("RA4PPS equ 0E94h");


typedef union {
struct {
unsigned RA4PPS :5;
};
} RA4PPSbits_t;
extern volatile RA4PPSbits_t RA4PPSbits @ 0xE94;

# 5064
extern volatile unsigned char RA5PPS @ 0xE95;

asm("RA5PPS equ 0E95h");


typedef union {
struct {
unsigned RA5PPS :5;
};
} RA5PPSbits_t;
extern volatile RA5PPSbits_t RA5PPSbits @ 0xE95;

# 5083
extern volatile unsigned char RC0PPS @ 0xEA0;

asm("RC0PPS equ 0EA0h");


typedef union {
struct {
unsigned RC0PPS :5;
};
} RC0PPSbits_t;
extern volatile RC0PPSbits_t RC0PPSbits @ 0xEA0;

# 5102
extern volatile unsigned char RC1PPS @ 0xEA1;

asm("RC1PPS equ 0EA1h");


typedef union {
struct {
unsigned RC1PPS :5;
};
} RC1PPSbits_t;
extern volatile RC1PPSbits_t RC1PPSbits @ 0xEA1;

# 5121
extern volatile unsigned char RC2PPS @ 0xEA2;

asm("RC2PPS equ 0EA2h");


typedef union {
struct {
unsigned RC2PPS :5;
};
} RC2PPSbits_t;
extern volatile RC2PPSbits_t RC2PPSbits @ 0xEA2;

# 5140
extern volatile unsigned char RC3PPS @ 0xEA3;

asm("RC3PPS equ 0EA3h");


typedef union {
struct {
unsigned RC3PPS :5;
};
} RC3PPSbits_t;
extern volatile RC3PPSbits_t RC3PPSbits @ 0xEA3;

# 5159
extern volatile unsigned char RC4PPS @ 0xEA4;

asm("RC4PPS equ 0EA4h");


typedef union {
struct {
unsigned RC4PPS :5;
};
} RC4PPSbits_t;
extern volatile RC4PPSbits_t RC4PPSbits @ 0xEA4;

# 5178
extern volatile unsigned char RC5PPS @ 0xEA5;

asm("RC5PPS equ 0EA5h");


typedef union {
struct {
unsigned RC5PPS :5;
};
} RC5PPSbits_t;
extern volatile RC5PPSbits_t RC5PPSbits @ 0xEA5;

# 5197
extern volatile unsigned char ICDBK0H @ 0xF9E;

asm("ICDBK0H equ 0F9Eh");


typedef union {
struct {
unsigned BKA8 :1;
unsigned BKA9 :1;
unsigned BKA10 :1;
unsigned BKA11 :1;
unsigned BKA12 :1;
unsigned BKA13 :1;
unsigned BKA14 :1;
};
} ICDBK0Hbits_t;
extern volatile ICDBK0Hbits_t ICDBK0Hbits @ 0xF9E;

# 5252
extern volatile unsigned char STATUS_SHAD @ 0xFE4;

asm("STATUS_SHAD equ 0FE4h");


typedef union {
struct {
unsigned C_SHAD :1;
unsigned DC_SHAD :1;
unsigned Z_SHAD :1;
};
} STATUS_SHADbits_t;
extern volatile STATUS_SHADbits_t STATUS_SHADbits @ 0xFE4;

# 5283
extern volatile unsigned char WREG_SHAD @ 0xFE5;

asm("WREG_SHAD equ 0FE5h");


typedef union {
struct {
unsigned WREG_SHAD :8;
};
} WREG_SHADbits_t;
extern volatile WREG_SHADbits_t WREG_SHADbits @ 0xFE5;

# 5302
extern volatile unsigned char BSR_SHAD @ 0xFE6;

asm("BSR_SHAD equ 0FE6h");


typedef union {
struct {
unsigned BSR_SHAD :5;
};
} BSR_SHADbits_t;
extern volatile BSR_SHADbits_t BSR_SHADbits @ 0xFE6;

# 5321
extern volatile unsigned char PCLATH_SHAD @ 0xFE7;

asm("PCLATH_SHAD equ 0FE7h");


typedef union {
struct {
unsigned PCLATH_SHAD :7;
};
} PCLATH_SHADbits_t;
extern volatile PCLATH_SHADbits_t PCLATH_SHADbits @ 0xFE7;

# 5340
extern volatile unsigned char FSR0L_SHAD @ 0xFE8;

asm("FSR0L_SHAD equ 0FE8h");


typedef union {
struct {
unsigned FSR0L_SHAD :8;
};
} FSR0L_SHADbits_t;
extern volatile FSR0L_SHADbits_t FSR0L_SHADbits @ 0xFE8;

# 5359
extern volatile unsigned char FSR0H_SHAD @ 0xFE9;

asm("FSR0H_SHAD equ 0FE9h");


typedef union {
struct {
unsigned FSR0H_SHAD :8;
};
} FSR0H_SHADbits_t;
extern volatile FSR0H_SHADbits_t FSR0H_SHADbits @ 0xFE9;

# 5378
extern volatile unsigned char FSR1L_SHAD @ 0xFEA;

asm("FSR1L_SHAD equ 0FEAh");


typedef union {
struct {
unsigned FSR1L_SHAD :8;
};
} FSR1L_SHADbits_t;
extern volatile FSR1L_SHADbits_t FSR1L_SHADbits @ 0xFEA;

# 5397
extern volatile unsigned char FSR1H_SHAD @ 0xFEB;

asm("FSR1H_SHAD equ 0FEBh");


typedef union {
struct {
unsigned FSR1H_SHAD :8;
};
} FSR1H_SHADbits_t;
extern volatile FSR1H_SHADbits_t FSR1H_SHADbits @ 0xFEB;

# 5416
extern volatile unsigned char STKPTR @ 0xFED;

asm("STKPTR equ 0FEDh");


typedef union {
struct {
unsigned STKPTR :5;
};
} STKPTRbits_t;
extern volatile STKPTRbits_t STKPTRbits @ 0xFED;

# 5435
extern volatile unsigned char TOSL @ 0xFEE;

asm("TOSL equ 0FEEh");


typedef union {
struct {
unsigned TOSL :8;
};
} TOSLbits_t;
extern volatile TOSLbits_t TOSLbits @ 0xFEE;

# 5454
extern volatile unsigned char TOSH @ 0xFEF;

asm("TOSH equ 0FEFh");


typedef union {
struct {
unsigned TOSH :7;
};
} TOSHbits_t;
extern volatile TOSHbits_t TOSHbits @ 0xFEF;

# 5479
extern volatile __bit ACKDT @ (((unsigned) &SSP1CON2)*8) + 5;

extern volatile __bit ACKEN @ (((unsigned) &SSP1CON2)*8) + 4;

extern volatile __bit ACKSTAT @ (((unsigned) &SSP1CON2)*8) + 6;

extern volatile __bit ACKTIM @ (((unsigned) &SSP1CON3)*8) + 7;

extern volatile __bit ADD0 @ (((unsigned) &SSP1ADD)*8) + 0;

extern volatile __bit ADD1 @ (((unsigned) &SSP1ADD)*8) + 1;

extern volatile __bit ADD2 @ (((unsigned) &SSP1ADD)*8) + 2;

extern volatile __bit ADD3 @ (((unsigned) &SSP1ADD)*8) + 3;

extern volatile __bit ADD4 @ (((unsigned) &SSP1ADD)*8) + 4;

extern volatile __bit ADD5 @ (((unsigned) &SSP1ADD)*8) + 5;

extern volatile __bit ADD6 @ (((unsigned) &SSP1ADD)*8) + 6;

extern volatile __bit ADD7 @ (((unsigned) &SSP1ADD)*8) + 7;

extern volatile __bit ADFM @ (((unsigned) &ADCON1)*8) + 7;

extern volatile __bit ADFVR0 @ (((unsigned) &FVRCON)*8) + 0;

extern volatile __bit ADFVR1 @ (((unsigned) &FVRCON)*8) + 1;

extern volatile __bit ADGO @ (((unsigned) &ADCON0)*8) + 1;

extern volatile __bit ADIE @ (((unsigned) &PIE1)*8) + 6;

extern volatile __bit ADIF @ (((unsigned) &PIR1)*8) + 6;

extern volatile __bit ADNREF @ (((unsigned) &ADCON1)*8) + 2;

extern volatile __bit ADON @ (((unsigned) &ADCON0)*8) + 0;

extern volatile __bit ADPREF0 @ (((unsigned) &ADCON1)*8) + 0;

extern volatile __bit ADPREF1 @ (((unsigned) &ADCON1)*8) + 1;

extern volatile __bit AHEN @ (((unsigned) &SSP1CON3)*8) + 1;

extern volatile __bit ANSA0 @ (((unsigned) &ANSELA)*8) + 0;

extern volatile __bit ANSA1 @ (((unsigned) &ANSELA)*8) + 1;

extern volatile __bit ANSA2 @ (((unsigned) &ANSELA)*8) + 2;

extern volatile __bit ANSA4 @ (((unsigned) &ANSELA)*8) + 4;

extern volatile __bit ANSC0 @ (((unsigned) &ANSELC)*8) + 0;

extern volatile __bit ANSC1 @ (((unsigned) &ANSELC)*8) + 1;

extern volatile __bit ANSC2 @ (((unsigned) &ANSELC)*8) + 2;

extern volatile __bit ANSC3 @ (((unsigned) &ANSELC)*8) + 3;

extern volatile __bit ANSC4 @ (((unsigned) &ANSELC)*8) + 4;

extern volatile __bit ANSC5 @ (((unsigned) &ANSELC)*8) + 5;

extern volatile __bit BCL1IE @ (((unsigned) &PIE2)*8) + 3;

extern volatile __bit BCL1IF @ (((unsigned) &PIR2)*8) + 3;

extern volatile __bit BF @ (((unsigned) &SSP1STAT)*8) + 0;

extern volatile __bit BKA10 @ (((unsigned) &ICDBK0H)*8) + 2;

extern volatile __bit BKA11 @ (((unsigned) &ICDBK0H)*8) + 3;

extern volatile __bit BKA12 @ (((unsigned) &ICDBK0H)*8) + 4;

extern volatile __bit BKA13 @ (((unsigned) &ICDBK0H)*8) + 5;

extern volatile __bit BKA14 @ (((unsigned) &ICDBK0H)*8) + 6;

extern volatile __bit BKA8 @ (((unsigned) &ICDBK0H)*8) + 0;

extern volatile __bit BKA9 @ (((unsigned) &ICDBK0H)*8) + 1;

extern volatile __bit BOEN @ (((unsigned) &SSP1CON3)*8) + 4;

extern volatile __bit BORFS @ (((unsigned) &BORCON)*8) + 6;

extern volatile __bit BORRDY @ (((unsigned) &BORCON)*8) + 0;

extern volatile __bit BSR0 @ (((unsigned) &BSR)*8) + 0;

extern volatile __bit BSR1 @ (((unsigned) &BSR)*8) + 1;

extern volatile __bit BSR2 @ (((unsigned) &BSR)*8) + 2;

extern volatile __bit BSR3 @ (((unsigned) &BSR)*8) + 3;

extern volatile __bit BSR4 @ (((unsigned) &BSR)*8) + 4;

extern volatile __bit BUF0 @ (((unsigned) &SSP1BUF)*8) + 0;

extern volatile __bit BUF1 @ (((unsigned) &SSP1BUF)*8) + 1;

extern volatile __bit BUF2 @ (((unsigned) &SSP1BUF)*8) + 2;

extern volatile __bit BUF3 @ (((unsigned) &SSP1BUF)*8) + 3;

extern volatile __bit BUF4 @ (((unsigned) &SSP1BUF)*8) + 4;

extern volatile __bit BUF5 @ (((unsigned) &SSP1BUF)*8) + 5;

extern volatile __bit BUF6 @ (((unsigned) &SSP1BUF)*8) + 6;

extern volatile __bit BUF7 @ (((unsigned) &SSP1BUF)*8) + 7;

extern volatile __bit CARRY @ (((unsigned) &STATUS)*8) + 0;

extern volatile __bit CCP1IE @ (((unsigned) &PIE1)*8) + 2;

extern volatile __bit CCP1IF @ (((unsigned) &PIR1)*8) + 2;

extern volatile __bit CCP1M0 @ (((unsigned) &CCP1CON)*8) + 0;

extern volatile __bit CCP1M1 @ (((unsigned) &CCP1CON)*8) + 1;

extern volatile __bit CCP1M2 @ (((unsigned) &CCP1CON)*8) + 2;

extern volatile __bit CCP1M3 @ (((unsigned) &CCP1CON)*8) + 3;

extern volatile __bit CCP1X @ (((unsigned) &CCP1CON)*8) + 5;

extern volatile __bit CCP1Y @ (((unsigned) &CCP1CON)*8) + 4;

extern volatile __bit CCP2IE @ (((unsigned) &PIE2)*8) + 0;

extern volatile __bit CCP2IF @ (((unsigned) &PIR2)*8) + 0;

extern volatile __bit CCP2M0 @ (((unsigned) &CCP2CON)*8) + 0;

extern volatile __bit CCP2M1 @ (((unsigned) &CCP2CON)*8) + 1;

extern volatile __bit CCP2M2 @ (((unsigned) &CCP2CON)*8) + 2;

extern volatile __bit CCP2M3 @ (((unsigned) &CCP2CON)*8) + 3;

extern volatile __bit CCP2X @ (((unsigned) &CCP2CON)*8) + 5;

extern volatile __bit CCP2Y @ (((unsigned) &CCP2CON)*8) + 4;

extern volatile __bit CCPIE @ (((unsigned) &PIE1)*8) + 2;

extern volatile __bit CCPIF @ (((unsigned) &PIR1)*8) + 2;

extern volatile __bit CDAFVR0 @ (((unsigned) &FVRCON)*8) + 2;

extern volatile __bit CDAFVR1 @ (((unsigned) &FVRCON)*8) + 3;

extern volatile __bit CFGS @ (((unsigned) &PMCON1)*8) + 6;

extern volatile __bit CHS0 @ (((unsigned) &ADCON0)*8) + 2;

extern volatile __bit CHS1 @ (((unsigned) &ADCON0)*8) + 3;

extern volatile __bit CHS2 @ (((unsigned) &ADCON0)*8) + 4;

extern volatile __bit CHS3 @ (((unsigned) &ADCON0)*8) + 5;

extern volatile __bit CHS4 @ (((unsigned) &ADCON0)*8) + 6;

extern volatile __bit CKE @ (((unsigned) &SSP1STAT)*8) + 6;

extern volatile __bit CKP @ (((unsigned) &SSP1CON1)*8) + 4;

extern volatile __bit C_SHAD @ (((unsigned) &STATUS_SHAD)*8) + 0;

extern volatile __bit DC @ (((unsigned) &STATUS)*8) + 1;

extern volatile __bit DC1B0 @ (((unsigned) &CCP1CON)*8) + 4;

extern volatile __bit DC1B1 @ (((unsigned) &CCP1CON)*8) + 5;

extern volatile __bit DC2B0 @ (((unsigned) &CCP2CON)*8) + 4;

extern volatile __bit DC2B1 @ (((unsigned) &CCP2CON)*8) + 5;

extern volatile __bit DC_SHAD @ (((unsigned) &STATUS_SHAD)*8) + 1;

extern volatile __bit DHEN @ (((unsigned) &SSP1CON3)*8) + 0;

extern volatile __bit D_nA @ (((unsigned) &SSP1STAT)*8) + 5;

extern volatile __bit FREE @ (((unsigned) &PMCON1)*8) + 4;

extern volatile __bit FVREN @ (((unsigned) &FVRCON)*8) + 7;

extern volatile __bit FVRRDY @ (((unsigned) &FVRCON)*8) + 6;

extern volatile __bit GCEN @ (((unsigned) &SSP1CON2)*8) + 7;

extern volatile __bit GIE @ (((unsigned) &INTCON)*8) + 7;

extern volatile __bit GO @ (((unsigned) &ADCON0)*8) + 1;

extern volatile __bit GO_nDONE @ (((unsigned) &ADCON0)*8) + 1;

extern volatile __bit HFIOFL @ (((unsigned) &OSCSTAT)*8) + 3;

extern volatile __bit HFIOFR @ (((unsigned) &OSCSTAT)*8) + 4;

extern volatile __bit HFIOFS @ (((unsigned) &OSCSTAT)*8) + 0;

extern volatile __bit INLVLA0 @ (((unsigned) &INLVLA)*8) + 0;

extern volatile __bit INLVLA1 @ (((unsigned) &INLVLA)*8) + 1;

extern volatile __bit INLVLA2 @ (((unsigned) &INLVLA)*8) + 2;

extern volatile __bit INLVLA3 @ (((unsigned) &INLVLA)*8) + 3;

extern volatile __bit INLVLA4 @ (((unsigned) &INLVLA)*8) + 4;

extern volatile __bit INLVLA5 @ (((unsigned) &INLVLA)*8) + 5;

extern volatile __bit INLVLC0 @ (((unsigned) &INLVLC)*8) + 0;

extern volatile __bit INLVLC1 @ (((unsigned) &INLVLC)*8) + 1;

extern volatile __bit INLVLC2 @ (((unsigned) &INLVLC)*8) + 2;

extern volatile __bit INLVLC3 @ (((unsigned) &INLVLC)*8) + 3;

extern volatile __bit INLVLC4 @ (((unsigned) &INLVLC)*8) + 4;

extern volatile __bit INLVLC5 @ (((unsigned) &INLVLC)*8) + 5;

extern volatile __bit INTE @ (((unsigned) &INTCON)*8) + 4;

extern volatile __bit INTEDG @ (((unsigned) &OPTION_REG)*8) + 6;

extern volatile __bit INTF @ (((unsigned) &INTCON)*8) + 1;

extern volatile __bit IOCAF0 @ (((unsigned) &IOCAF)*8) + 0;

extern volatile __bit IOCAF1 @ (((unsigned) &IOCAF)*8) + 1;

extern volatile __bit IOCAF2 @ (((unsigned) &IOCAF)*8) + 2;

extern volatile __bit IOCAF3 @ (((unsigned) &IOCAF)*8) + 3;

extern volatile __bit IOCAF4 @ (((unsigned) &IOCAF)*8) + 4;

extern volatile __bit IOCAF5 @ (((unsigned) &IOCAF)*8) + 5;

extern volatile __bit IOCAN0 @ (((unsigned) &IOCAN)*8) + 0;

extern volatile __bit IOCAN1 @ (((unsigned) &IOCAN)*8) + 1;

extern volatile __bit IOCAN2 @ (((unsigned) &IOCAN)*8) + 2;

extern volatile __bit IOCAN3 @ (((unsigned) &IOCAN)*8) + 3;

extern volatile __bit IOCAN4 @ (((unsigned) &IOCAN)*8) + 4;

extern volatile __bit IOCAN5 @ (((unsigned) &IOCAN)*8) + 5;

extern volatile __bit IOCAP0 @ (((unsigned) &IOCAP)*8) + 0;

extern volatile __bit IOCAP1 @ (((unsigned) &IOCAP)*8) + 1;

extern volatile __bit IOCAP2 @ (((unsigned) &IOCAP)*8) + 2;

extern volatile __bit IOCAP3 @ (((unsigned) &IOCAP)*8) + 3;

extern volatile __bit IOCAP4 @ (((unsigned) &IOCAP)*8) + 4;

extern volatile __bit IOCAP5 @ (((unsigned) &IOCAP)*8) + 5;

extern volatile __bit IOCCF0 @ (((unsigned) &IOCCF)*8) + 0;

extern volatile __bit IOCCF1 @ (((unsigned) &IOCCF)*8) + 1;

extern volatile __bit IOCCF2 @ (((unsigned) &IOCCF)*8) + 2;

extern volatile __bit IOCCF3 @ (((unsigned) &IOCCF)*8) + 3;

extern volatile __bit IOCCF4 @ (((unsigned) &IOCCF)*8) + 4;

extern volatile __bit IOCCF5 @ (((unsigned) &IOCCF)*8) + 5;

extern volatile __bit IOCCN0 @ (((unsigned) &IOCCN)*8) + 0;

extern volatile __bit IOCCN1 @ (((unsigned) &IOCCN)*8) + 1;

extern volatile __bit IOCCN2 @ (((unsigned) &IOCCN)*8) + 2;

extern volatile __bit IOCCN3 @ (((unsigned) &IOCCN)*8) + 3;

extern volatile __bit IOCCN4 @ (((unsigned) &IOCCN)*8) + 4;

extern volatile __bit IOCCN5 @ (((unsigned) &IOCCN)*8) + 5;

extern volatile __bit IOCCP0 @ (((unsigned) &IOCCP)*8) + 0;

extern volatile __bit IOCCP1 @ (((unsigned) &IOCCP)*8) + 1;

extern volatile __bit IOCCP2 @ (((unsigned) &IOCCP)*8) + 2;

extern volatile __bit IOCCP3 @ (((unsigned) &IOCCP)*8) + 3;

extern volatile __bit IOCCP4 @ (((unsigned) &IOCCP)*8) + 4;

extern volatile __bit IOCCP5 @ (((unsigned) &IOCCP)*8) + 5;

extern volatile __bit IOCIE @ (((unsigned) &INTCON)*8) + 3;

extern volatile __bit IOCIF @ (((unsigned) &INTCON)*8) + 0;

extern volatile __bit IRCF0 @ (((unsigned) &OSCCON)*8) + 3;

extern volatile __bit IRCF1 @ (((unsigned) &OSCCON)*8) + 4;

extern volatile __bit IRCF2 @ (((unsigned) &OSCCON)*8) + 5;

extern volatile __bit IRCF3 @ (((unsigned) &OSCCON)*8) + 6;

extern volatile __bit LATA0 @ (((unsigned) &LATA)*8) + 0;

extern volatile __bit LATA1 @ (((unsigned) &LATA)*8) + 1;

extern volatile __bit LATA2 @ (((unsigned) &LATA)*8) + 2;

extern volatile __bit LATA4 @ (((unsigned) &LATA)*8) + 4;

extern volatile __bit LATA5 @ (((unsigned) &LATA)*8) + 5;

extern volatile __bit LATC0 @ (((unsigned) &LATC)*8) + 0;

extern volatile __bit LATC1 @ (((unsigned) &LATC)*8) + 1;

extern volatile __bit LATC2 @ (((unsigned) &LATC)*8) + 2;

extern volatile __bit LATC3 @ (((unsigned) &LATC)*8) + 3;

extern volatile __bit LATC4 @ (((unsigned) &LATC)*8) + 4;

extern volatile __bit LATC5 @ (((unsigned) &LATC)*8) + 5;

extern volatile __bit LFIOFR @ (((unsigned) &OSCSTAT)*8) + 1;

extern volatile __bit LWLO @ (((unsigned) &PMCON1)*8) + 5;

extern volatile __bit MFIOFR @ (((unsigned) &OSCSTAT)*8) + 2;

extern volatile __bit MSK0 @ (((unsigned) &SSP1MSK)*8) + 0;

extern volatile __bit MSK1 @ (((unsigned) &SSP1MSK)*8) + 1;

extern volatile __bit MSK2 @ (((unsigned) &SSP1MSK)*8) + 2;

extern volatile __bit MSK3 @ (((unsigned) &SSP1MSK)*8) + 3;

extern volatile __bit MSK4 @ (((unsigned) &SSP1MSK)*8) + 4;

extern volatile __bit MSK5 @ (((unsigned) &SSP1MSK)*8) + 5;

extern volatile __bit MSK6 @ (((unsigned) &SSP1MSK)*8) + 6;

extern volatile __bit MSK7 @ (((unsigned) &SSP1MSK)*8) + 7;

extern volatile __bit ODA0 @ (((unsigned) &ODCONA)*8) + 0;

extern volatile __bit ODA1 @ (((unsigned) &ODCONA)*8) + 1;

extern volatile __bit ODA2 @ (((unsigned) &ODCONA)*8) + 2;

extern volatile __bit ODA4 @ (((unsigned) &ODCONA)*8) + 4;

extern volatile __bit ODA5 @ (((unsigned) &ODCONA)*8) + 5;

extern volatile __bit ODC0 @ (((unsigned) &ODCONC)*8) + 0;

extern volatile __bit ODC1 @ (((unsigned) &ODCONC)*8) + 1;

extern volatile __bit ODC2 @ (((unsigned) &ODCONC)*8) + 2;

extern volatile __bit ODC3 @ (((unsigned) &ODCONC)*8) + 3;

extern volatile __bit ODC4 @ (((unsigned) &ODCONC)*8) + 4;

extern volatile __bit ODC5 @ (((unsigned) &ODCONC)*8) + 5;

extern volatile __bit OPA1EN @ (((unsigned) &OPA1CON)*8) + 7;

extern volatile __bit OPA1PCH0 @ (((unsigned) &OPA1CON)*8) + 0;

extern volatile __bit OPA1PCH1 @ (((unsigned) &OPA1CON)*8) + 1;

extern volatile __bit OPA1SP @ (((unsigned) &OPA1CON)*8) + 6;

extern volatile __bit OPA1UG @ (((unsigned) &OPA1CON)*8) + 4;

extern volatile __bit OPA2EN @ (((unsigned) &OPA2CON)*8) + 7;

extern volatile __bit OPA2PCH0 @ (((unsigned) &OPA2CON)*8) + 0;

extern volatile __bit OPA2PCH1 @ (((unsigned) &OPA2CON)*8) + 1;

extern volatile __bit OPA2SP @ (((unsigned) &OPA2CON)*8) + 6;

extern volatile __bit OPA2UG @ (((unsigned) &OPA2CON)*8) + 4;

extern volatile __bit OSTS @ (((unsigned) &OSCSTAT)*8) + 5;

extern volatile __bit PCIE @ (((unsigned) &SSP1CON3)*8) + 6;

extern volatile __bit PEIE @ (((unsigned) &INTCON)*8) + 6;

extern volatile __bit PEN @ (((unsigned) &SSP1CON2)*8) + 2;

extern volatile __bit PLLR @ (((unsigned) &OSCSTAT)*8) + 6;

extern volatile __bit PPSLOCKED @ (((unsigned) &PPSLOCK)*8) + 0;

extern volatile __bit PS0 @ (((unsigned) &OPTION_REG)*8) + 0;

extern volatile __bit PS1 @ (((unsigned) &OPTION_REG)*8) + 1;

extern volatile __bit PS2 @ (((unsigned) &OPTION_REG)*8) + 2;

extern volatile __bit PSA @ (((unsigned) &OPTION_REG)*8) + 3;

extern volatile __bit RA0 @ (((unsigned) &PORTA)*8) + 0;

extern volatile __bit RA1 @ (((unsigned) &PORTA)*8) + 1;

extern volatile __bit RA2 @ (((unsigned) &PORTA)*8) + 2;

extern volatile __bit RA3 @ (((unsigned) &PORTA)*8) + 3;

extern volatile __bit RA4 @ (((unsigned) &PORTA)*8) + 4;

extern volatile __bit RA5 @ (((unsigned) &PORTA)*8) + 5;

extern volatile __bit RC0 @ (((unsigned) &PORTC)*8) + 0;

extern volatile __bit RC1 @ (((unsigned) &PORTC)*8) + 1;

extern volatile __bit RC2 @ (((unsigned) &PORTC)*8) + 2;

extern volatile __bit RC3 @ (((unsigned) &PORTC)*8) + 3;

extern volatile __bit RC4 @ (((unsigned) &PORTC)*8) + 4;

extern volatile __bit RC5 @ (((unsigned) &PORTC)*8) + 5;

extern volatile __bit RCEN @ (((unsigned) &SSP1CON2)*8) + 3;

extern volatile __bit RD @ (((unsigned) &PMCON1)*8) + 0;

extern volatile __bit RSEN @ (((unsigned) &SSP1CON2)*8) + 1;

extern volatile __bit R_nW @ (((unsigned) &SSP1STAT)*8) + 2;

extern volatile __bit SBCDE @ (((unsigned) &SSP1CON3)*8) + 2;

extern volatile __bit SBOREN @ (((unsigned) &BORCON)*8) + 7;

extern volatile __bit SCIE @ (((unsigned) &SSP1CON3)*8) + 5;

extern volatile __bit SCS0 @ (((unsigned) &OSCCON)*8) + 0;

extern volatile __bit SCS1 @ (((unsigned) &OSCCON)*8) + 1;

extern volatile __bit SDAHT @ (((unsigned) &SSP1CON3)*8) + 3;

extern volatile __bit SEN @ (((unsigned) &SSP1CON2)*8) + 0;

extern volatile __bit SLRA0 @ (((unsigned) &SLRCONA)*8) + 0;

extern volatile __bit SLRA1 @ (((unsigned) &SLRCONA)*8) + 1;

extern volatile __bit SLRA2 @ (((unsigned) &SLRCONA)*8) + 2;

extern volatile __bit SLRA4 @ (((unsigned) &SLRCONA)*8) + 4;

extern volatile __bit SLRA5 @ (((unsigned) &SLRCONA)*8) + 5;

extern volatile __bit SLRC0 @ (((unsigned) &SLRCONC)*8) + 0;

extern volatile __bit SLRC1 @ (((unsigned) &SLRCONC)*8) + 1;

extern volatile __bit SLRC2 @ (((unsigned) &SLRCONC)*8) + 2;

extern volatile __bit SLRC3 @ (((unsigned) &SLRCONC)*8) + 3;

extern volatile __bit SLRC4 @ (((unsigned) &SLRCONC)*8) + 4;

extern volatile __bit SLRC5 @ (((unsigned) &SLRCONC)*8) + 5;

extern volatile __bit SMP @ (((unsigned) &SSP1STAT)*8) + 7;

extern volatile __bit SOSCR @ (((unsigned) &OSCSTAT)*8) + 7;

extern volatile __bit SPLLEN @ (((unsigned) &OSCCON)*8) + 7;

extern volatile __bit SSP1ADD0 @ (((unsigned) &SSP1ADD)*8) + 0;

extern volatile __bit SSP1ADD1 @ (((unsigned) &SSP1ADD)*8) + 1;

extern volatile __bit SSP1ADD2 @ (((unsigned) &SSP1ADD)*8) + 2;

extern volatile __bit SSP1ADD3 @ (((unsigned) &SSP1ADD)*8) + 3;

extern volatile __bit SSP1ADD4 @ (((unsigned) &SSP1ADD)*8) + 4;

extern volatile __bit SSP1ADD5 @ (((unsigned) &SSP1ADD)*8) + 5;

extern volatile __bit SSP1ADD6 @ (((unsigned) &SSP1ADD)*8) + 6;

extern volatile __bit SSP1ADD7 @ (((unsigned) &SSP1ADD)*8) + 7;

extern volatile __bit SSP1BUF0 @ (((unsigned) &SSP1BUF)*8) + 0;

extern volatile __bit SSP1BUF1 @ (((unsigned) &SSP1BUF)*8) + 1;

extern volatile __bit SSP1BUF2 @ (((unsigned) &SSP1BUF)*8) + 2;

extern volatile __bit SSP1BUF3 @ (((unsigned) &SSP1BUF)*8) + 3;

extern volatile __bit SSP1BUF4 @ (((unsigned) &SSP1BUF)*8) + 4;

extern volatile __bit SSP1BUF5 @ (((unsigned) &SSP1BUF)*8) + 5;

extern volatile __bit SSP1BUF6 @ (((unsigned) &SSP1BUF)*8) + 6;

extern volatile __bit SSP1BUF7 @ (((unsigned) &SSP1BUF)*8) + 7;

extern volatile __bit SSP1IE @ (((unsigned) &PIE1)*8) + 3;

extern volatile __bit SSP1IF @ (((unsigned) &PIR1)*8) + 3;

extern volatile __bit SSP1MSK0 @ (((unsigned) &SSP1MSK)*8) + 0;

extern volatile __bit SSP1MSK1 @ (((unsigned) &SSP1MSK)*8) + 1;

extern volatile __bit SSP1MSK2 @ (((unsigned) &SSP1MSK)*8) + 2;

extern volatile __bit SSP1MSK3 @ (((unsigned) &SSP1MSK)*8) + 3;

extern volatile __bit SSP1MSK4 @ (((unsigned) &SSP1MSK)*8) + 4;

extern volatile __bit SSP1MSK5 @ (((unsigned) &SSP1MSK)*8) + 5;

extern volatile __bit SSP1MSK6 @ (((unsigned) &SSP1MSK)*8) + 6;

extern volatile __bit SSP1MSK7 @ (((unsigned) &SSP1MSK)*8) + 7;

extern volatile __bit SSPEN @ (((unsigned) &SSP1CON1)*8) + 5;

extern volatile __bit SSPM0 @ (((unsigned) &SSP1CON1)*8) + 0;

extern volatile __bit SSPM1 @ (((unsigned) &SSP1CON1)*8) + 1;

extern volatile __bit SSPM2 @ (((unsigned) &SSP1CON1)*8) + 2;

extern volatile __bit SSPM3 @ (((unsigned) &SSP1CON1)*8) + 3;

extern volatile __bit SSPOV @ (((unsigned) &SSP1CON1)*8) + 6;

extern volatile __bit STKOVF @ (((unsigned) &PCON)*8) + 7;

extern volatile __bit STKUNF @ (((unsigned) &PCON)*8) + 6;

extern volatile __bit SWDTEN @ (((unsigned) &WDTCON)*8) + 0;

extern volatile __bit T0CS @ (((unsigned) &OPTION_REG)*8) + 5;

extern volatile __bit T0IE @ (((unsigned) &INTCON)*8) + 5;

extern volatile __bit T0IF @ (((unsigned) &INTCON)*8) + 2;

extern volatile __bit T0SE @ (((unsigned) &OPTION_REG)*8) + 4;

extern volatile __bit T1CKPS0 @ (((unsigned) &T1CON)*8) + 4;

extern volatile __bit T1CKPS1 @ (((unsigned) &T1CON)*8) + 5;

extern volatile __bit T1GGO_nDONE @ (((unsigned) &T1GCON)*8) + 3;

extern volatile __bit T1GPOL @ (((unsigned) &T1GCON)*8) + 6;

extern volatile __bit T1GSPM @ (((unsigned) &T1GCON)*8) + 4;

extern volatile __bit T1GSS0 @ (((unsigned) &T1GCON)*8) + 0;

extern volatile __bit T1GSS1 @ (((unsigned) &T1GCON)*8) + 1;

extern volatile __bit T1GTM @ (((unsigned) &T1GCON)*8) + 5;

extern volatile __bit T1GVAL @ (((unsigned) &T1GCON)*8) + 2;

extern volatile __bit T1OSCEN @ (((unsigned) &T1CON)*8) + 3;

extern volatile __bit T2CKPS0 @ (((unsigned) &T2CON)*8) + 0;

extern volatile __bit T2CKPS1 @ (((unsigned) &T2CON)*8) + 1;

extern volatile __bit T2OUTPS0 @ (((unsigned) &T2CON)*8) + 3;

extern volatile __bit T2OUTPS1 @ (((unsigned) &T2CON)*8) + 4;

extern volatile __bit T2OUTPS2 @ (((unsigned) &T2CON)*8) + 5;

extern volatile __bit T2OUTPS3 @ (((unsigned) &T2CON)*8) + 6;

extern volatile __bit TMR0CS @ (((unsigned) &OPTION_REG)*8) + 5;

extern volatile __bit TMR0IE @ (((unsigned) &INTCON)*8) + 5;

extern volatile __bit TMR0IF @ (((unsigned) &INTCON)*8) + 2;

extern volatile __bit TMR0SE @ (((unsigned) &OPTION_REG)*8) + 4;

extern volatile __bit TMR1CS0 @ (((unsigned) &T1CON)*8) + 6;

extern volatile __bit TMR1CS1 @ (((unsigned) &T1CON)*8) + 7;

extern volatile __bit TMR1GE @ (((unsigned) &T1GCON)*8) + 7;

extern volatile __bit TMR1GIE @ (((unsigned) &PIE1)*8) + 7;

extern volatile __bit TMR1GIF @ (((unsigned) &PIR1)*8) + 7;

extern volatile __bit TMR1IE @ (((unsigned) &PIE1)*8) + 0;

extern volatile __bit TMR1IF @ (((unsigned) &PIR1)*8) + 0;

extern volatile __bit TMR1ON @ (((unsigned) &T1CON)*8) + 0;

extern volatile __bit TMR2IE @ (((unsigned) &PIE1)*8) + 1;

extern volatile __bit TMR2IF @ (((unsigned) &PIR1)*8) + 1;

extern volatile __bit TMR2ON @ (((unsigned) &T2CON)*8) + 2;

extern volatile __bit TRIGSEL0 @ (((unsigned) &ADCON2)*8) + 4;

extern volatile __bit TRIGSEL1 @ (((unsigned) &ADCON2)*8) + 5;

extern volatile __bit TRIGSEL2 @ (((unsigned) &ADCON2)*8) + 6;

extern volatile __bit TRIGSEL3 @ (((unsigned) &ADCON2)*8) + 7;

extern volatile __bit TRISA0 @ (((unsigned) &TRISA)*8) + 0;

extern volatile __bit TRISA1 @ (((unsigned) &TRISA)*8) + 1;

extern volatile __bit TRISA2 @ (((unsigned) &TRISA)*8) + 2;

extern volatile __bit TRISA4 @ (((unsigned) &TRISA)*8) + 4;

extern volatile __bit TRISA5 @ (((unsigned) &TRISA)*8) + 5;

extern volatile __bit TRISC0 @ (((unsigned) &TRISC)*8) + 0;

extern volatile __bit TRISC1 @ (((unsigned) &TRISC)*8) + 1;

extern volatile __bit TRISC2 @ (((unsigned) &TRISC)*8) + 2;

extern volatile __bit TRISC3 @ (((unsigned) &TRISC)*8) + 3;

extern volatile __bit TRISC4 @ (((unsigned) &TRISC)*8) + 4;

extern volatile __bit TRISC5 @ (((unsigned) &TRISC)*8) + 5;

extern volatile __bit TSEN @ (((unsigned) &FVRCON)*8) + 5;

extern volatile __bit TSRNG @ (((unsigned) &FVRCON)*8) + 4;

extern volatile __bit TUN0 @ (((unsigned) &OSCTUNE)*8) + 0;

extern volatile __bit TUN1 @ (((unsigned) &OSCTUNE)*8) + 1;

extern volatile __bit TUN2 @ (((unsigned) &OSCTUNE)*8) + 2;

extern volatile __bit TUN3 @ (((unsigned) &OSCTUNE)*8) + 3;

extern volatile __bit TUN4 @ (((unsigned) &OSCTUNE)*8) + 4;

extern volatile __bit TUN5 @ (((unsigned) &OSCTUNE)*8) + 5;

extern volatile __bit UA @ (((unsigned) &SSP1STAT)*8) + 1;

extern volatile __bit WCOL @ (((unsigned) &SSP1CON1)*8) + 7;

extern volatile __bit WDTPS0 @ (((unsigned) &WDTCON)*8) + 1;

extern volatile __bit WDTPS1 @ (((unsigned) &WDTCON)*8) + 2;

extern volatile __bit WDTPS2 @ (((unsigned) &WDTCON)*8) + 3;

extern volatile __bit WDTPS3 @ (((unsigned) &WDTCON)*8) + 4;

extern volatile __bit WDTPS4 @ (((unsigned) &WDTCON)*8) + 5;

extern volatile __bit WPUA0 @ (((unsigned) &WPUA)*8) + 0;

extern volatile __bit WPUA1 @ (((unsigned) &WPUA)*8) + 1;

extern volatile __bit WPUA2 @ (((unsigned) &WPUA)*8) + 2;

extern volatile __bit WPUA3 @ (((unsigned) &WPUA)*8) + 3;

extern volatile __bit WPUA4 @ (((unsigned) &WPUA)*8) + 4;

extern volatile __bit WPUA5 @ (((unsigned) &WPUA)*8) + 5;

extern volatile __bit WPUC0 @ (((unsigned) &WPUC)*8) + 0;

extern volatile __bit WPUC1 @ (((unsigned) &WPUC)*8) + 1;

extern volatile __bit WPUC2 @ (((unsigned) &WPUC)*8) + 2;

extern volatile __bit WPUC3 @ (((unsigned) &WPUC)*8) + 3;

extern volatile __bit WPUC4 @ (((unsigned) &WPUC)*8) + 4;

extern volatile __bit WPUC5 @ (((unsigned) &WPUC)*8) + 5;

extern volatile __bit WR @ (((unsigned) &PMCON1)*8) + 1;

extern volatile __bit WREN @ (((unsigned) &PMCON1)*8) + 2;

extern volatile __bit WRERR @ (((unsigned) &PMCON1)*8) + 3;

extern volatile __bit ZCD1EN @ (((unsigned) &ZCD1CON)*8) + 7;

extern volatile __bit ZCD1INTN @ (((unsigned) &ZCD1CON)*8) + 0;

extern volatile __bit ZCD1INTP @ (((unsigned) &ZCD1CON)*8) + 1;

extern volatile __bit ZCD1OUT @ (((unsigned) &ZCD1CON)*8) + 5;

extern volatile __bit ZCD1POL @ (((unsigned) &ZCD1CON)*8) + 4;

extern volatile __bit ZCDIE @ (((unsigned) &PIE3)*8) + 4;

extern volatile __bit ZCDIF @ (((unsigned) &PIR3)*8) + 4;

extern volatile __bit ZERO @ (((unsigned) &STATUS)*8) + 2;

extern volatile __bit Z_SHAD @ (((unsigned) &STATUS_SHAD)*8) + 2;

extern volatile __bit nBOR @ (((unsigned) &PCON)*8) + 0;

extern volatile __bit nPD @ (((unsigned) &STATUS)*8) + 3;

extern volatile __bit nPOR @ (((unsigned) &PCON)*8) + 1;

extern volatile __bit nRI @ (((unsigned) &PCON)*8) + 2;

extern volatile __bit nRMCLR @ (((unsigned) &PCON)*8) + 3;

extern volatile __bit nRWDT @ (((unsigned) &PCON)*8) + 4;

extern volatile __bit nT1SYNC @ (((unsigned) &T1CON)*8) + 2;

extern volatile __bit nTO @ (((unsigned) &STATUS)*8) + 4;

extern volatile __bit nWPUEN @ (((unsigned) &OPTION_REG)*8) + 7;


# 27 "C:\Program Files (x86)\Microchip\xc8\v1.36\include\pic.h"
#pragma intrinsic(__nop)
extern void __nop(void);

# 77
extern unsigned int flash_read(unsigned short addr);


# 151
#pragma intrinsic(_delay)
extern __nonreentrant void _delay(unsigned long);

# 186
extern unsigned char __resetbits;
extern __bit __powerdown;
extern __bit __timeout;

# 13 "C:\Program Files (x86)\Microchip\xc8\v1.36\include\stdint.h"
typedef signed char int8_t;

# 20
typedef signed int int16_t;

# 28
typedef signed short long int int24_t;

# 36
typedef signed long int int32_t;

# 43
typedef unsigned char uint8_t;

# 49
typedef unsigned int uint16_t;

# 56
typedef unsigned short long int uint24_t;

# 63
typedef unsigned long int uint32_t;

# 71
typedef signed char int_least8_t;

# 78
typedef signed int int_least16_t;

# 90
typedef signed short long int int_least24_t;

# 98
typedef signed long int int_least32_t;

# 105
typedef unsigned char uint_least8_t;

# 111
typedef unsigned int uint_least16_t;

# 121
typedef unsigned short long int uint_least24_t;

# 128
typedef unsigned long int uint_least32_t;

# 137
typedef signed char int_fast8_t;

# 144
typedef signed int int_fast16_t;

# 156
typedef signed short long int int_fast24_t;

# 164
typedef signed long int int_fast32_t;

# 171
typedef unsigned char uint_fast8_t;

# 177
typedef unsigned int uint_fast16_t;

# 187
typedef unsigned short long int uint_fast24_t;

# 194
typedef unsigned long int uint_fast32_t;

# 200
typedef int32_t intmax_t;


typedef uint32_t uintmax_t;


typedef int16_t intptr_t;


typedef uint16_t uintptr_t;

# 18 "adc_pic16.h"
void ADCInit();
uint16_t ReadADC(uint8_t ch);

# 9 "adc_pic16.c"
void ADCInit()
{

ADCON1bits.ADFM = 1;
ADCON1bits.ADNREF = 0;
ADCON1bits.ADPREF0 = 0;
ADCON1bits.ADPREF1 = 0;
ADCON1bits.ADCS = 0b111;


ADCON0bits.CHS1 = 1;


}

uint16_t ReadADC(uint8_t ch)
{
if(ch>7) return 0;
ADCON0bits.CHS=ch;


_delay((unsigned long)((100)*(1000000/4000000.0)));


ADCON0bits.GO=1;


while(ADCON0bits.GO);

return ((ADRESH<<8)|ADRESL);
}
