# Supplementary material for: Smart facemask for wireless CO2 monitoring
Source: Nat Commun. 2022 Jan 10;13:72. doi: 10.1038/s41467-021-27733-3 (PMC8748626; doi:10.1038/s41467-021-27733-3)
Supplement: Supplementary file 5 — Supplementary Software [file 41467_2021_27733_MOESM5_ESM.zip › SmartMaskCO2_Code/Microcontroller/AS3955pea2021_v4.X/build/default/production/mcc_generated_files/spi.p1]

Version 3.2 HI-TECH Software Intermediate Code
"3084 C:\Program Files (x86)\Microchip\xc8\v1.36\include\pic16lf1703.h
[v _SSP1STAT `Vuc ~T0 @X0 0 e@532 ]
"3205
[v _SSP1CON1 `Vuc ~T0 @X0 0 e@533 ]
"2578
[v _SSP1ADD `Vuc ~T0 @X0 0 e@530 ]
"3224
[s S166 :4 `uc 1 :1 `uc 1 :1 `uc 1 :1 `uc 1 :1 `uc 1 ]
[n S166 . SSPM CKP SSPEN SSPOV WCOL ]
"3231
[s S167 :1 `uc 1 :1 `uc 1 :1 `uc 1 :1 `uc 1 ]
[n S167 . SSPM0 SSPM1 SSPM2 SSPM3 ]
"3223
[u S165 `S166 1 `S167 1 ]
[n S165 . . . ]
"3238
[v _SSP1CON1bits `VS165 ~T0 @X0 0 e@533 ]
"2330
[v _SSPBUF `Vuc ~T0 @X0 0 e@529 ]
"3095
[s S162 :1 `uc 1 :1 `uc 1 :1 `uc 1 :1 `uc 1 :1 `uc 1 :1 `uc 1 :1 `uc 1 :1 `uc 1 ]
[n S162 . BF UA R_nW S P D_nA CKE SMP ]
"3094
[u S161 `S162 1 ]
[n S161 . . ]
"3106
[v _SSP1STATbits `VS161 ~T0 @X0 0 e@532 ]
[; ;htc.h: 26: extern const char __xc8_OPTIM_SPEED;
[; ;htc.h: 28: extern double __fpnormalize(double);
[; ;xc8debug.h: 14: extern void __builtin_software_breakpoint(void);
[; ;pic16lf1703.h: 49: extern volatile unsigned char INDF0 @ 0x000;
"51 C:\Program Files (x86)\Microchip\xc8\v1.36\include\pic16lf1703.h
[; ;pic16lf1703.h: 51: asm("INDF0 equ 00h");
[; <" INDF0 equ 00h ;# ">
[; ;pic16lf1703.h: 54: typedef union {
[; ;pic16lf1703.h: 55: struct {
[; ;pic16lf1703.h: 56: unsigned INDF0 :8;
[; ;pic16lf1703.h: 57: };
[; ;pic16lf1703.h: 58: } INDF0bits_t;
[; ;pic16lf1703.h: 59: extern volatile INDF0bits_t INDF0bits @ 0x000;
[; ;pic16lf1703.h: 68: extern volatile unsigned char INDF1 @ 0x001;
"70
[; ;pic16lf1703.h: 70: asm("INDF1 equ 01h");
[; <" INDF1 equ 01h ;# ">
[; ;pic16lf1703.h: 73: typedef union {
[; ;pic16lf1703.h: 74: struct {
[; ;pic16lf1703.h: 75: unsigned INDF1 :8;
[; ;pic16lf1703.h: 76: };
[; ;pic16lf1703.h: 77: } INDF1bits_t;
[; ;pic16lf1703.h: 78: extern volatile INDF1bits_t INDF1bits @ 0x001;
[; ;pic16lf1703.h: 87: extern volatile unsigned char PCL @ 0x002;
"89
[; ;pic16lf1703.h: 89: asm("PCL equ 02h");
[; <" PCL equ 02h ;# ">
[; ;pic16lf1703.h: 92: typedef union {
[; ;pic16lf1703.h: 93: struct {
[; ;pic16lf1703.h: 94: unsigned PCL :8;
[; ;pic16lf1703.h: 95: };
[; ;pic16lf1703.h: 96: } PCLbits_t;
[; ;pic16lf1703.h: 97: extern volatile PCLbits_t PCLbits @ 0x002;
[; ;pic16lf1703.h: 106: extern volatile unsigned char STATUS @ 0x003;
"108
[; ;pic16lf1703.h: 108: asm("STATUS equ 03h");
[; <" STATUS equ 03h ;# ">
[; ;pic16lf1703.h: 111: typedef union {
[; ;pic16lf1703.h: 112: struct {
[; ;pic16lf1703.h: 113: unsigned C :1;
[; ;pic16lf1703.h: 114: unsigned DC :1;
[; ;pic16lf1703.h: 115: unsigned Z :1;
[; ;pic16lf1703.h: 116: unsigned nPD :1;
[; ;pic16lf1703.h: 117: unsigned nTO :1;
[; ;pic16lf1703.h: 118: };
[; ;pic16lf1703.h: 119: struct {
[; ;pic16lf1703.h: 120: unsigned CARRY :1;
[; ;pic16lf1703.h: 121: };
[; ;pic16lf1703.h: 122: struct {
[; ;pic16lf1703.h: 123: unsigned :2;
[; ;pic16lf1703.h: 124: unsigned ZERO :1;
[; ;pic16lf1703.h: 125: };
[; ;pic16lf1703.h: 126: } STATUSbits_t;
[; ;pic16lf1703.h: 127: extern volatile STATUSbits_t STATUSbits @ 0x003;
[; ;pic16lf1703.h: 166: extern volatile unsigned short FSR0 @ 0x004;
[; ;pic16lf1703.h: 169: extern volatile unsigned char FSR0L @ 0x004;
"171
[; ;pic16lf1703.h: 171: asm("FSR0L equ 04h");
[; <" FSR0L equ 04h ;# ">
[; ;pic16lf1703.h: 174: typedef union {
[; ;pic16lf1703.h: 175: struct {
[; ;pic16lf1703.h: 176: unsigned FSR0L :8;
[; ;pic16lf1703.h: 177: };
[; ;pic16lf1703.h: 178: } FSR0Lbits_t;
[; ;pic16lf1703.h: 179: extern volatile FSR0Lbits_t FSR0Lbits @ 0x004;
[; ;pic16lf1703.h: 188: extern volatile unsigned char FSR0H @ 0x005;
"190
[; ;pic16lf1703.h: 190: asm("FSR0H equ 05h");
[; <" FSR0H equ 05h ;# ">
[; ;pic16lf1703.h: 193: typedef union {
[; ;pic16lf1703.h: 194: struct {
[; ;pic16lf1703.h: 195: unsigned FSR0H :8;
[; ;pic16lf1703.h: 196: };
[; ;pic16lf1703.h: 197: } FSR0Hbits_t;
[; ;pic16lf1703.h: 198: extern volatile FSR0Hbits_t FSR0Hbits @ 0x005;
[; ;pic16lf1703.h: 207: extern volatile unsigned short FSR1 @ 0x006;
[; ;pic16lf1703.h: 210: extern volatile unsigned char FSR1L @ 0x006;
"212
[; ;pic16lf1703.h: 212: asm("FSR1L equ 06h");
[; <" FSR1L equ 06h ;# ">
[; ;pic16lf1703.h: 215: typedef union {
[; ;pic16lf1703.h: 216: struct {
[; ;pic16lf1703.h: 217: unsigned FSR1L :8;
[; ;pic16lf1703.h: 218: };
[; ;pic16lf1703.h: 219: } FSR1Lbits_t;
[; ;pic16lf1703.h: 220: extern volatile FSR1Lbits_t FSR1Lbits @ 0x006;
[; ;pic16lf1703.h: 229: extern volatile unsigned char FSR1H @ 0x007;
"231
[; ;pic16lf1703.h: 231: asm("FSR1H equ 07h");
[; <" FSR1H equ 07h ;# ">
[; ;pic16lf1703.h: 234: typedef union {
[; ;pic16lf1703.h: 235: struct {
[; ;pic16lf1703.h: 236: unsigned FSR1H :8;
[; ;pic16lf1703.h: 237: };
[; ;pic16lf1703.h: 238: } FSR1Hbits_t;
[; ;pic16lf1703.h: 239: extern volatile FSR1Hbits_t FSR1Hbits @ 0x007;
[; ;pic16lf1703.h: 248: extern volatile unsigned char BSR @ 0x008;
"250
[; ;pic16lf1703.h: 250: asm("BSR equ 08h");
[; <" BSR equ 08h ;# ">
[; ;pic16lf1703.h: 253: typedef union {
[; ;pic16lf1703.h: 254: struct {
[; ;pic16lf1703.h: 255: unsigned BSR :5;
[; ;pic16lf1703.h: 256: };
[; ;pic16lf1703.h: 257: struct {
[; ;pic16lf1703.h: 258: unsigned BSR0 :1;
[; ;pic16lf1703.h: 259: unsigned BSR1 :1;
[; ;pic16lf1703.h: 260: unsigned BSR2 :1;
[; ;pic16lf1703.h: 261: unsigned BSR3 :1;
[; ;pic16lf1703.h: 262: unsigned BSR4 :1;
[; ;pic16lf1703.h: 263: };
[; ;pic16lf1703.h: 264: } BSRbits_t;
[; ;pic16lf1703.h: 265: extern volatile BSRbits_t BSRbits @ 0x008;
[; ;pic16lf1703.h: 299: extern volatile unsigned char WREG @ 0x009;
"301
[; ;pic16lf1703.h: 301: asm("WREG equ 09h");
[; <" WREG equ 09h ;# ">
[; ;pic16lf1703.h: 304: typedef union {
[; ;pic16lf1703.h: 305: struct {
[; ;pic16lf1703.h: 306: unsigned WREG0 :8;
[; ;pic16lf1703.h: 307: };
[; ;pic16lf1703.h: 308: } WREGbits_t;
[; ;pic16lf1703.h: 309: extern volatile WREGbits_t WREGbits @ 0x009;
[; ;pic16lf1703.h: 318: extern volatile unsigned char PCLATH @ 0x00A;
"320
[; ;pic16lf1703.h: 320: asm("PCLATH equ 0Ah");
[; <" PCLATH equ 0Ah ;# ">
[; ;pic16lf1703.h: 323: typedef union {
[; ;pic16lf1703.h: 324: struct {
[; ;pic16lf1703.h: 325: unsigned PCLATH :7;
[; ;pic16lf1703.h: 326: };
[; ;pic16lf1703.h: 327: } PCLATHbits_t;
[; ;pic16lf1703.h: 328: extern volatile PCLATHbits_t PCLATHbits @ 0x00A;
[; ;pic16lf1703.h: 337: extern volatile unsigned char INTCON @ 0x00B;
"339
[; ;pic16lf1703.h: 339: asm("INTCON equ 0Bh");
[; <" INTCON equ 0Bh ;# ">
[; ;pic16lf1703.h: 342: typedef union {
[; ;pic16lf1703.h: 343: struct {
[; ;pic16lf1703.h: 344: unsigned IOCIF :1;
[; ;pic16lf1703.h: 345: unsigned INTF :1;
[; ;pic16lf1703.h: 346: unsigned TMR0IF :1;
[; ;pic16lf1703.h: 347: unsigned IOCIE :1;
[; ;pic16lf1703.h: 348: unsigned INTE :1;
[; ;pic16lf1703.h: 349: unsigned TMR0IE :1;
[; ;pic16lf1703.h: 350: unsigned PEIE :1;
[; ;pic16lf1703.h: 351: unsigned GIE :1;
[; ;pic16lf1703.h: 352: };
[; ;pic16lf1703.h: 353: struct {
[; ;pic16lf1703.h: 354: unsigned :2;
[; ;pic16lf1703.h: 355: unsigned T0IF :1;
[; ;pic16lf1703.h: 356: unsigned :2;
[; ;pic16lf1703.h: 357: unsigned T0IE :1;
[; ;pic16lf1703.h: 358: };
[; ;pic16lf1703.h: 359: } INTCONbits_t;
[; ;pic16lf1703.h: 360: extern volatile INTCONbits_t INTCONbits @ 0x00B;
[; ;pic16lf1703.h: 414: extern volatile unsigned char PORTA @ 0x00C;
"416
[; ;pic16lf1703.h: 416: asm("PORTA equ 0Ch");
[; <" PORTA equ 0Ch ;# ">
[; ;pic16lf1703.h: 419: typedef union {
[; ;pic16lf1703.h: 420: struct {
[; ;pic16lf1703.h: 421: unsigned RA0 :1;
[; ;pic16lf1703.h: 422: unsigned RA1 :1;
[; ;pic16lf1703.h: 423: unsigned RA2 :1;
[; ;pic16lf1703.h: 424: unsigned RA3 :1;
[; ;pic16lf1703.h: 425: unsigned RA4 :1;
[; ;pic16lf1703.h: 426: unsigned RA5 :1;
[; ;pic16lf1703.h: 427: };
[; ;pic16lf1703.h: 428: } PORTAbits_t;
[; ;pic16lf1703.h: 429: extern volatile PORTAbits_t PORTAbits @ 0x00C;
[; ;pic16lf1703.h: 463: extern volatile unsigned char PORTC @ 0x00E;
"465
[; ;pic16lf1703.h: 465: asm("PORTC equ 0Eh");
[; <" PORTC equ 0Eh ;# ">
[; ;pic16lf1703.h: 468: typedef union {
[; ;pic16lf1703.h: 469: struct {
[; ;pic16lf1703.h: 470: unsigned RC0 :1;
[; ;pic16lf1703.h: 471: unsigned RC1 :1;
[; ;pic16lf1703.h: 472: unsigned RC2 :1;
[; ;pic16lf1703.h: 473: unsigned RC3 :1;
[; ;pic16lf1703.h: 474: unsigned RC4 :1;
[; ;pic16lf1703.h: 475: unsigned RC5 :1;
[; ;pic16lf1703.h: 476: };
[; ;pic16lf1703.h: 477: } PORTCbits_t;
[; ;pic16lf1703.h: 478: extern volatile PORTCbits_t PORTCbits @ 0x00E;
[; ;pic16lf1703.h: 512: extern volatile unsigned char PIR1 @ 0x011;
"514
[; ;pic16lf1703.h: 514: asm("PIR1 equ 011h");
[; <" PIR1 equ 011h ;# ">
[; ;pic16lf1703.h: 517: typedef union {
[; ;pic16lf1703.h: 518: struct {
[; ;pic16lf1703.h: 519: unsigned TMR1IF :1;
[; ;pic16lf1703.h: 520: unsigned TMR2IF :1;
[; ;pic16lf1703.h: 521: unsigned CCP1IF :1;
[; ;pic16lf1703.h: 522: unsigned SSP1IF :1;
[; ;pic16lf1703.h: 523: unsigned :2;
[; ;pic16lf1703.h: 524: unsigned ADIF :1;
[; ;pic16lf1703.h: 525: unsigned TMR1GIF :1;
[; ;pic16lf1703.h: 526: };
[; ;pic16lf1703.h: 527: struct {
[; ;pic16lf1703.h: 528: unsigned :2;
[; ;pic16lf1703.h: 529: unsigned CCPIF :1;
[; ;pic16lf1703.h: 530: };
[; ;pic16lf1703.h: 531: } PIR1bits_t;
[; ;pic16lf1703.h: 532: extern volatile PIR1bits_t PIR1bits @ 0x011;
[; ;pic16lf1703.h: 571: extern volatile unsigned char PIR2 @ 0x012;
"573
[; ;pic16lf1703.h: 573: asm("PIR2 equ 012h");
[; <" PIR2 equ 012h ;# ">
[; ;pic16lf1703.h: 576: typedef union {
[; ;pic16lf1703.h: 577: struct {
[; ;pic16lf1703.h: 578: unsigned CCP2IF :1;
[; ;pic16lf1703.h: 579: unsigned :2;
[; ;pic16lf1703.h: 580: unsigned BCL1IF :1;
[; ;pic16lf1703.h: 581: };
[; ;pic16lf1703.h: 582: } PIR2bits_t;
[; ;pic16lf1703.h: 583: extern volatile PIR2bits_t PIR2bits @ 0x012;
[; ;pic16lf1703.h: 597: extern volatile unsigned char PIR3 @ 0x013;
"599
[; ;pic16lf1703.h: 599: asm("PIR3 equ 013h");
[; <" PIR3 equ 013h ;# ">
[; ;pic16lf1703.h: 602: typedef union {
[; ;pic16lf1703.h: 603: struct {
[; ;pic16lf1703.h: 604: unsigned :4;
[; ;pic16lf1703.h: 605: unsigned ZCDIF :1;
[; ;pic16lf1703.h: 606: };
[; ;pic16lf1703.h: 607: } PIR3bits_t;
[; ;pic16lf1703.h: 608: extern volatile PIR3bits_t PIR3bits @ 0x013;
[; ;pic16lf1703.h: 617: extern volatile unsigned char TMR0 @ 0x015;
"619
[; ;pic16lf1703.h: 619: asm("TMR0 equ 015h");
[; <" TMR0 equ 015h ;# ">
[; ;pic16lf1703.h: 622: typedef union {
[; ;pic16lf1703.h: 623: struct {
[; ;pic16lf1703.h: 624: unsigned TMR0 :8;
[; ;pic16lf1703.h: 625: };
[; ;pic16lf1703.h: 626: } TMR0bits_t;
[; ;pic16lf1703.h: 627: extern volatile TMR0bits_t TMR0bits @ 0x015;
[; ;pic16lf1703.h: 636: extern volatile unsigned short TMR1 @ 0x016;
"638
[; ;pic16lf1703.h: 638: asm("TMR1 equ 016h");
[; <" TMR1 equ 016h ;# ">
[; ;pic16lf1703.h: 642: extern volatile unsigned char TMR1L @ 0x016;
"644
[; ;pic16lf1703.h: 644: asm("TMR1L equ 016h");
[; <" TMR1L equ 016h ;# ">
[; ;pic16lf1703.h: 647: typedef union {
[; ;pic16lf1703.h: 648: struct {
[; ;pic16lf1703.h: 649: unsigned TMR1L :8;
[; ;pic16lf1703.h: 650: };
[; ;pic16lf1703.h: 651: } TMR1Lbits_t;
[; ;pic16lf1703.h: 652: extern volatile TMR1Lbits_t TMR1Lbits @ 0x016;
[; ;pic16lf1703.h: 661: extern volatile unsigned char TMR1H @ 0x017;
"663
[; ;pic16lf1703.h: 663: asm("TMR1H equ 017h");
[; <" TMR1H equ 017h ;# ">
[; ;pic16lf1703.h: 666: typedef union {
[; ;pic16lf1703.h: 667: struct {
[; ;pic16lf1703.h: 668: unsigned TMR1H :8;
[; ;pic16lf1703.h: 669: };
[; ;pic16lf1703.h: 670: } TMR1Hbits_t;
[; ;pic16lf1703.h: 671: extern volatile TMR1Hbits_t TMR1Hbits @ 0x017;
[; ;pic16lf1703.h: 680: extern volatile unsigned char T1CON @ 0x018;
"682
[; ;pic16lf1703.h: 682: asm("T1CON equ 018h");
[; <" T1CON equ 018h ;# ">
[; ;pic16lf1703.h: 685: typedef union {
[; ;pic16lf1703.h: 686: struct {
[; ;pic16lf1703.h: 687: unsigned TMR1ON :1;
[; ;pic16lf1703.h: 688: unsigned :1;
[; ;pic16lf1703.h: 689: unsigned nT1SYNC :1;
[; ;pic16lf1703.h: 690: unsigned T1OSCEN :1;
[; ;pic16lf1703.h: 691: unsigned T1CKPS :2;
[; ;pic16lf1703.h: 692: unsigned TMR1CS :2;
[; ;pic16lf1703.h: 693: };
[; ;pic16lf1703.h: 694: struct {
[; ;pic16lf1703.h: 695: unsigned :4;
[; ;pic16lf1703.h: 696: unsigned T1CKPS0 :1;
[; ;pic16lf1703.h: 697: unsigned T1CKPS1 :1;
[; ;pic16lf1703.h: 698: unsigned TMR1CS0 :1;
[; ;pic16lf1703.h: 699: unsigned TMR1CS1 :1;
[; ;pic16lf1703.h: 700: };
[; ;pic16lf1703.h: 701: } T1CONbits_t;
[; ;pic16lf1703.h: 702: extern volatile T1CONbits_t T1CONbits @ 0x018;
[; ;pic16lf1703.h: 751: extern volatile unsigned char T1GCON @ 0x019;
"753
[; ;pic16lf1703.h: 753: asm("T1GCON equ 019h");
[; <" T1GCON equ 019h ;# ">
[; ;pic16lf1703.h: 756: typedef union {
[; ;pic16lf1703.h: 757: struct {
[; ;pic16lf1703.h: 758: unsigned T1GSS :2;
[; ;pic16lf1703.h: 759: unsigned T1GVAL :1;
[; ;pic16lf1703.h: 760: unsigned T1GGO_nDONE :1;
[; ;pic16lf1703.h: 761: unsigned T1GSPM :1;
[; ;pic16lf1703.h: 762: unsigned T1GTM :1;
[; ;pic16lf1703.h: 763: unsigned T1GPOL :1;
[; ;pic16lf1703.h: 764: unsigned TMR1GE :1;
[; ;pic16lf1703.h: 765: };
[; ;pic16lf1703.h: 766: struct {
[; ;pic16lf1703.h: 767: unsigned T1GSS0 :1;
[; ;pic16lf1703.h: 768: unsigned T1GSS1 :1;
[; ;pic16lf1703.h: 769: };
[; ;pic16lf1703.h: 770: } T1GCONbits_t;
[; ;pic16lf1703.h: 771: extern volatile T1GCONbits_t T1GCONbits @ 0x019;
[; ;pic16lf1703.h: 820: extern volatile unsigned char TMR2 @ 0x01A;
"822
[; ;pic16lf1703.h: 822: asm("TMR2 equ 01Ah");
[; <" TMR2 equ 01Ah ;# ">
[; ;pic16lf1703.h: 825: typedef union {
[; ;pic16lf1703.h: 826: struct {
[; ;pic16lf1703.h: 827: unsigned TMR2 :8;
[; ;pic16lf1703.h: 828: };
[; ;pic16lf1703.h: 829: } TMR2bits_t;
[; ;pic16lf1703.h: 830: extern volatile TMR2bits_t TMR2bits @ 0x01A;
[; ;pic16lf1703.h: 839: extern volatile unsigned char PR2 @ 0x01B;
"841
[; ;pic16lf1703.h: 841: asm("PR2 equ 01Bh");
[; <" PR2 equ 01Bh ;# ">
[; ;pic16lf1703.h: 844: typedef union {
[; ;pic16lf1703.h: 845: struct {
[; ;pic16lf1703.h: 846: unsigned PR2 :8;
[; ;pic16lf1703.h: 847: };
[; ;pic16lf1703.h: 848: } PR2bits_t;
[; ;pic16lf1703.h: 849: extern volatile PR2bits_t PR2bits @ 0x01B;
[; ;pic16lf1703.h: 858: extern volatile unsigned char T2CON @ 0x01C;
"860
[; ;pic16lf1703.h: 860: asm("T2CON equ 01Ch");
[; <" T2CON equ 01Ch ;# ">
[; ;pic16lf1703.h: 863: typedef union {
[; ;pic16lf1703.h: 864: struct {
[; ;pic16lf1703.h: 865: unsigned T2CKPS :2;
[; ;pic16lf1703.h: 866: unsigned TMR2ON :1;
[; ;pic16lf1703.h: 867: unsigned T2OUTPS :4;
[; ;pic16lf1703.h: 868: };
[; ;pic16lf1703.h: 869: struct {
[; ;pic16lf1703.h: 870: unsigned T2CKPS0 :1;
[; ;pic16lf1703.h: 871: unsigned T2CKPS1 :1;
[; ;pic16lf1703.h: 872: unsigned :1;
[; ;pic16lf1703.h: 873: unsigned T2OUTPS0 :1;
[; ;pic16lf1703.h: 874: unsigned T2OUTPS1 :1;
[; ;pic16lf1703.h: 875: unsigned T2OUTPS2 :1;
[; ;pic16lf1703.h: 876: unsigned T2OUTPS3 :1;
[; ;pic16lf1703.h: 877: };
[; ;pic16lf1703.h: 878: } T2CONbits_t;
[; ;pic16lf1703.h: 879: extern volatile T2CONbits_t T2CONbits @ 0x01C;
[; ;pic16lf1703.h: 928: extern volatile unsigned char TRISA @ 0x08C;
"930
[; ;pic16lf1703.h: 930: asm("TRISA equ 08Ch");
[; <" TRISA equ 08Ch ;# ">
[; ;pic16lf1703.h: 933: typedef union {
[; ;pic16lf1703.h: 934: struct {
[; ;pic16lf1703.h: 935: unsigned TRISA0 :1;
[; ;pic16lf1703.h: 936: unsigned TRISA1 :1;
[; ;pic16lf1703.h: 937: unsigned TRISA2 :1;
[; ;pic16lf1703.h: 938: unsigned :1;
[; ;pic16lf1703.h: 939: unsigned TRISA4 :1;
[; ;pic16lf1703.h: 940: unsigned TRISA5 :1;
[; ;pic16lf1703.h: 941: };
[; ;pic16lf1703.h: 942: } TRISAbits_t;
[; ;pic16lf1703.h: 943: extern volatile TRISAbits_t TRISAbits @ 0x08C;
[; ;pic16lf1703.h: 972: extern volatile unsigned char TRISC @ 0x08E;
"974
[; ;pic16lf1703.h: 974: asm("TRISC equ 08Eh");
[; <" TRISC equ 08Eh ;# ">
[; ;pic16lf1703.h: 977: typedef union {
[; ;pic16lf1703.h: 978: struct {
[; ;pic16lf1703.h: 979: unsigned TRISC0 :1;
[; ;pic16lf1703.h: 980: unsigned TRISC1 :1;
[; ;pic16lf1703.h: 981: unsigned TRISC2 :1;
[; ;pic16lf1703.h: 982: unsigned TRISC3 :1;
[; ;pic16lf1703.h: 983: unsigned TRISC4 :1;
[; ;pic16lf1703.h: 984: unsigned TRISC5 :1;
[; ;pic16lf1703.h: 985: };
[; ;pic16lf1703.h: 986: } TRISCbits_t;
[; ;pic16lf1703.h: 987: extern volatile TRISCbits_t TRISCbits @ 0x08E;
[; ;pic16lf1703.h: 1021: extern volatile unsigned char PIE1 @ 0x091;
"1023
[; ;pic16lf1703.h: 1023: asm("PIE1 equ 091h");
[; <" PIE1 equ 091h ;# ">
[; ;pic16lf1703.h: 1026: typedef union {
[; ;pic16lf1703.h: 1027: struct {
[; ;pic16lf1703.h: 1028: unsigned TMR1IE :1;
[; ;pic16lf1703.h: 1029: unsigned TMR2IE :1;
[; ;pic16lf1703.h: 1030: unsigned CCP1IE :1;
[; ;pic16lf1703.h: 1031: unsigned SSP1IE :1;
[; ;pic16lf1703.h: 1032: unsigned :2;
[; ;pic16lf1703.h: 1033: unsigned ADIE :1;
[; ;pic16lf1703.h: 1034: unsigned TMR1GIE :1;
[; ;pic16lf1703.h: 1035: };
[; ;pic16lf1703.h: 1036: struct {
[; ;pic16lf1703.h: 1037: unsigned :2;
[; ;pic16lf1703.h: 1038: unsigned CCPIE :1;
[; ;pic16lf1703.h: 1039: };
[; ;pic16lf1703.h: 1040: } PIE1bits_t;
[; ;pic16lf1703.h: 1041: extern volatile PIE1bits_t PIE1bits @ 0x091;
[; ;pic16lf1703.h: 1080: extern volatile unsigned char PIE2 @ 0x092;
"1082
[; ;pic16lf1703.h: 1082: asm("PIE2 equ 092h");
[; <" PIE2 equ 092h ;# ">
[; ;pic16lf1703.h: 1085: typedef union {
[; ;pic16lf1703.h: 1086: struct {
[; ;pic16lf1703.h: 1087: unsigned CCP2IE :1;
[; ;pic16lf1703.h: 1088: unsigned :2;
[; ;pic16lf1703.h: 1089: unsigned BCL1IE :1;
[; ;pic16lf1703.h: 1090: };
[; ;pic16lf1703.h: 1091: } PIE2bits_t;
[; ;pic16lf1703.h: 1092: extern volatile PIE2bits_t PIE2bits @ 0x092;
[; ;pic16lf1703.h: 1106: extern volatile unsigned char PIE3 @ 0x093;
"1108
[; ;pic16lf1703.h: 1108: asm("PIE3 equ 093h");
[; <" PIE3 equ 093h ;# ">
[; ;pic16lf1703.h: 1111: typedef union {
[; ;pic16lf1703.h: 1112: struct {
[; ;pic16lf1703.h: 1113: unsigned :4;
[; ;pic16lf1703.h: 1114: unsigned ZCDIE :1;
[; ;pic16lf1703.h: 1115: };
[; ;pic16lf1703.h: 1116: } PIE3bits_t;
[; ;pic16lf1703.h: 1117: extern volatile PIE3bits_t PIE3bits @ 0x093;
[; ;pic16lf1703.h: 1126: extern volatile unsigned char OPTION_REG @ 0x095;
"1128
[; ;pic16lf1703.h: 1128: asm("OPTION_REG equ 095h");
[; <" OPTION_REG equ 095h ;# ">
[; ;pic16lf1703.h: 1131: typedef union {
[; ;pic16lf1703.h: 1132: struct {
[; ;pic16lf1703.h: 1133: unsigned PS :3;
[; ;pic16lf1703.h: 1134: unsigned PSA :1;
[; ;pic16lf1703.h: 1135: unsigned TMR0SE :1;
[; ;pic16lf1703.h: 1136: unsigned TMR0CS :1;
[; ;pic16lf1703.h: 1137: unsigned INTEDG :1;
[; ;pic16lf1703.h: 1138: unsigned nWPUEN :1;
[; ;pic16lf1703.h: 1139: };
[; ;pic16lf1703.h: 1140: struct {
[; ;pic16lf1703.h: 1141: unsigned PS0 :1;
[; ;pic16lf1703.h: 1142: unsigned PS1 :1;
[; ;pic16lf1703.h: 1143: unsigned PS2 :1;
[; ;pic16lf1703.h: 1144: unsigned :1;
[; ;pic16lf1703.h: 1145: unsigned T0SE :1;
[; ;pic16lf1703.h: 1146: unsigned T0CS :1;
[; ;pic16lf1703.h: 1147: };
[; ;pic16lf1703.h: 1148: } OPTION_REGbits_t;
[; ;pic16lf1703.h: 1149: extern volatile OPTION_REGbits_t OPTION_REGbits @ 0x095;
[; ;pic16lf1703.h: 1208: extern volatile unsigned char PCON @ 0x096;
"1210
[; ;pic16lf1703.h: 1210: asm("PCON equ 096h");
[; <" PCON equ 096h ;# ">
[; ;pic16lf1703.h: 1213: typedef union {
[; ;pic16lf1703.h: 1214: struct {
[; ;pic16lf1703.h: 1215: unsigned nBOR :1;
[; ;pic16lf1703.h: 1216: unsigned nPOR :1;
[; ;pic16lf1703.h: 1217: unsigned nRI :1;
[; ;pic16lf1703.h: 1218: unsigned nRMCLR :1;
[; ;pic16lf1703.h: 1219: unsigned nRWDT :1;
[; ;pic16lf1703.h: 1220: unsigned :1;
[; ;pic16lf1703.h: 1221: unsigned STKUNF :1;
[; ;pic16lf1703.h: 1222: unsigned STKOVF :1;
[; ;pic16lf1703.h: 1223: };
[; ;pic16lf1703.h: 1224: } PCONbits_t;
[; ;pic16lf1703.h: 1225: extern volatile PCONbits_t PCONbits @ 0x096;
[; ;pic16lf1703.h: 1264: extern volatile unsigned char WDTCON @ 0x097;
"1266
[; ;pic16lf1703.h: 1266: asm("WDTCON equ 097h");
[; <" WDTCON equ 097h ;# ">
[; ;pic16lf1703.h: 1269: typedef union {
[; ;pic16lf1703.h: 1270: struct {
[; ;pic16lf1703.h: 1271: unsigned SWDTEN :1;
[; ;pic16lf1703.h: 1272: unsigned WDTPS :5;
[; ;pic16lf1703.h: 1273: };
[; ;pic16lf1703.h: 1274: struct {
[; ;pic16lf1703.h: 1275: unsigned :1;
[; ;pic16lf1703.h: 1276: unsigned WDTPS0 :1;
[; ;pic16lf1703.h: 1277: unsigned WDTPS1 :1;
[; ;pic16lf1703.h: 1278: unsigned WDTPS2 :1;
[; ;pic16lf1703.h: 1279: unsigned WDTPS3 :1;
[; ;pic16lf1703.h: 1280: unsigned WDTPS4 :1;
[; ;pic16lf1703.h: 1281: };
[; ;pic16lf1703.h: 1282: } WDTCONbits_t;
[; ;pic16lf1703.h: 1283: extern volatile WDTCONbits_t WDTCONbits @ 0x097;
[; ;pic16lf1703.h: 1322: extern volatile unsigned char OSCTUNE @ 0x098;
"1324
[; ;pic16lf1703.h: 1324: asm("OSCTUNE equ 098h");
[; <" OSCTUNE equ 098h ;# ">
[; ;pic16lf1703.h: 1327: typedef union {
[; ;pic16lf1703.h: 1328: struct {
[; ;pic16lf1703.h: 1329: unsigned TUN :6;
[; ;pic16lf1703.h: 1330: };
[; ;pic16lf1703.h: 1331: struct {
[; ;pic16lf1703.h: 1332: unsigned TUN0 :1;
[; ;pic16lf1703.h: 1333: unsigned TUN1 :1;
[; ;pic16lf1703.h: 1334: unsigned TUN2 :1;
[; ;pic16lf1703.h: 1335: unsigned TUN3 :1;
[; ;pic16lf1703.h: 1336: unsigned TUN4 :1;
[; ;pic16lf1703.h: 1337: unsigned TUN5 :1;
[; ;pic16lf1703.h: 1338: };
[; ;pic16lf1703.h: 1339: } OSCTUNEbits_t;
[; ;pic16lf1703.h: 1340: extern volatile OSCTUNEbits_t OSCTUNEbits @ 0x098;
[; ;pic16lf1703.h: 1379: extern volatile unsigned char OSCCON @ 0x099;
"1381
[; ;pic16lf1703.h: 1381: asm("OSCCON equ 099h");
[; <" OSCCON equ 099h ;# ">
[; ;pic16lf1703.h: 1384: typedef union {
[; ;pic16lf1703.h: 1385: struct {
[; ;pic16lf1703.h: 1386: unsigned SCS :2;
[; ;pic16lf1703.h: 1387: unsigned :1;
[; ;pic16lf1703.h: 1388: unsigned IRCF :4;
[; ;pic16lf1703.h: 1389: unsigned SPLLEN :1;
[; ;pic16lf1703.h: 1390: };
[; ;pic16lf1703.h: 1391: struct {
[; ;pic16lf1703.h: 1392: unsigned SCS0 :1;
[; ;pic16lf1703.h: 1393: unsigned SCS1 :1;
[; ;pic16lf1703.h: 1394: unsigned :1;
[; ;pic16lf1703.h: 1395: unsigned IRCF0 :1;
[; ;pic16lf1703.h: 1396: unsigned IRCF1 :1;
[; ;pic16lf1703.h: 1397: unsigned IRCF2 :1;
[; ;pic16lf1703.h: 1398: unsigned IRCF3 :1;
[; ;pic16lf1703.h: 1399: };
[; ;pic16lf1703.h: 1400: } OSCCONbits_t;
[; ;pic16lf1703.h: 1401: extern volatile OSCCONbits_t OSCCONbits @ 0x099;
[; ;pic16lf1703.h: 1450: extern volatile unsigned char OSCSTAT @ 0x09A;
"1452
[; ;pic16lf1703.h: 1452: asm("OSCSTAT equ 09Ah");
[; <" OSCSTAT equ 09Ah ;# ">
[; ;pic16lf1703.h: 1455: typedef union {
[; ;pic16lf1703.h: 1456: struct {
[; ;pic16lf1703.h: 1457: unsigned HFIOFS :1;
[; ;pic16lf1703.h: 1458: unsigned LFIOFR :1;
[; ;pic16lf1703.h: 1459: unsigned MFIOFR :1;
[; ;pic16lf1703.h: 1460: unsigned HFIOFL :1;
[; ;pic16lf1703.h: 1461: unsigned HFIOFR :1;
[; ;pic16lf1703.h: 1462: unsigned OSTS :1;
[; ;pic16lf1703.h: 1463: unsigned PLLR :1;
[; ;pic16lf1703.h: 1464: unsigned SOSCR :1;
[; ;pic16lf1703.h: 1465: };
[; ;pic16lf1703.h: 1466: } OSCSTATbits_t;
[; ;pic16lf1703.h: 1467: extern volatile OSCSTATbits_t OSCSTATbits @ 0x09A;
[; ;pic16lf1703.h: 1511: extern volatile unsigned short ADRES @ 0x09B;
"1513
[; ;pic16lf1703.h: 1513: asm("ADRES equ 09Bh");
[; <" ADRES equ 09Bh ;# ">
[; ;pic16lf1703.h: 1517: extern volatile unsigned char ADRESL @ 0x09B;
"1519
[; ;pic16lf1703.h: 1519: asm("ADRESL equ 09Bh");
[; <" ADRESL equ 09Bh ;# ">
[; ;pic16lf1703.h: 1522: typedef union {
[; ;pic16lf1703.h: 1523: struct {
[; ;pic16lf1703.h: 1524: unsigned ADRESL :8;
[; ;pic16lf1703.h: 1525: };
[; ;pic16lf1703.h: 1526: } ADRESLbits_t;
[; ;pic16lf1703.h: 1527: extern volatile ADRESLbits_t ADRESLbits @ 0x09B;
[; ;pic16lf1703.h: 1536: extern volatile unsigned char ADRESH @ 0x09C;
"1538
[; ;pic16lf1703.h: 1538: asm("ADRESH equ 09Ch");
[; <" ADRESH equ 09Ch ;# ">
[; ;pic16lf1703.h: 1541: typedef union {
[; ;pic16lf1703.h: 1542: struct {
[; ;pic16lf1703.h: 1543: unsigned ADRESH :8;
[; ;pic16lf1703.h: 1544: };
[; ;pic16lf1703.h: 1545: } ADRESHbits_t;
[; ;pic16lf1703.h: 1546: extern volatile ADRESHbits_t ADRESHbits @ 0x09C;
[; ;pic16lf1703.h: 1555: extern volatile unsigned char ADCON0 @ 0x09D;
"1557
[; ;pic16lf1703.h: 1557: asm("ADCON0 equ 09Dh");
[; <" ADCON0 equ 09Dh ;# ">
[; ;pic16lf1703.h: 1560: typedef union {
[; ;pic16lf1703.h: 1561: struct {
[; ;pic16lf1703.h: 1562: unsigned ADON :1;
[; ;pic16lf1703.h: 1563: unsigned GO_nDONE :1;
[; ;pic16lf1703.h: 1564: unsigned CHS :5;
[; ;pic16lf1703.h: 1565: };
[; ;pic16lf1703.h: 1566: struct {
[; ;pic16lf1703.h: 1567: unsigned :1;
[; ;pic16lf1703.h: 1568: unsigned ADGO :1;
[; ;pic16lf1703.h: 1569: unsigned CHS0 :1;
[; ;pic16lf1703.h: 1570: unsigned CHS1 :1;
[; ;pic16lf1703.h: 1571: unsigned CHS2 :1;
[; ;pic16lf1703.h: 1572: unsigned CHS3 :1;
[; ;pic16lf1703.h: 1573: unsigned CHS4 :1;
[; ;pic16lf1703.h: 1574: };
[; ;pic16lf1703.h: 1575: struct {
[; ;pic16lf1703.h: 1576: unsigned :1;
[; ;pic16lf1703.h: 1577: unsigned GO :1;
[; ;pic16lf1703.h: 1578: };
[; ;pic16lf1703.h: 1579: } ADCON0bits_t;
[; ;pic16lf1703.h: 1580: extern volatile ADCON0bits_t ADCON0bits @ 0x09D;
[; ;pic16lf1703.h: 1634: extern volatile unsigned char ADCON1 @ 0x09E;
"1636
[; ;pic16lf1703.h: 1636: asm("ADCON1 equ 09Eh");
[; <" ADCON1 equ 09Eh ;# ">
[; ;pic16lf1703.h: 1639: typedef union {
[; ;pic16lf1703.h: 1640: struct {
[; ;pic16lf1703.h: 1641: unsigned ADPREF :2;
[; ;pic16lf1703.h: 1642: unsigned ADNREF :1;
[; ;pic16lf1703.h: 1643: unsigned :1;
[; ;pic16lf1703.h: 1644: unsigned ADCS :3;
[; ;pic16lf1703.h: 1645: unsigned ADFM :1;
[; ;pic16lf1703.h: 1646: };
[; ;pic16lf1703.h: 1647: struct {
[; ;pic16lf1703.h: 1648: unsigned ADPREF0 :1;
[; ;pic16lf1703.h: 1649: unsigned ADPREF1 :1;
[; ;pic16lf1703.h: 1650: };
[; ;pic16lf1703.h: 1651: } ADCON1bits_t;
[; ;pic16lf1703.h: 1652: extern volatile ADCON1bits_t ADCON1bits @ 0x09E;
[; ;pic16lf1703.h: 1686: extern volatile unsigned char ADCON2 @ 0x09F;
"1688
[; ;pic16lf1703.h: 1688: asm("ADCON2 equ 09Fh");
[; <" ADCON2 equ 09Fh ;# ">
[; ;pic16lf1703.h: 1691: typedef union {
[; ;pic16lf1703.h: 1692: struct {
[; ;pic16lf1703.h: 1693: unsigned :4;
[; ;pic16lf1703.h: 1694: unsigned TRIGSEL :4;
[; ;pic16lf1703.h: 1695: };
[; ;pic16lf1703.h: 1696: struct {
[; ;pic16lf1703.h: 1697: unsigned :4;
[; ;pic16lf1703.h: 1698: unsigned TRIGSEL0 :1;
[; ;pic16lf1703.h: 1699: unsigned TRIGSEL1 :1;
[; ;pic16lf1703.h: 1700: unsigned TRIGSEL2 :1;
[; ;pic16lf1703.h: 1701: unsigned TRIGSEL3 :1;
[; ;pic16lf1703.h: 1702: };
[; ;pic16lf1703.h: 1703: } ADCON2bits_t;
[; ;pic16lf1703.h: 1704: extern volatile ADCON2bits_t ADCON2bits @ 0x09F;
[; ;pic16lf1703.h: 1733: extern volatile unsigned char LATA @ 0x10C;
"1735
[; ;pic16lf1703.h: 1735: asm("LATA equ 010Ch");
[; <" LATA equ 010Ch ;# ">
[; ;pic16lf1703.h: 1738: typedef union {
[; ;pic16lf1703.h: 1739: struct {
[; ;pic16lf1703.h: 1740: unsigned LATA0 :1;
[; ;pic16lf1703.h: 1741: unsigned LATA1 :1;
[; ;pic16lf1703.h: 1742: unsigned LATA2 :1;
[; ;pic16lf1703.h: 1743: unsigned :1;
[; ;pic16lf1703.h: 1744: unsigned LATA4 :1;
[; ;pic16lf1703.h: 1745: unsigned LATA5 :1;
[; ;pic16lf1703.h: 1746: };
[; ;pic16lf1703.h: 1747: } LATAbits_t;
[; ;pic16lf1703.h: 1748: extern volatile LATAbits_t LATAbits @ 0x10C;
[; ;pic16lf1703.h: 1777: extern volatile unsigned char LATC @ 0x10E;
"1779
[; ;pic16lf1703.h: 1779: asm("LATC equ 010Eh");
[; <" LATC equ 010Eh ;# ">
[; ;pic16lf1703.h: 1782: typedef union {
[; ;pic16lf1703.h: 1783: struct {
[; ;pic16lf1703.h: 1784: unsigned LATC0 :1;
[; ;pic16lf1703.h: 1785: unsigned LATC1 :1;
[; ;pic16lf1703.h: 1786: unsigned LATC2 :1;
[; ;pic16lf1703.h: 1787: unsigned LATC3 :1;
[; ;pic16lf1703.h: 1788: unsigned LATC4 :1;
[; ;pic16lf1703.h: 1789: unsigned LATC5 :1;
[; ;pic16lf1703.h: 1790: };
[; ;pic16lf1703.h: 1791: } LATCbits_t;
[; ;pic16lf1703.h: 1792: extern volatile LATCbits_t LATCbits @ 0x10E;
[; ;pic16lf1703.h: 1826: extern volatile unsigned char BORCON @ 0x116;
"1828
[; ;pic16lf1703.h: 1828: asm("BORCON equ 0116h");
[; <" BORCON equ 0116h ;# ">
[; ;pic16lf1703.h: 1831: typedef union {
[; ;pic16lf1703.h: 1832: struct {
[; ;pic16lf1703.h: 1833: unsigned BORRDY :1;
[; ;pic16lf1703.h: 1834: unsigned :5;
[; ;pic16lf1703.h: 1835: unsigned BORFS :1;
[; ;pic16lf1703.h: 1836: unsigned SBOREN :1;
[; ;pic16lf1703.h: 1837: };
[; ;pic16lf1703.h: 1838: } BORCONbits_t;
[; ;pic16lf1703.h: 1839: extern volatile BORCONbits_t BORCONbits @ 0x116;
[; ;pic16lf1703.h: 1858: extern volatile unsigned char FVRCON @ 0x117;
"1860
[; ;pic16lf1703.h: 1860: asm("FVRCON equ 0117h");
[; <" FVRCON equ 0117h ;# ">
[; ;pic16lf1703.h: 1863: typedef union {
[; ;pic16lf1703.h: 1864: struct {
[; ;pic16lf1703.h: 1865: unsigned ADFVR :2;
[; ;pic16lf1703.h: 1866: unsigned CDAFVR :2;
[; ;pic16lf1703.h: 1867: unsigned TSRNG :1;
[; ;pic16lf1703.h: 1868: unsigned TSEN :1;
[; ;pic16lf1703.h: 1869: unsigned FVRRDY :1;
[; ;pic16lf1703.h: 1870: unsigned FVREN :1;
[; ;pic16lf1703.h: 1871: };
[; ;pic16lf1703.h: 1872: struct {
[; ;pic16lf1703.h: 1873: unsigned ADFVR0 :1;
[; ;pic16lf1703.h: 1874: unsigned ADFVR1 :1;
[; ;pic16lf1703.h: 1875: unsigned CDAFVR0 :1;
[; ;pic16lf1703.h: 1876: unsigned CDAFVR1 :1;
[; ;pic16lf1703.h: 1877: };
[; ;pic16lf1703.h: 1878: } FVRCONbits_t;
[; ;pic16lf1703.h: 1879: extern volatile FVRCONbits_t FVRCONbits @ 0x117;
[; ;pic16lf1703.h: 1933: extern volatile unsigned char ZCD1CON @ 0x11C;
"1935
[; ;pic16lf1703.h: 1935: asm("ZCD1CON equ 011Ch");
[; <" ZCD1CON equ 011Ch ;# ">
[; ;pic16lf1703.h: 1938: typedef union {
[; ;pic16lf1703.h: 1939: struct {
[; ;pic16lf1703.h: 1940: unsigned ZCD1INTN :1;
[; ;pic16lf1703.h: 1941: unsigned ZCD1INTP :1;
[; ;pic16lf1703.h: 1942: unsigned :2;
[; ;pic16lf1703.h: 1943: unsigned ZCD1POL :1;
[; ;pic16lf1703.h: 1944: unsigned ZCD1OUT :1;
[; ;pic16lf1703.h: 1945: unsigned :1;
[; ;pic16lf1703.h: 1946: unsigned ZCD1EN :1;
[; ;pic16lf1703.h: 1947: };
[; ;pic16lf1703.h: 1948: } ZCD1CONbits_t;
[; ;pic16lf1703.h: 1949: extern volatile ZCD1CONbits_t ZCD1CONbits @ 0x11C;
[; ;pic16lf1703.h: 1978: extern volatile unsigned char ANSELA @ 0x18C;
"1980
[; ;pic16lf1703.h: 1980: asm("ANSELA equ 018Ch");
[; <" ANSELA equ 018Ch ;# ">
[; ;pic16lf1703.h: 1983: typedef union {
[; ;pic16lf1703.h: 1984: struct {
[; ;pic16lf1703.h: 1985: unsigned ANSA0 :1;
[; ;pic16lf1703.h: 1986: unsigned ANSA1 :1;
[; ;pic16lf1703.h: 1987: unsigned ANSA2 :1;
[; ;pic16lf1703.h: 1988: unsigned :1;
[; ;pic16lf1703.h: 1989: unsigned ANSA4 :1;
[; ;pic16lf1703.h: 1990: };
[; ;pic16lf1703.h: 1991: } ANSELAbits_t;
[; ;pic16lf1703.h: 1992: extern volatile ANSELAbits_t ANSELAbits @ 0x18C;
[; ;pic16lf1703.h: 2016: extern volatile unsigned char ANSELC @ 0x18E;
"2018
[; ;pic16lf1703.h: 2018: asm("ANSELC equ 018Eh");
[; <" ANSELC equ 018Eh ;# ">
[; ;pic16lf1703.h: 2021: typedef union {
[; ;pic16lf1703.h: 2022: struct {
[; ;pic16lf1703.h: 2023: unsigned ANSC0 :1;
[; ;pic16lf1703.h: 2024: unsigned ANSC1 :1;
[; ;pic16lf1703.h: 2025: unsigned ANSC2 :1;
[; ;pic16lf1703.h: 2026: unsigned ANSC3 :1;
[; ;pic16lf1703.h: 2027: unsigned ANSC4 :1;
[; ;pic16lf1703.h: 2028: unsigned ANSC5 :1;
[; ;pic16lf1703.h: 2029: };
[; ;pic16lf1703.h: 2030: } ANSELCbits_t;
[; ;pic16lf1703.h: 2031: extern volatile ANSELCbits_t ANSELCbits @ 0x18E;
[; ;pic16lf1703.h: 2065: extern volatile unsigned short PMADR @ 0x191;
"2067
[; ;pic16lf1703.h: 2067: asm("PMADR equ 0191h");
[; <" PMADR equ 0191h ;# ">
[; ;pic16lf1703.h: 2071: extern volatile unsigned char PMADRL @ 0x191;
"2073
[; ;pic16lf1703.h: 2073: asm("PMADRL equ 0191h");
[; <" PMADRL equ 0191h ;# ">
[; ;pic16lf1703.h: 2076: typedef union {
[; ;pic16lf1703.h: 2077: struct {
[; ;pic16lf1703.h: 2078: unsigned PMADRL :8;
[; ;pic16lf1703.h: 2079: };
[; ;pic16lf1703.h: 2080: } PMADRLbits_t;
[; ;pic16lf1703.h: 2081: extern volatile PMADRLbits_t PMADRLbits @ 0x191;
[; ;pic16lf1703.h: 2090: extern volatile unsigned char PMADRH @ 0x192;
"2092
[; ;pic16lf1703.h: 2092: asm("PMADRH equ 0192h");
[; <" PMADRH equ 0192h ;# ">
[; ;pic16lf1703.h: 2095: typedef union {
[; ;pic16lf1703.h: 2096: struct {
[; ;pic16lf1703.h: 2097: unsigned PMADRH :7;
[; ;pic16lf1703.h: 2098: };
[; ;pic16lf1703.h: 2099: } PMADRHbits_t;
[; ;pic16lf1703.h: 2100: extern volatile PMADRHbits_t PMADRHbits @ 0x192;
[; ;pic16lf1703.h: 2109: extern volatile unsigned short PMDAT @ 0x193;
"2111
[; ;pic16lf1703.h: 2111: asm("PMDAT equ 0193h");
[; <" PMDAT equ 0193h ;# ">
[; ;pic16lf1703.h: 2115: extern volatile unsigned char PMDATL @ 0x193;
"2117
[; ;pic16lf1703.h: 2117: asm("PMDATL equ 0193h");
[; <" PMDATL equ 0193h ;# ">
[; ;pic16lf1703.h: 2120: typedef union {
[; ;pic16lf1703.h: 2121: struct {
[; ;pic16lf1703.h: 2122: unsigned PMDATL :8;
[; ;pic16lf1703.h: 2123: };
[; ;pic16lf1703.h: 2124: } PMDATLbits_t;
[; ;pic16lf1703.h: 2125: extern volatile PMDATLbits_t PMDATLbits @ 0x193;
[; ;pic16lf1703.h: 2134: extern volatile unsigned char PMDATH @ 0x194;
"2136
[; ;pic16lf1703.h: 2136: asm("PMDATH equ 0194h");
[; <" PMDATH equ 0194h ;# ">
[; ;pic16lf1703.h: 2139: typedef union {
[; ;pic16lf1703.h: 2140: struct {
[; ;pic16lf1703.h: 2141: unsigned PMDATH :6;
[; ;pic16lf1703.h: 2142: };
[; ;pic16lf1703.h: 2143: } PMDATHbits_t;
[; ;pic16lf1703.h: 2144: extern volatile PMDATHbits_t PMDATHbits @ 0x194;
[; ;pic16lf1703.h: 2153: extern volatile unsigned char PMCON1 @ 0x195;
"2155
[; ;pic16lf1703.h: 2155: asm("PMCON1 equ 0195h");
[; <" PMCON1 equ 0195h ;# ">
[; ;pic16lf1703.h: 2158: typedef union {
[; ;pic16lf1703.h: 2159: struct {
[; ;pic16lf1703.h: 2160: unsigned RD :1;
[; ;pic16lf1703.h: 2161: unsigned WR :1;
[; ;pic16lf1703.h: 2162: unsigned WREN :1;
[; ;pic16lf1703.h: 2163: unsigned WRERR :1;
[; ;pic16lf1703.h: 2164: unsigned FREE :1;
[; ;pic16lf1703.h: 2165: unsigned LWLO :1;
[; ;pic16lf1703.h: 2166: unsigned CFGS :1;
[; ;pic16lf1703.h: 2167: };
[; ;pic16lf1703.h: 2168: } PMCON1bits_t;
[; ;pic16lf1703.h: 2169: extern volatile PMCON1bits_t PMCON1bits @ 0x195;
[; ;pic16lf1703.h: 2208: extern volatile unsigned char PMCON2 @ 0x196;
"2210
[; ;pic16lf1703.h: 2210: asm("PMCON2 equ 0196h");
[; <" PMCON2 equ 0196h ;# ">
[; ;pic16lf1703.h: 2213: typedef union {
[; ;pic16lf1703.h: 2214: struct {
[; ;pic16lf1703.h: 2215: unsigned PMCON2 :8;
[; ;pic16lf1703.h: 2216: };
[; ;pic16lf1703.h: 2217: } PMCON2bits_t;
[; ;pic16lf1703.h: 2218: extern volatile PMCON2bits_t PMCON2bits @ 0x196;
[; ;pic16lf1703.h: 2227: extern volatile unsigned char WPUA @ 0x20C;
"2229
[; ;pic16lf1703.h: 2229: asm("WPUA equ 020Ch");
[; <" WPUA equ 020Ch ;# ">
[; ;pic16lf1703.h: 2232: typedef union {
[; ;pic16lf1703.h: 2233: struct {
[; ;pic16lf1703.h: 2234: unsigned WPUA0 :1;
[; ;pic16lf1703.h: 2235: unsigned WPUA1 :1;
[; ;pic16lf1703.h: 2236: unsigned WPUA2 :1;
[; ;pic16lf1703.h: 2237: unsigned WPUA3 :1;
[; ;pic16lf1703.h: 2238: unsigned WPUA4 :1;
[; ;pic16lf1703.h: 2239: unsigned WPUA5 :1;
[; ;pic16lf1703.h: 2240: };
[; ;pic16lf1703.h: 2241: } WPUAbits_t;
[; ;pic16lf1703.h: 2242: extern volatile WPUAbits_t WPUAbits @ 0x20C;
[; ;pic16lf1703.h: 2276: extern volatile unsigned char WPUC @ 0x20E;
"2278
[; ;pic16lf1703.h: 2278: asm("WPUC equ 020Eh");
[; <" WPUC equ 020Eh ;# ">
[; ;pic16lf1703.h: 2281: typedef union {
[; ;pic16lf1703.h: 2282: struct {
[; ;pic16lf1703.h: 2283: unsigned WPUC0 :1;
[; ;pic16lf1703.h: 2284: unsigned WPUC1 :1;
[; ;pic16lf1703.h: 2285: unsigned WPUC2 :1;
[; ;pic16lf1703.h: 2286: unsigned WPUC3 :1;
[; ;pic16lf1703.h: 2287: unsigned WPUC4 :1;
[; ;pic16lf1703.h: 2288: unsigned WPUC5 :1;
[; ;pic16lf1703.h: 2289: };
[; ;pic16lf1703.h: 2290: } WPUCbits_t;
[; ;pic16lf1703.h: 2291: extern volatile WPUCbits_t WPUCbits @ 0x20E;
[; ;pic16lf1703.h: 2325: extern volatile unsigned char SSP1BUF @ 0x211;
"2327
[; ;pic16lf1703.h: 2327: asm("SSP1BUF equ 0211h");
[; <" SSP1BUF equ 0211h ;# ">
[; ;pic16lf1703.h: 2330: extern volatile unsigned char SSPBUF @ 0x211;
"2332
[; ;pic16lf1703.h: 2332: asm("SSPBUF equ 0211h");
[; <" SSPBUF equ 0211h ;# ">
[; ;pic16lf1703.h: 2335: typedef union {
[; ;pic16lf1703.h: 2336: struct {
[; ;pic16lf1703.h: 2337: unsigned SSP1BUF0 :1;
[; ;pic16lf1703.h: 2338: unsigned SSP1BUF1 :1;
[; ;pic16lf1703.h: 2339: unsigned SSP1BUF2 :1;
[; ;pic16lf1703.h: 2340: unsigned SSP1BUF3 :1;
[; ;pic16lf1703.h: 2341: unsigned SSP1BUF4 :1;
[; ;pic16lf1703.h: 2342: unsigned SSP1BUF5 :1;
[; ;pic16lf1703.h: 2343: unsigned SSP1BUF6 :1;
[; ;pic16lf1703.h: 2344: unsigned SSP1BUF7 :1;
[; ;pic16lf1703.h: 2345: };
[; ;pic16lf1703.h: 2346: struct {
[; ;pic16lf1703.h: 2347: unsigned BUF :8;
[; ;pic16lf1703.h: 2348: };
[; ;pic16lf1703.h: 2349: struct {
[; ;pic16lf1703.h: 2350: unsigned BUF0 :1;
[; ;pic16lf1703.h: 2351: unsigned BUF1 :1;
[; ;pic16lf1703.h: 2352: unsigned BUF2 :1;
[; ;pic16lf1703.h: 2353: unsigned BUF3 :1;
[; ;pic16lf1703.h: 2354: unsigned BUF4 :1;
[; ;pic16lf1703.h: 2355: unsigned BUF5 :1;
[; ;pic16lf1703.h: 2356: unsigned BUF6 :1;
[; ;pic16lf1703.h: 2357: unsigned BUF7 :1;
[; ;pic16lf1703.h: 2358: };
[; ;pic16lf1703.h: 2359: struct {
[; ;pic16lf1703.h: 2360: unsigned SSP1BUF :8;
[; ;pic16lf1703.h: 2361: };
[; ;pic16lf1703.h: 2362: } SSP1BUFbits_t;
[; ;pic16lf1703.h: 2363: extern volatile SSP1BUFbits_t SSP1BUFbits @ 0x211;
[; ;pic16lf1703.h: 2456: typedef union {
[; ;pic16lf1703.h: 2457: struct {
[; ;pic16lf1703.h: 2458: unsigned SSP1BUF0 :1;
[; ;pic16lf1703.h: 2459: unsigned SSP1BUF1 :1;
[; ;pic16lf1703.h: 2460: unsigned SSP1BUF2 :1;
[; ;pic16lf1703.h: 2461: unsigned SSP1BUF3 :1;
[; ;pic16lf1703.h: 2462: unsigned SSP1BUF4 :1;
[; ;pic16lf1703.h: 2463: unsigned SSP1BUF5 :1;
[; ;pic16lf1703.h: 2464: unsigned SSP1BUF6 :1;
[; ;pic16lf1703.h: 2465: unsigned SSP1BUF7 :1;
[; ;pic16lf1703.h: 2466: };
[; ;pic16lf1703.h: 2467: struct {
[; ;pic16lf1703.h: 2468: unsigned BUF :8;
[; ;pic16lf1703.h: 2469: };
[; ;pic16lf1703.h: 2470: struct {
[; ;pic16lf1703.h: 2471: unsigned BUF0 :1;
[; ;pic16lf1703.h: 2472: unsigned BUF1 :1;
[; ;pic16lf1703.h: 2473: unsigned BUF2 :1;
[; ;pic16lf1703.h: 2474: unsigned BUF3 :1;
[; ;pic16lf1703.h: 2475: unsigned BUF4 :1;
[; ;pic16lf1703.h: 2476: unsigned BUF5 :1;
[; ;pic16lf1703.h: 2477: unsigned BUF6 :1;
[; ;pic16lf1703.h: 2478: unsigned BUF7 :1;
[; ;pic16lf1703.h: 2479: };
[; ;pic16lf1703.h: 2480: struct {
[; ;pic16lf1703.h: 2481: unsigned SSP1BUF :8;
[; ;pic16lf1703.h: 2482: };
[; ;pic16lf1703.h: 2483: } SSPBUFbits_t;
[; ;pic16lf1703.h: 2484: extern volatile SSPBUFbits_t SSPBUFbits @ 0x211;
[; ;pic16lf1703.h: 2578: extern volatile unsigned char SSP1ADD @ 0x212;
"2580
[; ;pic16lf1703.h: 2580: asm("SSP1ADD equ 0212h");
[; <" SSP1ADD equ 0212h ;# ">
[; ;pic16lf1703.h: 2583: extern volatile unsigned char SSPADD @ 0x212;
"2585
[; ;pic16lf1703.h: 2585: asm("SSPADD equ 0212h");
[; <" SSPADD equ 0212h ;# ">
[; ;pic16lf1703.h: 2588: typedef union {
[; ;pic16lf1703.h: 2589: struct {
[; ;pic16lf1703.h: 2590: unsigned SSP1ADD0 :1;
[; ;pic16lf1703.h: 2591: unsigned SSP1ADD1 :1;
[; ;pic16lf1703.h: 2592: unsigned SSP1ADD2 :1;
[; ;pic16lf1703.h: 2593: unsigned SSP1ADD3 :1;
[; ;pic16lf1703.h: 2594: unsigned SSP1ADD4 :1;
[; ;pic16lf1703.h: 2595: unsigned SSP1ADD5 :1;
[; ;pic16lf1703.h: 2596: unsigned SSP1ADD6 :1;
[; ;pic16lf1703.h: 2597: unsigned SSP1ADD7 :1;
[; ;pic16lf1703.h: 2598: };
[; ;pic16lf1703.h: 2599: struct {
[; ;pic16lf1703.h: 2600: unsigned ADD :8;
[; ;pic16lf1703.h: 2601: };
[; ;pic16lf1703.h: 2602: struct {
[; ;pic16lf1703.h: 2603: unsigned ADD0 :1;
[; ;pic16lf1703.h: 2604: unsigned ADD1 :1;
[; ;pic16lf1703.h: 2605: unsigned ADD2 :1;
[; ;pic16lf1703.h: 2606: unsigned ADD3 :1;
[; ;pic16lf1703.h: 2607: unsigned ADD4 :1;
[; ;pic16lf1703.h: 2608: unsigned ADD5 :1;
[; ;pic16lf1703.h: 2609: unsigned ADD6 :1;
[; ;pic16lf1703.h: 2610: unsigned ADD7 :1;
[; ;pic16lf1703.h: 2611: };
[; ;pic16lf1703.h: 2612: struct {
[; ;pic16lf1703.h: 2613: unsigned SSP1ADD :8;
[; ;pic16lf1703.h: 2614: };
[; ;pic16lf1703.h: 2615: } SSP1ADDbits_t;
[; ;pic16lf1703.h: 2616: extern volatile SSP1ADDbits_t SSP1ADDbits @ 0x212;
[; ;pic16lf1703.h: 2709: typedef union {
[; ;pic16lf1703.h: 2710: struct {
[; ;pic16lf1703.h: 2711: unsigned SSP1ADD0 :1;
[; ;pic16lf1703.h: 2712: unsigned SSP1ADD1 :1;
[; ;pic16lf1703.h: 2713: unsigned SSP1ADD2 :1;
[; ;pic16lf1703.h: 2714: unsigned SSP1ADD3 :1;
[; ;pic16lf1703.h: 2715: unsigned SSP1ADD4 :1;
[; ;pic16lf1703.h: 2716: unsigned SSP1ADD5 :1;
[; ;pic16lf1703.h: 2717: unsigned SSP1ADD6 :1;
[; ;pic16lf1703.h: 2718: unsigned SSP1ADD7 :1;
[; ;pic16lf1703.h: 2719: };
[; ;pic16lf1703.h: 2720: struct {
[; ;pic16lf1703.h: 2721: unsigned ADD :8;
[; ;pic16lf1703.h: 2722: };
[; ;pic16lf1703.h: 2723: struct {
[; ;pic16lf1703.h: 2724: unsigned ADD0 :1;
[; ;pic16lf1703.h: 2725: unsigned ADD1 :1;
[; ;pic16lf1703.h: 2726: unsigned ADD2 :1;
[; ;pic16lf1703.h: 2727: unsigned ADD3 :1;
[; ;pic16lf1703.h: 2728: unsigned ADD4 :1;
[; ;pic16lf1703.h: 2729: unsigned ADD5 :1;
[; ;pic16lf1703.h: 2730: unsigned ADD6 :1;
[; ;pic16lf1703.h: 2731: unsigned ADD7 :1;
[; ;pic16lf1703.h: 2732: };
[; ;pic16lf1703.h: 2733: struct {
[; ;pic16lf1703.h: 2734: unsigned SSP1ADD :8;
[; ;pic16lf1703.h: 2735: };
[; ;pic16lf1703.h: 2736: } SSPADDbits_t;
[; ;pic16lf1703.h: 2737: extern volatile SSPADDbits_t SSPADDbits @ 0x212;
[; ;pic16lf1703.h: 2831: extern volatile unsigned char SSP1MSK @ 0x213;
"2833
[; ;pic16lf1703.h: 2833: asm("SSP1MSK equ 0213h");
[; <" SSP1MSK equ 0213h ;# ">
[; ;pic16lf1703.h: 2836: extern volatile unsigned char SSPMSK @ 0x213;
"2838
[; ;pic16lf1703.h: 2838: asm("SSPMSK equ 0213h");
[; <" SSPMSK equ 0213h ;# ">
[; ;pic16lf1703.h: 2841: typedef union {
[; ;pic16lf1703.h: 2842: struct {
[; ;pic16lf1703.h: 2843: unsigned SSP1MSK0 :1;
[; ;pic16lf1703.h: 2844: unsigned SSP1MSK1 :1;
[; ;pic16lf1703.h: 2845: unsigned SSP1MSK2 :1;
[; ;pic16lf1703.h: 2846: unsigned SSP1MSK3 :1;
[; ;pic16lf1703.h: 2847: unsigned SSP1MSK4 :1;
[; ;pic16lf1703.h: 2848: unsigned SSP1MSK5 :1;
[; ;pic16lf1703.h: 2849: unsigned SSP1MSK6 :1;
[; ;pic16lf1703.h: 2850: unsigned SSP1MSK7 :1;
[; ;pic16lf1703.h: 2851: };
[; ;pic16lf1703.h: 2852: struct {
[; ;pic16lf1703.h: 2853: unsigned MSK :8;
[; ;pic16lf1703.h: 2854: };
[; ;pic16lf1703.h: 2855: struct {
[; ;pic16lf1703.h: 2856: unsigned MSK0 :1;
[; ;pic16lf1703.h: 2857: unsigned MSK1 :1;
[; ;pic16lf1703.h: 2858: unsigned MSK2 :1;
[; ;pic16lf1703.h: 2859: unsigned MSK3 :1;
[; ;pic16lf1703.h: 2860: unsigned MSK4 :1;
[; ;pic16lf1703.h: 2861: unsigned MSK5 :1;
[; ;pic16lf1703.h: 2862: unsigned MSK6 :1;
[; ;pic16lf1703.h: 2863: unsigned MSK7 :1;
[; ;pic16lf1703.h: 2864: };
[; ;pic16lf1703.h: 2865: struct {
[; ;pic16lf1703.h: 2866: unsigned SSP1MSK :8;
[; ;pic16lf1703.h: 2867: };
[; ;pic16lf1703.h: 2868: } SSP1MSKbits_t;
[; ;pic16lf1703.h: 2869: extern volatile SSP1MSKbits_t SSP1MSKbits @ 0x213;
[; ;pic16lf1703.h: 2962: typedef union {
[; ;pic16lf1703.h: 2963: struct {
[; ;pic16lf1703.h: 2964: unsigned SSP1MSK0 :1;
[; ;pic16lf1703.h: 2965: unsigned SSP1MSK1 :1;
[; ;pic16lf1703.h: 2966: unsigned SSP1MSK2 :1;
[; ;pic16lf1703.h: 2967: unsigned SSP1MSK3 :1;
[; ;pic16lf1703.h: 2968: unsigned SSP1MSK4 :1;
[; ;pic16lf1703.h: 2969: unsigned SSP1MSK5 :1;
[; ;pic16lf1703.h: 2970: unsigned SSP1MSK6 :1;
[; ;pic16lf1703.h: 2971: unsigned SSP1MSK7 :1;
[; ;pic16lf1703.h: 2972: };
[; ;pic16lf1703.h: 2973: struct {
[; ;pic16lf1703.h: 2974: unsigned MSK :8;
[; ;pic16lf1703.h: 2975: };
[; ;pic16lf1703.h: 2976: struct {
[; ;pic16lf1703.h: 2977: unsigned MSK0 :1;
[; ;pic16lf1703.h: 2978: unsigned MSK1 :1;
[; ;pic16lf1703.h: 2979: unsigned MSK2 :1;
[; ;pic16lf1703.h: 2980: unsigned MSK3 :1;
[; ;pic16lf1703.h: 2981: unsigned MSK4 :1;
[; ;pic16lf1703.h: 2982: unsigned MSK5 :1;
[; ;pic16lf1703.h: 2983: unsigned MSK6 :1;
[; ;pic16lf1703.h: 2984: unsigned MSK7 :1;
[; ;pic16lf1703.h: 2985: };
[; ;pic16lf1703.h: 2986: struct {
[; ;pic16lf1703.h: 2987: unsigned SSP1MSK :8;
[; ;pic16lf1703.h: 2988: };
[; ;pic16lf1703.h: 2989: } SSPMSKbits_t;
[; ;pic16lf1703.h: 2990: extern volatile SSPMSKbits_t SSPMSKbits @ 0x213;
[; ;pic16lf1703.h: 3084: extern volatile unsigned char SSP1STAT @ 0x214;
"3086
[; ;pic16lf1703.h: 3086: asm("SSP1STAT equ 0214h");
[; <" SSP1STAT equ 0214h ;# ">
[; ;pic16lf1703.h: 3089: extern volatile unsigned char SSPSTAT @ 0x214;
"3091
[; ;pic16lf1703.h: 3091: asm("SSPSTAT equ 0214h");
[; <" SSPSTAT equ 0214h ;# ">
[; ;pic16lf1703.h: 3094: typedef union {
[; ;pic16lf1703.h: 3095: struct {
[; ;pic16lf1703.h: 3096: unsigned BF :1;
[; ;pic16lf1703.h: 3097: unsigned UA :1;
[; ;pic16lf1703.h: 3098: unsigned R_nW :1;
[; ;pic16lf1703.h: 3099: unsigned S :1;
[; ;pic16lf1703.h: 3100: unsigned P :1;
[; ;pic16lf1703.h: 3101: unsigned D_nA :1;
[; ;pic16lf1703.h: 3102: unsigned CKE :1;
[; ;pic16lf1703.h: 3103: unsigned SMP :1;
[; ;pic16lf1703.h: 3104: };
[; ;pic16lf1703.h: 3105: } SSP1STATbits_t;
[; ;pic16lf1703.h: 3106: extern volatile SSP1STATbits_t SSP1STATbits @ 0x214;
[; ;pic16lf1703.h: 3149: typedef union {
[; ;pic16lf1703.h: 3150: struct {
[; ;pic16lf1703.h: 3151: unsigned BF :1;
[; ;pic16lf1703.h: 3152: unsigned UA :1;
[; ;pic16lf1703.h: 3153: unsigned R_nW :1;
[; ;pic16lf1703.h: 3154: unsigned S :1;
[; ;pic16lf1703.h: 3155: unsigned P :1;
[; ;pic16lf1703.h: 3156: unsigned D_nA :1;
[; ;pic16lf1703.h: 3157: unsigned CKE :1;
[; ;pic16lf1703.h: 3158: unsigned SMP :1;
[; ;pic16lf1703.h: 3159: };
[; ;pic16lf1703.h: 3160: } SSPSTATbits_t;
[; ;pic16lf1703.h: 3161: extern volatile SSPSTATbits_t SSPSTATbits @ 0x214;
[; ;pic16lf1703.h: 3205: extern volatile unsigned char SSP1CON1 @ 0x215;
"3207
[; ;pic16lf1703.h: 3207: asm("SSP1CON1 equ 0215h");
[; <" SSP1CON1 equ 0215h ;# ">
[; ;pic16lf1703.h: 3210: extern volatile unsigned char SSPCON @ 0x215;
"3212
[; ;pic16lf1703.h: 3212: asm("SSPCON equ 0215h");
[; <" SSPCON equ 0215h ;# ">
[; ;pic16lf1703.h: 3214: extern volatile unsigned char SSPCON1 @ 0x215;
"3216
[; ;pic16lf1703.h: 3216: asm("SSPCON1 equ 0215h");
[; <" SSPCON1 equ 0215h ;# ">
[; ;pic16lf1703.h: 3218: extern volatile unsigned char SSP1CON @ 0x215;
"3220
[; ;pic16lf1703.h: 3220: asm("SSP1CON equ 0215h");
[; <" SSP1CON equ 0215h ;# ">
[; ;pic16lf1703.h: 3223: typedef union {
[; ;pic16lf1703.h: 3224: struct {
[; ;pic16lf1703.h: 3225: unsigned SSPM :4;
[; ;pic16lf1703.h: 3226: unsigned CKP :1;
[; ;pic16lf1703.h: 3227: unsigned SSPEN :1;
[; ;pic16lf1703.h: 3228: unsigned SSPOV :1;
[; ;pic16lf1703.h: 3229: unsigned WCOL :1;
[; ;pic16lf1703.h: 3230: };
[; ;pic16lf1703.h: 3231: struct {
[; ;pic16lf1703.h: 3232: unsigned SSPM0 :1;
[; ;pic16lf1703.h: 3233: unsigned SSPM1 :1;
[; ;pic16lf1703.h: 3234: unsigned SSPM2 :1;
[; ;pic16lf1703.h: 3235: unsigned SSPM3 :1;
[; ;pic16lf1703.h: 3236: };
[; ;pic16lf1703.h: 3237: } SSP1CON1bits_t;
[; ;pic16lf1703.h: 3238: extern volatile SSP1CON1bits_t SSP1CON1bits @ 0x215;
[; ;pic16lf1703.h: 3286: typedef union {
[; ;pic16lf1703.h: 3287: struct {
[; ;pic16lf1703.h: 3288: unsigned SSPM :4;
[; ;pic16lf1703.h: 3289: unsigned CKP :1;
[; ;pic16lf1703.h: 3290: unsigned SSPEN :1;
[; ;pic16lf1703.h: 3291: unsigned SSPOV :1;
[; ;pic16lf1703.h: 3292: unsigned WCOL :1;
[; ;pic16lf1703.h: 3293: };
[; ;pic16lf1703.h: 3294: struct {
[; ;pic16lf1703.h: 3295: unsigned SSPM0 :1;
[; ;pic16lf1703.h: 3296: unsigned SSPM1 :1;
[; ;pic16lf1703.h: 3297: unsigned SSPM2 :1;
[; ;pic16lf1703.h: 3298: unsigned SSPM3 :1;
[; ;pic16lf1703.h: 3299: };
[; ;pic16lf1703.h: 3300: } SSPCONbits_t;
[; ;pic16lf1703.h: 3301: extern volatile SSPCONbits_t SSPCONbits @ 0x215;
[; ;pic16lf1703.h: 3348: typedef union {
[; ;pic16lf1703.h: 3349: struct {
[; ;pic16lf1703.h: 3350: unsigned SSPM :4;
[; ;pic16lf1703.h: 3351: unsigned CKP :1;
[; ;pic16lf1703.h: 3352: unsigned SSPEN :1;
[; ;pic16lf1703.h: 3353: unsigned SSPOV :1;
[; ;pic16lf1703.h: 3354: unsigned WCOL :1;
[; ;pic16lf1703.h: 3355: };
[; ;pic16lf1703.h: 3356: struct {
[; ;pic16lf1703.h: 3357: unsigned SSPM0 :1;
[; ;pic16lf1703.h: 3358: unsigned SSPM1 :1;
[; ;pic16lf1703.h: 3359: unsigned SSPM2 :1;
[; ;pic16lf1703.h: 3360: unsigned SSPM3 :1;
[; ;pic16lf1703.h: 3361: };
[; ;pic16lf1703.h: 3362: } SSPCON1bits_t;
[; ;pic16lf1703.h: 3363: extern volatile SSPCON1bits_t SSPCON1bits @ 0x215;
[; ;pic16lf1703.h: 3410: typedef union {
[; ;pic16lf1703.h: 3411: struct {
[; ;pic16lf1703.h: 3412: unsigned SSPM :4;
[; ;pic16lf1703.h: 3413: unsigned CKP :1;
[; ;pic16lf1703.h: 3414: unsigned SSPEN :1;
[; ;pic16lf1703.h: 3415: unsigned SSPOV :1;
[; ;pic16lf1703.h: 3416: unsigned WCOL :1;
[; ;pic16lf1703.h: 3417: };
[; ;pic16lf1703.h: 3418: struct {
[; ;pic16lf1703.h: 3419: unsigned SSPM0 :1;
[; ;pic16lf1703.h: 3420: unsigned SSPM1 :1;
[; ;pic16lf1703.h: 3421: unsigned SSPM2 :1;
[; ;pic16lf1703.h: 3422: unsigned SSPM3 :1;
[; ;pic16lf1703.h: 3423: };
[; ;pic16lf1703.h: 3424: } SSP1CONbits_t;
[; ;pic16lf1703.h: 3425: extern volatile SSP1CONbits_t SSP1CONbits @ 0x215;
[; ;pic16lf1703.h: 3474: extern volatile unsigned char SSP1CON2 @ 0x216;
"3476
[; ;pic16lf1703.h: 3476: asm("SSP1CON2 equ 0216h");
[; <" SSP1CON2 equ 0216h ;# ">
[; ;pic16lf1703.h: 3479: extern volatile unsigned char SSPCON2 @ 0x216;
"3481
[; ;pic16lf1703.h: 3481: asm("SSPCON2 equ 0216h");
[; <" SSPCON2 equ 0216h ;# ">
[; ;pic16lf1703.h: 3484: typedef union {
[; ;pic16lf1703.h: 3485: struct {
[; ;pic16lf1703.h: 3486: unsigned SEN :1;
[; ;pic16lf1703.h: 3487: unsigned RSEN :1;
[; ;pic16lf1703.h: 3488: unsigned PEN :1;
[; ;pic16lf1703.h: 3489: unsigned RCEN :1;
[; ;pic16lf1703.h: 3490: unsigned ACKEN :1;
[; ;pic16lf1703.h: 3491: unsigned ACKDT :1;
[; ;pic16lf1703.h: 3492: unsigned ACKSTAT :1;
[; ;pic16lf1703.h: 3493: unsigned GCEN :1;
[; ;pic16lf1703.h: 3494: };
[; ;pic16lf1703.h: 3495: } SSP1CON2bits_t;
[; ;pic16lf1703.h: 3496: extern volatile SSP1CON2bits_t SSP1CON2bits @ 0x216;
[; ;pic16lf1703.h: 3539: typedef union {
[; ;pic16lf1703.h: 3540: struct {
[; ;pic16lf1703.h: 3541: unsigned SEN :1;
[; ;pic16lf1703.h: 3542: unsigned RSEN :1;
[; ;pic16lf1703.h: 3543: unsigned PEN :1;
[; ;pic16lf1703.h: 3544: unsigned RCEN :1;
[; ;pic16lf1703.h: 3545: unsigned ACKEN :1;
[; ;pic16lf1703.h: 3546: unsigned ACKDT :1;
[; ;pic16lf1703.h: 3547: unsigned ACKSTAT :1;
[; ;pic16lf1703.h: 3548: unsigned GCEN :1;
[; ;pic16lf1703.h: 3549: };
[; ;pic16lf1703.h: 3550: } SSPCON2bits_t;
[; ;pic16lf1703.h: 3551: extern volatile SSPCON2bits_t SSPCON2bits @ 0x216;
[; ;pic16lf1703.h: 3595: extern volatile unsigned char SSP1CON3 @ 0x217;
"3597
[; ;pic16lf1703.h: 3597: asm("SSP1CON3 equ 0217h");
[; <" SSP1CON3 equ 0217h ;# ">
[; ;pic16lf1703.h: 3600: extern volatile unsigned char SSPCON3 @ 0x217;
"3602
[; ;pic16lf1703.h: 3602: asm("SSPCON3 equ 0217h");
[; <" SSPCON3 equ 0217h ;# ">
[; ;pic16lf1703.h: 3605: typedef union {
[; ;pic16lf1703.h: 3606: struct {
[; ;pic16lf1703.h: 3607: unsigned DHEN :1;
[; ;pic16lf1703.h: 3608: unsigned AHEN :1;
[; ;pic16lf1703.h: 3609: unsigned SBCDE :1;
[; ;pic16lf1703.h: 3610: unsigned SDAHT :1;
[; ;pic16lf1703.h: 3611: unsigned BOEN :1;
[; ;pic16lf1703.h: 3612: unsigned SCIE :1;
[; ;pic16lf1703.h: 3613: unsigned PCIE :1;
[; ;pic16lf1703.h: 3614: unsigned ACKTIM :1;
[; ;pic16lf1703.h: 3615: };
[; ;pic16lf1703.h: 3616: } SSP1CON3bits_t;
[; ;pic16lf1703.h: 3617: extern volatile SSP1CON3bits_t SSP1CON3bits @ 0x217;
[; ;pic16lf1703.h: 3660: typedef union {
[; ;pic16lf1703.h: 3661: struct {
[; ;pic16lf1703.h: 3662: unsigned DHEN :1;
[; ;pic16lf1703.h: 3663: unsigned AHEN :1;
[; ;pic16lf1703.h: 3664: unsigned SBCDE :1;
[; ;pic16lf1703.h: 3665: unsigned SDAHT :1;
[; ;pic16lf1703.h: 3666: unsigned BOEN :1;
[; ;pic16lf1703.h: 3667: unsigned SCIE :1;
[; ;pic16lf1703.h: 3668: unsigned PCIE :1;
[; ;pic16lf1703.h: 3669: unsigned ACKTIM :1;
[; ;pic16lf1703.h: 3670: };
[; ;pic16lf1703.h: 3671: } SSPCON3bits_t;
[; ;pic16lf1703.h: 3672: extern volatile SSPCON3bits_t SSPCON3bits @ 0x217;
[; ;pic16lf1703.h: 3716: extern volatile unsigned char ODCONA @ 0x28C;
"3718
[; ;pic16lf1703.h: 3718: asm("ODCONA equ 028Ch");
[; <" ODCONA equ 028Ch ;# ">
[; ;pic16lf1703.h: 3721: typedef union {
[; ;pic16lf1703.h: 3722: struct {
[; ;pic16lf1703.h: 3723: unsigned ODA0 :1;
[; ;pic16lf1703.h: 3724: unsigned ODA1 :1;
[; ;pic16lf1703.h: 3725: unsigned ODA2 :1;
[; ;pic16lf1703.h: 3726: unsigned :1;
[; ;pic16lf1703.h: 3727: unsigned ODA4 :1;
[; ;pic16lf1703.h: 3728: unsigned ODA5 :1;
[; ;pic16lf1703.h: 3729: };
[; ;pic16lf1703.h: 3730: } ODCONAbits_t;
[; ;pic16lf1703.h: 3731: extern volatile ODCONAbits_t ODCONAbits @ 0x28C;
[; ;pic16lf1703.h: 3760: extern volatile unsigned char ODCONC @ 0x28E;
"3762
[; ;pic16lf1703.h: 3762: asm("ODCONC equ 028Eh");
[; <" ODCONC equ 028Eh ;# ">
[; ;pic16lf1703.h: 3765: typedef union {
[; ;pic16lf1703.h: 3766: struct {
[; ;pic16lf1703.h: 3767: unsigned ODC0 :1;
[; ;pic16lf1703.h: 3768: unsigned ODC1 :1;
[; ;pic16lf1703.h: 3769: unsigned ODC2 :1;
[; ;pic16lf1703.h: 3770: unsigned ODC3 :1;
[; ;pic16lf1703.h: 3771: unsigned ODC4 :1;
[; ;pic16lf1703.h: 3772: unsigned ODC5 :1;
[; ;pic16lf1703.h: 3773: };
[; ;pic16lf1703.h: 3774: } ODCONCbits_t;
[; ;pic16lf1703.h: 3775: extern volatile ODCONCbits_t ODCONCbits @ 0x28E;
[; ;pic16lf1703.h: 3809: extern volatile unsigned short CCPR1 @ 0x291;
"3811
[; ;pic16lf1703.h: 3811: asm("CCPR1 equ 0291h");
[; <" CCPR1 equ 0291h ;# ">
[; ;pic16lf1703.h: 3815: extern volatile unsigned char CCPR1L @ 0x291;
"3817
[; ;pic16lf1703.h: 3817: asm("CCPR1L equ 0291h");
[; <" CCPR1L equ 0291h ;# ">
[; ;pic16lf1703.h: 3820: typedef union {
[; ;pic16lf1703.h: 3821: struct {
[; ;pic16lf1703.h: 3822: unsigned CCPR1L :8;
[; ;pic16lf1703.h: 3823: };
[; ;pic16lf1703.h: 3824: } CCPR1Lbits_t;
[; ;pic16lf1703.h: 3825: extern volatile CCPR1Lbits_t CCPR1Lbits @ 0x291;
[; ;pic16lf1703.h: 3834: extern volatile unsigned char CCPR1H @ 0x292;
"3836
[; ;pic16lf1703.h: 3836: asm("CCPR1H equ 0292h");
[; <" CCPR1H equ 0292h ;# ">
[; ;pic16lf1703.h: 3839: typedef union {
[; ;pic16lf1703.h: 3840: struct {
[; ;pic16lf1703.h: 3841: unsigned CCPR1H :8;
[; ;pic16lf1703.h: 3842: };
[; ;pic16lf1703.h: 3843: } CCPR1Hbits_t;
[; ;pic16lf1703.h: 3844: extern volatile CCPR1Hbits_t CCPR1Hbits @ 0x292;
[; ;pic16lf1703.h: 3853: extern volatile unsigned char CCP1CON @ 0x293;
"3855
[; ;pic16lf1703.h: 3855: asm("CCP1CON equ 0293h");
[; <" CCP1CON equ 0293h ;# ">
[; ;pic16lf1703.h: 3858: extern volatile unsigned char ECCP1CON @ 0x293;
"3860
[; ;pic16lf1703.h: 3860: asm("ECCP1CON equ 0293h");
[; <" ECCP1CON equ 0293h ;# ">
[; ;pic16lf1703.h: 3863: typedef union {
[; ;pic16lf1703.h: 3864: struct {
[; ;pic16lf1703.h: 3865: unsigned CCP1M :4;
[; ;pic16lf1703.h: 3866: unsigned DC1B :2;
[; ;pic16lf1703.h: 3867: };
[; ;pic16lf1703.h: 3868: struct {
[; ;pic16lf1703.h: 3869: unsigned CCP1M0 :1;
[; ;pic16lf1703.h: 3870: unsigned CCP1M1 :1;
[; ;pic16lf1703.h: 3871: unsigned CCP1M2 :1;
[; ;pic16lf1703.h: 3872: unsigned CCP1M3 :1;
[; ;pic16lf1703.h: 3873: unsigned DC1B0 :1;
[; ;pic16lf1703.h: 3874: unsigned DC1B1 :1;
[; ;pic16lf1703.h: 3875: };
[; ;pic16lf1703.h: 3876: struct {
[; ;pic16lf1703.h: 3877: unsigned :4;
[; ;pic16lf1703.h: 3878: unsigned CCP1Y :1;
[; ;pic16lf1703.h: 3879: unsigned CCP1X :1;
[; ;pic16lf1703.h: 3880: };
[; ;pic16lf1703.h: 3881: } CCP1CONbits_t;
[; ;pic16lf1703.h: 3882: extern volatile CCP1CONbits_t CCP1CONbits @ 0x293;
[; ;pic16lf1703.h: 3935: typedef union {
[; ;pic16lf1703.h: 3936: struct {
[; ;pic16lf1703.h: 3937: unsigned CCP1M :4;
[; ;pic16lf1703.h: 3938: unsigned DC1B :2;
[; ;pic16lf1703.h: 3939: };
[; ;pic16lf1703.h: 3940: struct {
[; ;pic16lf1703.h: 3941: unsigned CCP1M0 :1;
[; ;pic16lf1703.h: 3942: unsigned CCP1M1 :1;
[; ;pic16lf1703.h: 3943: unsigned CCP1M2 :1;
[; ;pic16lf1703.h: 3944: unsigned CCP1M3 :1;
[; ;pic16lf1703.h: 3945: unsigned DC1B0 :1;
[; ;pic16lf1703.h: 3946: unsigned DC1B1 :1;
[; ;pic16lf1703.h: 3947: };
[; ;pic16lf1703.h: 3948: struct {
[; ;pic16lf1703.h: 3949: unsigned :4;
[; ;pic16lf1703.h: 3950: unsigned CCP1Y :1;
[; ;pic16lf1703.h: 3951: unsigned CCP1X :1;
[; ;pic16lf1703.h: 3952: };
[; ;pic16lf1703.h: 3953: } ECCP1CONbits_t;
[; ;pic16lf1703.h: 3954: extern volatile ECCP1CONbits_t ECCP1CONbits @ 0x293;
[; ;pic16lf1703.h: 4008: extern volatile unsigned short CCPR2 @ 0x298;
"4010
[; ;pic16lf1703.h: 4010: asm("CCPR2 equ 0298h");
[; <" CCPR2 equ 0298h ;# ">
[; ;pic16lf1703.h: 4014: extern volatile unsigned char CCPR2L @ 0x298;
"4016
[; ;pic16lf1703.h: 4016: asm("CCPR2L equ 0298h");
[; <" CCPR2L equ 0298h ;# ">
[; ;pic16lf1703.h: 4019: typedef union {
[; ;pic16lf1703.h: 4020: struct {
[; ;pic16lf1703.h: 4021: unsigned CCPR2L :8;
[; ;pic16lf1703.h: 4022: };
[; ;pic16lf1703.h: 4023: } CCPR2Lbits_t;
[; ;pic16lf1703.h: 4024: extern volatile CCPR2Lbits_t CCPR2Lbits @ 0x298;
[; ;pic16lf1703.h: 4033: extern volatile unsigned char CCPR2H @ 0x299;
"4035
[; ;pic16lf1703.h: 4035: asm("CCPR2H equ 0299h");
[; <" CCPR2H equ 0299h ;# ">
[; ;pic16lf1703.h: 4038: typedef union {
[; ;pic16lf1703.h: 4039: struct {
[; ;pic16lf1703.h: 4040: unsigned CCPR2H :8;
[; ;pic16lf1703.h: 4041: };
[; ;pic16lf1703.h: 4042: } CCPR2Hbits_t;
[; ;pic16lf1703.h: 4043: extern volatile CCPR2Hbits_t CCPR2Hbits @ 0x299;
[; ;pic16lf1703.h: 4052: extern volatile unsigned char CCP2CON @ 0x29A;
"4054
[; ;pic16lf1703.h: 4054: asm("CCP2CON equ 029Ah");
[; <" CCP2CON equ 029Ah ;# ">
[; ;pic16lf1703.h: 4057: extern volatile unsigned char ECCP2CON @ 0x29A;
"4059
[; ;pic16lf1703.h: 4059: asm("ECCP2CON equ 029Ah");
[; <" ECCP2CON equ 029Ah ;# ">
[; ;pic16lf1703.h: 4062: typedef union {
[; ;pic16lf1703.h: 4063: struct {
[; ;pic16lf1703.h: 4064: unsigned CCP2M :4;
[; ;pic16lf1703.h: 4065: unsigned DC2B :2;
[; ;pic16lf1703.h: 4066: };
[; ;pic16lf1703.h: 4067: struct {
[; ;pic16lf1703.h: 4068: unsigned CCP2M0 :1;
[; ;pic16lf1703.h: 4069: unsigned CCP2M1 :1;
[; ;pic16lf1703.h: 4070: unsigned CCP2M2 :1;
[; ;pic16lf1703.h: 4071: unsigned CCP2M3 :1;
[; ;pic16lf1703.h: 4072: unsigned DC2B0 :1;
[; ;pic16lf1703.h: 4073: unsigned DC2B1 :1;
[; ;pic16lf1703.h: 4074: };
[; ;pic16lf1703.h: 4075: struct {
[; ;pic16lf1703.h: 4076: unsigned :4;
[; ;pic16lf1703.h: 4077: unsigned CCP2Y :1;
[; ;pic16lf1703.h: 4078: unsigned CCP2X :1;
[; ;pic16lf1703.h: 4079: };
[; ;pic16lf1703.h: 4080: } CCP2CONbits_t;
[; ;pic16lf1703.h: 4081: extern volatile CCP2CONbits_t CCP2CONbits @ 0x29A;
[; ;pic16lf1703.h: 4134: typedef union {
[; ;pic16lf1703.h: 4135: struct {
[; ;pic16lf1703.h: 4136: unsigned CCP2M :4;
[; ;pic16lf1703.h: 4137: unsigned DC2B :2;
[; ;pic16lf1703.h: 4138: };
[; ;pic16lf1703.h: 4139: struct {
[; ;pic16lf1703.h: 4140: unsigned CCP2M0 :1;
[; ;pic16lf1703.h: 4141: unsigned CCP2M1 :1;
[; ;pic16lf1703.h: 4142: unsigned CCP2M2 :1;
[; ;pic16lf1703.h: 4143: unsigned CCP2M3 :1;
[; ;pic16lf1703.h: 4144: unsigned DC2B0 :1;
[; ;pic16lf1703.h: 4145: unsigned DC2B1 :1;
[; ;pic16lf1703.h: 4146: };
[; ;pic16lf1703.h: 4147: struct {
[; ;pic16lf1703.h: 4148: unsigned :4;
[; ;pic16lf1703.h: 4149: unsigned CCP2Y :1;
[; ;pic16lf1703.h: 4150: unsigned CCP2X :1;
[; ;pic16lf1703.h: 4151: };
[; ;pic16lf1703.h: 4152: } ECCP2CONbits_t;
[; ;pic16lf1703.h: 4153: extern volatile ECCP2CONbits_t ECCP2CONbits @ 0x29A;
[; ;pic16lf1703.h: 4207: extern volatile unsigned char SLRCONA @ 0x30C;
"4209
[; ;pic16lf1703.h: 4209: asm("SLRCONA equ 030Ch");
[; <" SLRCONA equ 030Ch ;# ">
[; ;pic16lf1703.h: 4212: typedef union {
[; ;pic16lf1703.h: 4213: struct {
[; ;pic16lf1703.h: 4214: unsigned SLRA0 :1;
[; ;pic16lf1703.h: 4215: unsigned SLRA1 :1;
[; ;pic16lf1703.h: 4216: unsigned SLRA2 :1;
[; ;pic16lf1703.h: 4217: unsigned :1;
[; ;pic16lf1703.h: 4218: unsigned SLRA4 :1;
[; ;pic16lf1703.h: 4219: unsigned SLRA5 :1;
[; ;pic16lf1703.h: 4220: };
[; ;pic16lf1703.h: 4221: } SLRCONAbits_t;
[; ;pic16lf1703.h: 4222: extern volatile SLRCONAbits_t SLRCONAbits @ 0x30C;
[; ;pic16lf1703.h: 4251: extern volatile unsigned char SLRCONC @ 0x30E;
"4253
[; ;pic16lf1703.h: 4253: asm("SLRCONC equ 030Eh");
[; <" SLRCONC equ 030Eh ;# ">
[; ;pic16lf1703.h: 4256: typedef union {
[; ;pic16lf1703.h: 4257: struct {
[; ;pic16lf1703.h: 4258: unsigned SLRC0 :1;
[; ;pic16lf1703.h: 4259: unsigned SLRC1 :1;
[; ;pic16lf1703.h: 4260: unsigned SLRC2 :1;
[; ;pic16lf1703.h: 4261: unsigned SLRC3 :1;
[; ;pic16lf1703.h: 4262: unsigned SLRC4 :1;
[; ;pic16lf1703.h: 4263: unsigned SLRC5 :1;
[; ;pic16lf1703.h: 4264: };
[; ;pic16lf1703.h: 4265: } SLRCONCbits_t;
[; ;pic16lf1703.h: 4266: extern volatile SLRCONCbits_t SLRCONCbits @ 0x30E;
[; ;pic16lf1703.h: 4300: extern volatile unsigned char INLVLA @ 0x38C;
"4302
[; ;pic16lf1703.h: 4302: asm("INLVLA equ 038Ch");
[; <" INLVLA equ 038Ch ;# ">
[; ;pic16lf1703.h: 4305: typedef union {
[; ;pic16lf1703.h: 4306: struct {
[; ;pic16lf1703.h: 4307: unsigned INLVLA0 :1;
[; ;pic16lf1703.h: 4308: unsigned INLVLA1 :1;
[; ;pic16lf1703.h: 4309: unsigned INLVLA2 :1;
[; ;pic16lf1703.h: 4310: unsigned INLVLA3 :1;
[; ;pic16lf1703.h: 4311: unsigned INLVLA4 :1;
[; ;pic16lf1703.h: 4312: unsigned INLVLA5 :1;
[; ;pic16lf1703.h: 4313: };
[; ;pic16lf1703.h: 4314: } INLVLAbits_t;
[; ;pic16lf1703.h: 4315: extern volatile INLVLAbits_t INLVLAbits @ 0x38C;
[; ;pic16lf1703.h: 4349: extern volatile unsigned char INLVLC @ 0x38E;
"4351
[; ;pic16lf1703.h: 4351: asm("INLVLC equ 038Eh");
[; <" INLVLC equ 038Eh ;# ">
[; ;pic16lf1703.h: 4354: typedef union {
[; ;pic16lf1703.h: 4355: struct {
[; ;pic16lf1703.h: 4356: unsigned INLVLC0 :1;
[; ;pic16lf1703.h: 4357: unsigned INLVLC1 :1;
[; ;pic16lf1703.h: 4358: unsigned INLVLC2 :1;
[; ;pic16lf1703.h: 4359: unsigned INLVLC3 :1;
[; ;pic16lf1703.h: 4360: unsigned INLVLC4 :1;
[; ;pic16lf1703.h: 4361: unsigned INLVLC5 :1;
[; ;pic16lf1703.h: 4362: };
[; ;pic16lf1703.h: 4363: } INLVLCbits_t;
[; ;pic16lf1703.h: 4364: extern volatile INLVLCbits_t INLVLCbits @ 0x38E;
[; ;pic16lf1703.h: 4398: extern volatile unsigned char IOCAP @ 0x391;
"4400
[; ;pic16lf1703.h: 4400: asm("IOCAP equ 0391h");
[; <" IOCAP equ 0391h ;# ">
[; ;pic16lf1703.h: 4403: typedef union {
[; ;pic16lf1703.h: 4404: struct {
[; ;pic16lf1703.h: 4405: unsigned IOCAP0 :1;
[; ;pic16lf1703.h: 4406: unsigned IOCAP1 :1;
[; ;pic16lf1703.h: 4407: unsigned IOCAP2 :1;
[; ;pic16lf1703.h: 4408: unsigned IOCAP3 :1;
[; ;pic16lf1703.h: 4409: unsigned IOCAP4 :1;
[; ;pic16lf1703.h: 4410: unsigned IOCAP5 :1;
[; ;pic16lf1703.h: 4411: };
[; ;pic16lf1703.h: 4412: } IOCAPbits_t;
[; ;pic16lf1703.h: 4413: extern volatile IOCAPbits_t IOCAPbits @ 0x391;
[; ;pic16lf1703.h: 4447: extern volatile unsigned char IOCAN @ 0x392;
"4449
[; ;pic16lf1703.h: 4449: asm("IOCAN equ 0392h");
[; <" IOCAN equ 0392h ;# ">
[; ;pic16lf1703.h: 4452: typedef union {
[; ;pic16lf1703.h: 4453: struct {
[; ;pic16lf1703.h: 4454: unsigned IOCAN0 :1;
[; ;pic16lf1703.h: 4455: unsigned IOCAN1 :1;
[; ;pic16lf1703.h: 4456: unsigned IOCAN2 :1;
[; ;pic16lf1703.h: 4457: unsigned IOCAN3 :1;
[; ;pic16lf1703.h: 4458: unsigned IOCAN4 :1;
[; ;pic16lf1703.h: 4459: unsigned IOCAN5 :1;
[; ;pic16lf1703.h: 4460: };
[; ;pic16lf1703.h: 4461: } IOCANbits_t;
[; ;pic16lf1703.h: 4462: extern volatile IOCANbits_t IOCANbits @ 0x392;
[; ;pic16lf1703.h: 4496: extern volatile unsigned char IOCAF @ 0x393;
"4498
[; ;pic16lf1703.h: 4498: asm("IOCAF equ 0393h");
[; <" IOCAF equ 0393h ;# ">
[; ;pic16lf1703.h: 4501: typedef union {
[; ;pic16lf1703.h: 4502: struct {
[; ;pic16lf1703.h: 4503: unsigned IOCAF0 :1;
[; ;pic16lf1703.h: 4504: unsigned IOCAF1 :1;
[; ;pic16lf1703.h: 4505: unsigned IOCAF2 :1;
[; ;pic16lf1703.h: 4506: unsigned IOCAF3 :1;
[; ;pic16lf1703.h: 4507: unsigned IOCAF4 :1;
[; ;pic16lf1703.h: 4508: unsigned IOCAF5 :1;
[; ;pic16lf1703.h: 4509: };
[; ;pic16lf1703.h: 4510: } IOCAFbits_t;
[; ;pic16lf1703.h: 4511: extern volatile IOCAFbits_t IOCAFbits @ 0x393;
[; ;pic16lf1703.h: 4545: extern volatile unsigned char IOCCP @ 0x397;
"4547
[; ;pic16lf1703.h: 4547: asm("IOCCP equ 0397h");
[; <" IOCCP equ 0397h ;# ">
[; ;pic16lf1703.h: 4550: typedef union {
[; ;pic16lf1703.h: 4551: struct {
[; ;pic16lf1703.h: 4552: unsigned IOCCP0 :1;
[; ;pic16lf1703.h: 4553: unsigned IOCCP1 :1;
[; ;pic16lf1703.h: 4554: unsigned IOCCP2 :1;
[; ;pic16lf1703.h: 4555: unsigned IOCCP3 :1;
[; ;pic16lf1703.h: 4556: unsigned IOCCP4 :1;
[; ;pic16lf1703.h: 4557: unsigned IOCCP5 :1;
[; ;pic16lf1703.h: 4558: };
[; ;pic16lf1703.h: 4559: } IOCCPbits_t;
[; ;pic16lf1703.h: 4560: extern volatile IOCCPbits_t IOCCPbits @ 0x397;
[; ;pic16lf1703.h: 4594: extern volatile unsigned char IOCCN @ 0x398;
"4596
[; ;pic16lf1703.h: 4596: asm("IOCCN equ 0398h");
[; <" IOCCN equ 0398h ;# ">
[; ;pic16lf1703.h: 4599: typedef union {
[; ;pic16lf1703.h: 4600: struct {
[; ;pic16lf1703.h: 4601: unsigned IOCCN0 :1;
[; ;pic16lf1703.h: 4602: unsigned IOCCN1 :1;
[; ;pic16lf1703.h: 4603: unsigned IOCCN2 :1;
[; ;pic16lf1703.h: 4604: unsigned IOCCN3 :1;
[; ;pic16lf1703.h: 4605: unsigned IOCCN4 :1;
[; ;pic16lf1703.h: 4606: unsigned IOCCN5 :1;
[; ;pic16lf1703.h: 4607: };
[; ;pic16lf1703.h: 4608: } IOCCNbits_t;
[; ;pic16lf1703.h: 4609: extern volatile IOCCNbits_t IOCCNbits @ 0x398;
[; ;pic16lf1703.h: 4643: extern volatile unsigned char IOCCF @ 0x399;
"4645
[; ;pic16lf1703.h: 4645: asm("IOCCF equ 0399h");
[; <" IOCCF equ 0399h ;# ">
[; ;pic16lf1703.h: 4648: typedef union {
[; ;pic16lf1703.h: 4649: struct {
[; ;pic16lf1703.h: 4650: unsigned IOCCF0 :1;
[; ;pic16lf1703.h: 4651: unsigned IOCCF1 :1;
[; ;pic16lf1703.h: 4652: unsigned IOCCF2 :1;
[; ;pic16lf1703.h: 4653: unsigned IOCCF3 :1;
[; ;pic16lf1703.h: 4654: unsigned IOCCF4 :1;
[; ;pic16lf1703.h: 4655: unsigned IOCCF5 :1;
[; ;pic16lf1703.h: 4656: };
[; ;pic16lf1703.h: 4657: } IOCCFbits_t;
[; ;pic16lf1703.h: 4658: extern volatile IOCCFbits_t IOCCFbits @ 0x399;
[; ;pic16lf1703.h: 4692: extern volatile unsigned char OPA1CON @ 0x511;
"4694
[; ;pic16lf1703.h: 4694: asm("OPA1CON equ 0511h");
[; <" OPA1CON equ 0511h ;# ">
[; ;pic16lf1703.h: 4697: typedef union {
[; ;pic16lf1703.h: 4698: struct {
[; ;pic16lf1703.h: 4699: unsigned OPA1PCH :2;
[; ;pic16lf1703.h: 4700: unsigned :2;
[; ;pic16lf1703.h: 4701: unsigned OPA1UG :1;
[; ;pic16lf1703.h: 4702: unsigned :1;
[; ;pic16lf1703.h: 4703: unsigned OPA1SP :1;
[; ;pic16lf1703.h: 4704: unsigned OPA1EN :1;
[; ;pic16lf1703.h: 4705: };
[; ;pic16lf1703.h: 4706: struct {
[; ;pic16lf1703.h: 4707: unsigned OPA1PCH0 :1;
[; ;pic16lf1703.h: 4708: unsigned OPA1PCH1 :1;
[; ;pic16lf1703.h: 4709: };
[; ;pic16lf1703.h: 4710: } OPA1CONbits_t;
[; ;pic16lf1703.h: 4711: extern volatile OPA1CONbits_t OPA1CONbits @ 0x511;
[; ;pic16lf1703.h: 4745: extern volatile unsigned char OPA2CON @ 0x515;
"4747
[; ;pic16lf1703.h: 4747: asm("OPA2CON equ 0515h");
[; <" OPA2CON equ 0515h ;# ">
[; ;pic16lf1703.h: 4750: typedef union {
[; ;pic16lf1703.h: 4751: struct {
[; ;pic16lf1703.h: 4752: unsigned OPA2PCH :2;
[; ;pic16lf1703.h: 4753: unsigned :2;
[; ;pic16lf1703.h: 4754: unsigned OPA2UG :1;
[; ;pic16lf1703.h: 4755: unsigned :1;
[; ;pic16lf1703.h: 4756: unsigned OPA2SP :1;
[; ;pic16lf1703.h: 4757: unsigned OPA2EN :1;
[; ;pic16lf1703.h: 4758: };
[; ;pic16lf1703.h: 4759: struct {
[; ;pic16lf1703.h: 4760: unsigned OPA2PCH0 :1;
[; ;pic16lf1703.h: 4761: unsigned OPA2PCH1 :1;
[; ;pic16lf1703.h: 4762: };
[; ;pic16lf1703.h: 4763: } OPA2CONbits_t;
[; ;pic16lf1703.h: 4764: extern volatile OPA2CONbits_t OPA2CONbits @ 0x515;
[; ;pic16lf1703.h: 4798: extern volatile unsigned char PPSLOCK @ 0xE0F;
"4800
[; ;pic16lf1703.h: 4800: asm("PPSLOCK equ 0E0Fh");
[; <" PPSLOCK equ 0E0Fh ;# ">
[; ;pic16lf1703.h: 4803: typedef union {
[; ;pic16lf1703.h: 4804: struct {
[; ;pic16lf1703.h: 4805: unsigned PPSLOCKED :1;
[; ;pic16lf1703.h: 4806: };
[; ;pic16lf1703.h: 4807: } PPSLOCKbits_t;
[; ;pic16lf1703.h: 4808: extern volatile PPSLOCKbits_t PPSLOCKbits @ 0xE0F;
[; ;pic16lf1703.h: 4817: extern volatile unsigned char INTPPS @ 0xE10;
"4819
[; ;pic16lf1703.h: 4819: asm("INTPPS equ 0E10h");
[; <" INTPPS equ 0E10h ;# ">
[; ;pic16lf1703.h: 4822: typedef union {
[; ;pic16lf1703.h: 4823: struct {
[; ;pic16lf1703.h: 4824: unsigned INTPPS :5;
[; ;pic16lf1703.h: 4825: };
[; ;pic16lf1703.h: 4826: } INTPPSbits_t;
[; ;pic16lf1703.h: 4827: extern volatile INTPPSbits_t INTPPSbits @ 0xE10;
[; ;pic16lf1703.h: 4836: extern volatile unsigned char T0CKIPPS @ 0xE11;
"4838
[; ;pic16lf1703.h: 4838: asm("T0CKIPPS equ 0E11h");
[; <" T0CKIPPS equ 0E11h ;# ">
[; ;pic16lf1703.h: 4841: typedef union {
[; ;pic16lf1703.h: 4842: struct {
[; ;pic16lf1703.h: 4843: unsigned T0CKIPPS :5;
[; ;pic16lf1703.h: 4844: };
[; ;pic16lf1703.h: 4845: } T0CKIPPSbits_t;
[; ;pic16lf1703.h: 4846: extern volatile T0CKIPPSbits_t T0CKIPPSbits @ 0xE11;
[; ;pic16lf1703.h: 4855: extern volatile unsigned char T1CKIPPS @ 0xE12;
"4857
[; ;pic16lf1703.h: 4857: asm("T1CKIPPS equ 0E12h");
[; <" T1CKIPPS equ 0E12h ;# ">
[; ;pic16lf1703.h: 4860: typedef union {
[; ;pic16lf1703.h: 4861: struct {
[; ;pic16lf1703.h: 4862: unsigned T1CKIPPS :5;
[; ;pic16lf1703.h: 4863: };
[; ;pic16lf1703.h: 4864: } T1CKIPPSbits_t;
[; ;pic16lf1703.h: 4865: extern volatile T1CKIPPSbits_t T1CKIPPSbits @ 0xE12;
[; ;pic16lf1703.h: 4874: extern volatile unsigned char T1GPPS @ 0xE13;
"4876
[; ;pic16lf1703.h: 4876: asm("T1GPPS equ 0E13h");
[; <" T1GPPS equ 0E13h ;# ">
[; ;pic16lf1703.h: 4879: typedef union {
[; ;pic16lf1703.h: 4880: struct {
[; ;pic16lf1703.h: 4881: unsigned T1GPPS :5;
[; ;pic16lf1703.h: 4882: };
[; ;pic16lf1703.h: 4883: } T1GPPSbits_t;
[; ;pic16lf1703.h: 4884: extern volatile T1GPPSbits_t T1GPPSbits @ 0xE13;
[; ;pic16lf1703.h: 4893: extern volatile unsigned char CCP1PPS @ 0xE14;
"4895
[; ;pic16lf1703.h: 4895: asm("CCP1PPS equ 0E14h");
[; <" CCP1PPS equ 0E14h ;# ">
[; ;pic16lf1703.h: 4898: typedef union {
[; ;pic16lf1703.h: 4899: struct {
[; ;pic16lf1703.h: 4900: unsigned CCP1PPS :5;
[; ;pic16lf1703.h: 4901: };
[; ;pic16lf1703.h: 4902: } CCP1PPSbits_t;
[; ;pic16lf1703.h: 4903: extern volatile CCP1PPSbits_t CCP1PPSbits @ 0xE14;
[; ;pic16lf1703.h: 4912: extern volatile unsigned char CCP2PPS @ 0xE15;
"4914
[; ;pic16lf1703.h: 4914: asm("CCP2PPS equ 0E15h");
[; <" CCP2PPS equ 0E15h ;# ">
[; ;pic16lf1703.h: 4917: typedef union {
[; ;pic16lf1703.h: 4918: struct {
[; ;pic16lf1703.h: 4919: unsigned CCP2PPS :5;
[; ;pic16lf1703.h: 4920: };
[; ;pic16lf1703.h: 4921: } CCP2PPSbits_t;
[; ;pic16lf1703.h: 4922: extern volatile CCP2PPSbits_t CCP2PPSbits @ 0xE15;
[; ;pic16lf1703.h: 4931: extern volatile unsigned char SSPCLKPPS @ 0xE20;
"4933
[; ;pic16lf1703.h: 4933: asm("SSPCLKPPS equ 0E20h");
[; <" SSPCLKPPS equ 0E20h ;# ">
[; ;pic16lf1703.h: 4936: typedef union {
[; ;pic16lf1703.h: 4937: struct {
[; ;pic16lf1703.h: 4938: unsigned SSPCLKPPS :5;
[; ;pic16lf1703.h: 4939: };
[; ;pic16lf1703.h: 4940: } SSPCLKPPSbits_t;
[; ;pic16lf1703.h: 4941: extern volatile SSPCLKPPSbits_t SSPCLKPPSbits @ 0xE20;
[; ;pic16lf1703.h: 4950: extern volatile unsigned char SSPDATPPS @ 0xE21;
"4952
[; ;pic16lf1703.h: 4952: asm("SSPDATPPS equ 0E21h");
[; <" SSPDATPPS equ 0E21h ;# ">
[; ;pic16lf1703.h: 4955: typedef union {
[; ;pic16lf1703.h: 4956: struct {
[; ;pic16lf1703.h: 4957: unsigned SSPDATPPS :5;
[; ;pic16lf1703.h: 4958: };
[; ;pic16lf1703.h: 4959: } SSPDATPPSbits_t;
[; ;pic16lf1703.h: 4960: extern volatile SSPDATPPSbits_t SSPDATPPSbits @ 0xE21;
[; ;pic16lf1703.h: 4969: extern volatile unsigned char SSPSSPPS @ 0xE22;
"4971
[; ;pic16lf1703.h: 4971: asm("SSPSSPPS equ 0E22h");
[; <" SSPSSPPS equ 0E22h ;# ">
[; ;pic16lf1703.h: 4974: typedef union {
[; ;pic16lf1703.h: 4975: struct {
[; ;pic16lf1703.h: 4976: unsigned SSPSSPPS :5;
[; ;pic16lf1703.h: 4977: };
[; ;pic16lf1703.h: 4978: } SSPSSPPSbits_t;
[; ;pic16lf1703.h: 4979: extern volatile SSPSSPPSbits_t SSPSSPPSbits @ 0xE22;
[; ;pic16lf1703.h: 4988: extern volatile unsigned char RA0PPS @ 0xE90;
"4990
[; ;pic16lf1703.h: 4990: asm("RA0PPS equ 0E90h");
[; <" RA0PPS equ 0E90h ;# ">
[; ;pic16lf1703.h: 4993: typedef union {
[; ;pic16lf1703.h: 4994: struct {
[; ;pic16lf1703.h: 4995: unsigned RA0PPS :5;
[; ;pic16lf1703.h: 4996: };
[; ;pic16lf1703.h: 4997: } RA0PPSbits_t;
[; ;pic16lf1703.h: 4998: extern volatile RA0PPSbits_t RA0PPSbits @ 0xE90;
[; ;pic16lf1703.h: 5007: extern volatile unsigned char RA1PPS @ 0xE91;
"5009
[; ;pic16lf1703.h: 5009: asm("RA1PPS equ 0E91h");
[; <" RA1PPS equ 0E91h ;# ">
[; ;pic16lf1703.h: 5012: typedef union {
[; ;pic16lf1703.h: 5013: struct {
[; ;pic16lf1703.h: 5014: unsigned RA1PPS :5;
[; ;pic16lf1703.h: 5015: };
[; ;pic16lf1703.h: 5016: } RA1PPSbits_t;
[; ;pic16lf1703.h: 5017: extern volatile RA1PPSbits_t RA1PPSbits @ 0xE91;
[; ;pic16lf1703.h: 5026: extern volatile unsigned char RA2PPS @ 0xE92;
"5028
[; ;pic16lf1703.h: 5028: asm("RA2PPS equ 0E92h");
[; <" RA2PPS equ 0E92h ;# ">
[; ;pic16lf1703.h: 5031: typedef union {
[; ;pic16lf1703.h: 5032: struct {
[; ;pic16lf1703.h: 5033: unsigned RA2PPS :5;
[; ;pic16lf1703.h: 5034: };
[; ;pic16lf1703.h: 5035: } RA2PPSbits_t;
[; ;pic16lf1703.h: 5036: extern volatile RA2PPSbits_t RA2PPSbits @ 0xE92;
[; ;pic16lf1703.h: 5045: extern volatile unsigned char RA4PPS @ 0xE94;
"5047
[; ;pic16lf1703.h: 5047: asm("RA4PPS equ 0E94h");
[; <" RA4PPS equ 0E94h ;# ">
[; ;pic16lf1703.h: 5050: typedef union {
[; ;pic16lf1703.h: 5051: struct {
[; ;pic16lf1703.h: 5052: unsigned RA4PPS :5;
[; ;pic16lf1703.h: 5053: };
[; ;pic16lf1703.h: 5054: } RA4PPSbits_t;
[; ;pic16lf1703.h: 5055: extern volatile RA4PPSbits_t RA4PPSbits @ 0xE94;
[; ;pic16lf1703.h: 5064: extern volatile unsigned char RA5PPS @ 0xE95;
"5066
[; ;pic16lf1703.h: 5066: asm("RA5PPS equ 0E95h");
[; <" RA5PPS equ 0E95h ;# ">
[; ;pic16lf1703.h: 5069: typedef union {
[; ;pic16lf1703.h: 5070: struct {
[; ;pic16lf1703.h: 5071: unsigned RA5PPS :5;
[; ;pic16lf1703.h: 5072: };
[; ;pic16lf1703.h: 5073: } RA5PPSbits_t;
[; ;pic16lf1703.h: 5074: extern volatile RA5PPSbits_t RA5PPSbits @ 0xE95;
[; ;pic16lf1703.h: 5083: extern volatile unsigned char RC0PPS @ 0xEA0;
"5085
[; ;pic16lf1703.h: 5085: asm("RC0PPS equ 0EA0h");
[; <" RC0PPS equ 0EA0h ;# ">
[; ;pic16lf1703.h: 5088: typedef union {
[; ;pic16lf1703.h: 5089: struct {
[; ;pic16lf1703.h: 5090: unsigned RC0PPS :5;
[; ;pic16lf1703.h: 5091: };
[; ;pic16lf1703.h: 5092: } RC0PPSbits_t;
[; ;pic16lf1703.h: 5093: extern volatile RC0PPSbits_t RC0PPSbits @ 0xEA0;
[; ;pic16lf1703.h: 5102: extern volatile unsigned char RC1PPS @ 0xEA1;
"5104
[; ;pic16lf1703.h: 5104: asm("RC1PPS equ 0EA1h");
[; <" RC1PPS equ 0EA1h ;# ">
[; ;pic16lf1703.h: 5107: typedef union {
[; ;pic16lf1703.h: 5108: struct {
[; ;pic16lf1703.h: 5109: unsigned RC1PPS :5;
[; ;pic16lf1703.h: 5110: };
[; ;pic16lf1703.h: 5111: } RC1PPSbits_t;
[; ;pic16lf1703.h: 5112: extern volatile RC1PPSbits_t RC1PPSbits @ 0xEA1;
[; ;pic16lf1703.h: 5121: extern volatile unsigned char RC2PPS @ 0xEA2;
"5123
[; ;pic16lf1703.h: 5123: asm("RC2PPS equ 0EA2h");
[; <" RC2PPS equ 0EA2h ;# ">
[; ;pic16lf1703.h: 5126: typedef union {
[; ;pic16lf1703.h: 5127: struct {
[; ;pic16lf1703.h: 5128: unsigned RC2PPS :5;
[; ;pic16lf1703.h: 5129: };
[; ;pic16lf1703.h: 5130: } RC2PPSbits_t;
[; ;pic16lf1703.h: 5131: extern volatile RC2PPSbits_t RC2PPSbits @ 0xEA2;
[; ;pic16lf1703.h: 5140: extern volatile unsigned char RC3PPS @ 0xEA3;
"5142
[; ;pic16lf1703.h: 5142: asm("RC3PPS equ 0EA3h");
[; <" RC3PPS equ 0EA3h ;# ">
[; ;pic16lf1703.h: 5145: typedef union {
[; ;pic16lf1703.h: 5146: struct {
[; ;pic16lf1703.h: 5147: unsigned RC3PPS :5;
[; ;pic16lf1703.h: 5148: };
[; ;pic16lf1703.h: 5149: } RC3PPSbits_t;
[; ;pic16lf1703.h: 5150: extern volatile RC3PPSbits_t RC3PPSbits @ 0xEA3;
[; ;pic16lf1703.h: 5159: extern volatile unsigned char RC4PPS @ 0xEA4;
"5161
[; ;pic16lf1703.h: 5161: asm("RC4PPS equ 0EA4h");
[; <" RC4PPS equ 0EA4h ;# ">
[; ;pic16lf1703.h: 5164: typedef union {
[; ;pic16lf1703.h: 5165: struct {
[; ;pic16lf1703.h: 5166: unsigned RC4PPS :5;
[; ;pic16lf1703.h: 5167: };
[; ;pic16lf1703.h: 5168: } RC4PPSbits_t;
[; ;pic16lf1703.h: 5169: extern volatile RC4PPSbits_t RC4PPSbits @ 0xEA4;
[; ;pic16lf1703.h: 5178: extern volatile unsigned char RC5PPS @ 0xEA5;
"5180
[; ;pic16lf1703.h: 5180: asm("RC5PPS equ 0EA5h");
[; <" RC5PPS equ 0EA5h ;# ">
[; ;pic16lf1703.h: 5183: typedef union {
[; ;pic16lf1703.h: 5184: struct {
[; ;pic16lf1703.h: 5185: unsigned RC5PPS :5;
[; ;pic16lf1703.h: 5186: };
[; ;pic16lf1703.h: 5187: } RC5PPSbits_t;
[; ;pic16lf1703.h: 5188: extern volatile RC5PPSbits_t RC5PPSbits @ 0xEA5;
[; ;pic16lf1703.h: 5197: extern volatile unsigned char ICDBK0H @ 0xF9E;
"5199
[; ;pic16lf1703.h: 5199: asm("ICDBK0H equ 0F9Eh");
[; <" ICDBK0H equ 0F9Eh ;# ">
[; ;pic16lf1703.h: 5202: typedef union {
[; ;pic16lf1703.h: 5203: struct {
[; ;pic16lf1703.h: 5204: unsigned BKA8 :1;
[; ;pic16lf1703.h: 5205: unsigned BKA9 :1;
[; ;pic16lf1703.h: 5206: unsigned BKA10 :1;
[; ;pic16lf1703.h: 5207: unsigned BKA11 :1;
[; ;pic16lf1703.h: 5208: unsigned BKA12 :1;
[; ;pic16lf1703.h: 5209: unsigned BKA13 :1;
[; ;pic16lf1703.h: 5210: unsigned BKA14 :1;
[; ;pic16lf1703.h: 5211: };
[; ;pic16lf1703.h: 5212: } ICDBK0Hbits_t;
[; ;pic16lf1703.h: 5213: extern volatile ICDBK0Hbits_t ICDBK0Hbits @ 0xF9E;
[; ;pic16lf1703.h: 5252: extern volatile unsigned char STATUS_SHAD @ 0xFE4;
"5254
[; ;pic16lf1703.h: 5254: asm("STATUS_SHAD equ 0FE4h");
[; <" STATUS_SHAD equ 0FE4h ;# ">
[; ;pic16lf1703.h: 5257: typedef union {
[; ;pic16lf1703.h: 5258: struct {
[; ;pic16lf1703.h: 5259: unsigned C_SHAD :1;
[; ;pic16lf1703.h: 5260: unsigned DC_SHAD :1;
[; ;pic16lf1703.h: 5261: unsigned Z_SHAD :1;
[; ;pic16lf1703.h: 5262: };
[; ;pic16lf1703.h: 5263: } STATUS_SHADbits_t;
[; ;pic16lf1703.h: 5264: extern volatile STATUS_SHADbits_t STATUS_SHADbits @ 0xFE4;
[; ;pic16lf1703.h: 5283: extern volatile unsigned char WREG_SHAD @ 0xFE5;
"5285
[; ;pic16lf1703.h: 5285: asm("WREG_SHAD equ 0FE5h");
[; <" WREG_SHAD equ 0FE5h ;# ">
[; ;pic16lf1703.h: 5288: typedef union {
[; ;pic16lf1703.h: 5289: struct {
[; ;pic16lf1703.h: 5290: unsigned WREG_SHAD :8;
[; ;pic16lf1703.h: 5291: };
[; ;pic16lf1703.h: 5292: } WREG_SHADbits_t;
[; ;pic16lf1703.h: 5293: extern volatile WREG_SHADbits_t WREG_SHADbits @ 0xFE5;
[; ;pic16lf1703.h: 5302: extern volatile unsigned char BSR_SHAD @ 0xFE6;
"5304
[; ;pic16lf1703.h: 5304: asm("BSR_SHAD equ 0FE6h");
[; <" BSR_SHAD equ 0FE6h ;# ">
[; ;pic16lf1703.h: 5307: typedef union {
[; ;pic16lf1703.h: 5308: struct {
[; ;pic16lf1703.h: 5309: unsigned BSR_SHAD :5;
[; ;pic16lf1703.h: 5310: };
[; ;pic16lf1703.h: 5311: } BSR_SHADbits_t;
[; ;pic16lf1703.h: 5312: extern volatile BSR_SHADbits_t BSR_SHADbits @ 0xFE6;
[; ;pic16lf1703.h: 5321: extern volatile unsigned char PCLATH_SHAD @ 0xFE7;
"5323
[; ;pic16lf1703.h: 5323: asm("PCLATH_SHAD equ 0FE7h");
[; <" PCLATH_SHAD equ 0FE7h ;# ">
[; ;pic16lf1703.h: 5326: typedef union {
[; ;pic16lf1703.h: 5327: struct {
[; ;pic16lf1703.h: 5328: unsigned PCLATH_SHAD :7;
[; ;pic16lf1703.h: 5329: };
[; ;pic16lf1703.h: 5330: } PCLATH_SHADbits_t;
[; ;pic16lf1703.h: 5331: extern volatile PCLATH_SHADbits_t PCLATH_SHADbits @ 0xFE7;
[; ;pic16lf1703.h: 5340: extern volatile unsigned char FSR0L_SHAD @ 0xFE8;
"5342
[; ;pic16lf1703.h: 5342: asm("FSR0L_SHAD equ 0FE8h");
[; <" FSR0L_SHAD equ 0FE8h ;# ">
[; ;pic16lf1703.h: 5345: typedef union {
[; ;pic16lf1703.h: 5346: struct {
[; ;pic16lf1703.h: 5347: unsigned FSR0L_SHAD :8;
[; ;pic16lf1703.h: 5348: };
[; ;pic16lf1703.h: 5349: } FSR0L_SHADbits_t;
[; ;pic16lf1703.h: 5350: extern volatile FSR0L_SHADbits_t FSR0L_SHADbits @ 0xFE8;
[; ;pic16lf1703.h: 5359: extern volatile unsigned char FSR0H_SHAD @ 0xFE9;
"5361
[; ;pic16lf1703.h: 5361: asm("FSR0H_SHAD equ 0FE9h");
[; <" FSR0H_SHAD equ 0FE9h ;# ">
[; ;pic16lf1703.h: 5364: typedef union {
[; ;pic16lf1703.h: 5365: struct {
[; ;pic16lf1703.h: 5366: unsigned FSR0H_SHAD :8;
[; ;pic16lf1703.h: 5367: };
[; ;pic16lf1703.h: 5368: } FSR0H_SHADbits_t;
[; ;pic16lf1703.h: 5369: extern volatile FSR0H_SHADbits_t FSR0H_SHADbits @ 0xFE9;
[; ;pic16lf1703.h: 5378: extern volatile unsigned char FSR1L_SHAD @ 0xFEA;
"5380
[; ;pic16lf1703.h: 5380: asm("FSR1L_SHAD equ 0FEAh");
[; <" FSR1L_SHAD equ 0FEAh ;# ">
[; ;pic16lf1703.h: 5383: typedef union {
[; ;pic16lf1703.h: 5384: struct {
[; ;pic16lf1703.h: 5385: unsigned FSR1L_SHAD :8;
[; ;pic16lf1703.h: 5386: };
[; ;pic16lf1703.h: 5387: } FSR1L_SHADbits_t;
[; ;pic16lf1703.h: 5388: extern volatile FSR1L_SHADbits_t FSR1L_SHADbits @ 0xFEA;
[; ;pic16lf1703.h: 5397: extern volatile unsigned char FSR1H_SHAD @ 0xFEB;
"5399
[; ;pic16lf1703.h: 5399: asm("FSR1H_SHAD equ 0FEBh");
[; <" FSR1H_SHAD equ 0FEBh ;# ">
[; ;pic16lf1703.h: 5402: typedef union {
[; ;pic16lf1703.h: 5403: struct {
[; ;pic16lf1703.h: 5404: unsigned FSR1H_SHAD :8;
[; ;pic16lf1703.h: 5405: };
[; ;pic16lf1703.h: 5406: } FSR1H_SHADbits_t;
[; ;pic16lf1703.h: 5407: extern volatile FSR1H_SHADbits_t FSR1H_SHADbits @ 0xFEB;
[; ;pic16lf1703.h: 5416: extern volatile unsigned char STKPTR @ 0xFED;
"5418
[; ;pic16lf1703.h: 5418: asm("STKPTR equ 0FEDh");
[; <" STKPTR equ 0FEDh ;# ">
[; ;pic16lf1703.h: 5421: typedef union {
[; ;pic16lf1703.h: 5422: struct {
[; ;pic16lf1703.h: 5423: unsigned STKPTR :5;
[; ;pic16lf1703.h: 5424: };
[; ;pic16lf1703.h: 5425: } STKPTRbits_t;
[; ;pic16lf1703.h: 5426: extern volatile STKPTRbits_t STKPTRbits @ 0xFED;
[; ;pic16lf1703.h: 5435: extern volatile unsigned char TOSL @ 0xFEE;
"5437
[; ;pic16lf1703.h: 5437: asm("TOSL equ 0FEEh");
[; <" TOSL equ 0FEEh ;# ">
[; ;pic16lf1703.h: 5440: typedef union {
[; ;pic16lf1703.h: 5441: struct {
[; ;pic16lf1703.h: 5442: unsigned TOSL :8;
[; ;pic16lf1703.h: 5443: };
[; ;pic16lf1703.h: 5444: } TOSLbits_t;
[; ;pic16lf1703.h: 5445: extern volatile TOSLbits_t TOSLbits @ 0xFEE;
[; ;pic16lf1703.h: 5454: extern volatile unsigned char TOSH @ 0xFEF;
"5456
[; ;pic16lf1703.h: 5456: asm("TOSH equ 0FEFh");
[; <" TOSH equ 0FEFh ;# ">
[; ;pic16lf1703.h: 5459: typedef union {
[; ;pic16lf1703.h: 5460: struct {
[; ;pic16lf1703.h: 5461: unsigned TOSH :7;
[; ;pic16lf1703.h: 5462: };
[; ;pic16lf1703.h: 5463: } TOSHbits_t;
[; ;pic16lf1703.h: 5464: extern volatile TOSHbits_t TOSHbits @ 0xFEF;
[; ;pic16lf1703.h: 5479: extern volatile __bit ACKDT @ (((unsigned) &SSP1CON2)*8) + 5;
[; ;pic16lf1703.h: 5481: extern volatile __bit ACKEN @ (((unsigned) &SSP1CON2)*8) + 4;
[; ;pic16lf1703.h: 5483: extern volatile __bit ACKSTAT @ (((unsigned) &SSP1CON2)*8) + 6;
[; ;pic16lf1703.h: 5485: extern volatile __bit ACKTIM @ (((unsigned) &SSP1CON3)*8) + 7;
[; ;pic16lf1703.h: 5487: extern volatile __bit ADD0 @ (((unsigned) &SSP1ADD)*8) + 0;
[; ;pic16lf1703.h: 5489: extern volatile __bit ADD1 @ (((unsigned) &SSP1ADD)*8) + 1;
[; ;pic16lf1703.h: 5491: extern volatile __bit ADD2 @ (((unsigned) &SSP1ADD)*8) + 2;
[; ;pic16lf1703.h: 5493: extern volatile __bit ADD3 @ (((unsigned) &SSP1ADD)*8) + 3;
[; ;pic16lf1703.h: 5495: extern volatile __bit ADD4 @ (((unsigned) &SSP1ADD)*8) + 4;
[; ;pic16lf1703.h: 5497: extern volatile __bit ADD5 @ (((unsigned) &SSP1ADD)*8) + 5;
[; ;pic16lf1703.h: 5499: extern volatile __bit ADD6 @ (((unsigned) &SSP1ADD)*8) + 6;
[; ;pic16lf1703.h: 5501: extern volatile __bit ADD7 @ (((unsigned) &SSP1ADD)*8) + 7;
[; ;pic16lf1703.h: 5503: extern volatile __bit ADFM @ (((unsigned) &ADCON1)*8) + 7;
[; ;pic16lf1703.h: 5505: extern volatile __bit ADFVR0 @ (((unsigned) &FVRCON)*8) + 0;
[; ;pic16lf1703.h: 5507: extern volatile __bit ADFVR1 @ (((unsigned) &FVRCON)*8) + 1;
[; ;pic16lf1703.h: 5509: extern volatile __bit ADGO @ (((unsigned) &ADCON0)*8) + 1;
[; ;pic16lf1703.h: 5511: extern volatile __bit ADIE @ (((unsigned) &PIE1)*8) + 6;
[; ;pic16lf1703.h: 5513: extern volatile __bit ADIF @ (((unsigned) &PIR1)*8) + 6;
[; ;pic16lf1703.h: 5515: extern volatile __bit ADNREF @ (((unsigned) &ADCON1)*8) + 2;
[; ;pic16lf1703.h: 5517: extern volatile __bit ADON @ (((unsigned) &ADCON0)*8) + 0;
[; ;pic16lf1703.h: 5519: extern volatile __bit ADPREF0 @ (((unsigned) &ADCON1)*8) + 0;
[; ;pic16lf1703.h: 5521: extern volatile __bit ADPREF1 @ (((unsigned) &ADCON1)*8) + 1;
[; ;pic16lf1703.h: 5523: extern volatile __bit AHEN @ (((unsigned) &SSP1CON3)*8) + 1;
[; ;pic16lf1703.h: 5525: extern volatile __bit ANSA0 @ (((unsigned) &ANSELA)*8) + 0;
[; ;pic16lf1703.h: 5527: extern volatile __bit ANSA1 @ (((unsigned) &ANSELA)*8) + 1;
[; ;pic16lf1703.h: 5529: extern volatile __bit ANSA2 @ (((unsigned) &ANSELA)*8) + 2;
[; ;pic16lf1703.h: 5531: extern volatile __bit ANSA4 @ (((unsigned) &ANSELA)*8) + 4;
[; ;pic16lf1703.h: 5533: extern volatile __bit ANSC0 @ (((unsigned) &ANSELC)*8) + 0;
[; ;pic16lf1703.h: 5535: extern volatile __bit ANSC1 @ (((unsigned) &ANSELC)*8) + 1;
[; ;pic16lf1703.h: 5537: extern volatile __bit ANSC2 @ (((unsigned) &ANSELC)*8) + 2;
[; ;pic16lf1703.h: 5539: extern volatile __bit ANSC3 @ (((unsigned) &ANSELC)*8) + 3;
[; ;pic16lf1703.h: 5541: extern volatile __bit ANSC4 @ (((unsigned) &ANSELC)*8) + 4;
[; ;pic16lf1703.h: 5543: extern volatile __bit ANSC5 @ (((unsigned) &ANSELC)*8) + 5;
[; ;pic16lf1703.h: 5545: extern volatile __bit BCL1IE @ (((unsigned) &PIE2)*8) + 3;
[; ;pic16lf1703.h: 5547: extern volatile __bit BCL1IF @ (((unsigned) &PIR2)*8) + 3;
[; ;pic16lf1703.h: 5549: extern volatile __bit BF @ (((unsigned) &SSP1STAT)*8) + 0;
[; ;pic16lf1703.h: 5551: extern volatile __bit BKA10 @ (((unsigned) &ICDBK0H)*8) + 2;
[; ;pic16lf1703.h: 5553: extern volatile __bit BKA11 @ (((unsigned) &ICDBK0H)*8) + 3;
[; ;pic16lf1703.h: 5555: extern volatile __bit BKA12 @ (((unsigned) &ICDBK0H)*8) + 4;
[; ;pic16lf1703.h: 5557: extern volatile __bit BKA13 @ (((unsigned) &ICDBK0H)*8) + 5;
[; ;pic16lf1703.h: 5559: extern volatile __bit BKA14 @ (((unsigned) &ICDBK0H)*8) + 6;
[; ;pic16lf1703.h: 5561: extern volatile __bit BKA8 @ (((unsigned) &ICDBK0H)*8) + 0;
[; ;pic16lf1703.h: 5563: extern volatile __bit BKA9 @ (((unsigned) &ICDBK0H)*8) + 1;
[; ;pic16lf1703.h: 5565: extern volatile __bit BOEN @ (((unsigned) &SSP1CON3)*8) + 4;
[; ;pic16lf1703.h: 5567: extern volatile __bit BORFS @ (((unsigned) &BORCON)*8) + 6;
[; ;pic16lf1703.h: 5569: extern volatile __bit BORRDY @ (((unsigned) &BORCON)*8) + 0;
[; ;pic16lf1703.h: 5571: extern volatile __bit BSR0 @ (((unsigned) &BSR)*8) + 0;
[; ;pic16lf1703.h: 5573: extern volatile __bit BSR1 @ (((unsigned) &BSR)*8) + 1;
[; ;pic16lf1703.h: 5575: extern volatile __bit BSR2 @ (((unsigned) &BSR)*8) + 2;
[; ;pic16lf1703.h: 5577: extern volatile __bit BSR3 @ (((unsigned) &BSR)*8) + 3;
[; ;pic16lf1703.h: 5579: extern volatile __bit BSR4 @ (((unsigned) &BSR)*8) + 4;
[; ;pic16lf1703.h: 5581: extern volatile __bit BUF0 @ (((unsigned) &SSP1BUF)*8) + 0;
[; ;pic16lf1703.h: 5583: extern volatile __bit BUF1 @ (((unsigned) &SSP1BUF)*8) + 1;
[; ;pic16lf1703.h: 5585: extern volatile __bit BUF2 @ (((unsigned) &SSP1BUF)*8) + 2;
[; ;pic16lf1703.h: 5587: extern volatile __bit BUF3 @ (((unsigned) &SSP1BUF)*8) + 3;
[; ;pic16lf1703.h: 5589: extern volatile __bit BUF4 @ (((unsigned) &SSP1BUF)*8) + 4;
[; ;pic16lf1703.h: 5591: extern volatile __bit BUF5 @ (((unsigned) &SSP1BUF)*8) + 5;
[; ;pic16lf1703.h: 5593: extern volatile __bit BUF6 @ (((unsigned) &SSP1BUF)*8) + 6;
[; ;pic16lf1703.h: 5595: extern volatile __bit BUF7 @ (((unsigned) &SSP1BUF)*8) + 7;
[; ;pic16lf1703.h: 5597: extern volatile __bit CARRY @ (((unsigned) &STATUS)*8) + 0;
[; ;pic16lf1703.h: 5599: extern volatile __bit CCP1IE @ (((unsigned) &PIE1)*8) + 2;
[; ;pic16lf1703.h: 5601: extern volatile __bit CCP1IF @ (((unsigned) &PIR1)*8) + 2;
[; ;pic16lf1703.h: 5603: extern volatile __bit CCP1M0 @ (((unsigned) &CCP1CON)*8) + 0;
[; ;pic16lf1703.h: 5605: extern volatile __bit CCP1M1 @ (((unsigned) &CCP1CON)*8) + 1;
[; ;pic16lf1703.h: 5607: extern volatile __bit CCP1M2 @ (((unsigned) &CCP1CON)*8) + 2;
[; ;pic16lf1703.h: 5609: extern volatile __bit CCP1M3 @ (((unsigned) &CCP1CON)*8) + 3;
[; ;pic16lf1703.h: 5611: extern volatile __bit CCP1X @ (((unsigned) &CCP1CON)*8) + 5;
[; ;pic16lf1703.h: 5613: extern volatile __bit CCP1Y @ (((unsigned) &CCP1CON)*8) + 4;
[; ;pic16lf1703.h: 5615: extern volatile __bit CCP2IE @ (((unsigned) &PIE2)*8) + 0;
[; ;pic16lf1703.h: 5617: extern volatile __bit CCP2IF @ (((unsigned) &PIR2)*8) + 0;
[; ;pic16lf1703.h: 5619: extern volatile __bit CCP2M0 @ (((unsigned) &CCP2CON)*8) + 0;
[; ;pic16lf1703.h: 5621: extern volatile __bit CCP2M1 @ (((unsigned) &CCP2CON)*8) + 1;
[; ;pic16lf1703.h: 5623: extern volatile __bit CCP2M2 @ (((unsigned) &CCP2CON)*8) + 2;
[; ;pic16lf1703.h: 5625: extern volatile __bit CCP2M3 @ (((unsigned) &CCP2CON)*8) + 3;
[; ;pic16lf1703.h: 5627: extern volatile __bit CCP2X @ (((unsigned) &CCP2CON)*8) + 5;
[; ;pic16lf1703.h: 5629: extern volatile __bit CCP2Y @ (((unsigned) &CCP2CON)*8) + 4;
[; ;pic16lf1703.h: 5631: extern volatile __bit CCPIE @ (((unsigned) &PIE1)*8) + 2;
[; ;pic16lf1703.h: 5633: extern volatile __bit CCPIF @ (((unsigned) &PIR1)*8) + 2;
[; ;pic16lf1703.h: 5635: extern volatile __bit CDAFVR0 @ (((unsigned) &FVRCON)*8) + 2;
[; ;pic16lf1703.h: 5637: extern volatile __bit CDAFVR1 @ (((unsigned) &FVRCON)*8) + 3;
[; ;pic16lf1703.h: 5639: extern volatile __bit CFGS @ (((unsigned) &PMCON1)*8) + 6;
[; ;pic16lf1703.h: 5641: extern volatile __bit CHS0 @ (((unsigned) &ADCON0)*8) + 2;
[; ;pic16lf1703.h: 5643: extern volatile __bit CHS1 @ (((unsigned) &ADCON0)*8) + 3;
[; ;pic16lf1703.h: 5645: extern volatile __bit CHS2 @ (((unsigned) &ADCON0)*8) + 4;
[; ;pic16lf1703.h: 5647: extern volatile __bit CHS3 @ (((unsigned) &ADCON0)*8) + 5;
[; ;pic16lf1703.h: 5649: extern volatile __bit CHS4 @ (((unsigned) &ADCON0)*8) + 6;
[; ;pic16lf1703.h: 5651: extern volatile __bit CKE @ (((unsigned) &SSP1STAT)*8) + 6;
[; ;pic16lf1703.h: 5653: extern volatile __bit CKP @ (((unsigned) &SSP1CON1)*8) + 4;
[; ;pic16lf1703.h: 5655: extern volatile __bit C_SHAD @ (((unsigned) &STATUS_SHAD)*8) + 0;
[; ;pic16lf1703.h: 5657: extern volatile __bit DC @ (((unsigned) &STATUS)*8) + 1;
[; ;pic16lf1703.h: 5659: extern volatile __bit DC1B0 @ (((unsigned) &CCP1CON)*8) + 4;
[; ;pic16lf1703.h: 5661: extern volatile __bit DC1B1 @ (((unsigned) &CCP1CON)*8) + 5;
[; ;pic16lf1703.h: 5663: extern volatile __bit DC2B0 @ (((unsigned) &CCP2CON)*8) + 4;
[; ;pic16lf1703.h: 5665: extern volatile __bit DC2B1 @ (((unsigned) &CCP2CON)*8) + 5;
[; ;pic16lf1703.h: 5667: extern volatile __bit DC_SHAD @ (((unsigned) &STATUS_SHAD)*8) + 1;
[; ;pic16lf1703.h: 5669: extern volatile __bit DHEN @ (((unsigned) &SSP1CON3)*8) + 0;
[; ;pic16lf1703.h: 5671: extern volatile __bit D_nA @ (((unsigned) &SSP1STAT)*8) + 5;
[; ;pic16lf1703.h: 5673: extern volatile __bit FREE @ (((unsigned) &PMCON1)*8) + 4;
[; ;pic16lf1703.h: 5675: extern volatile __bit FVREN @ (((unsigned) &FVRCON)*8) + 7;
[; ;pic16lf1703.h: 5677: extern volatile __bit FVRRDY @ (((unsigned) &FVRCON)*8) + 6;
[; ;pic16lf1703.h: 5679: extern volatile __bit GCEN @ (((unsigned) &SSP1CON2)*8) + 7;
[; ;pic16lf1703.h: 5681: extern volatile __bit GIE @ (((unsigned) &INTCON)*8) + 7;
[; ;pic16lf1703.h: 5683: extern volatile __bit GO @ (((unsigned) &ADCON0)*8) + 1;
[; ;pic16lf1703.h: 5685: extern volatile __bit GO_nDONE @ (((unsigned) &ADCON0)*8) + 1;
[; ;pic16lf1703.h: 5687: extern volatile __bit HFIOFL @ (((unsigned) &OSCSTAT)*8) + 3;
[; ;pic16lf1703.h: 5689: extern volatile __bit HFIOFR @ (((unsigned) &OSCSTAT)*8) + 4;
[; ;pic16lf1703.h: 5691: extern volatile __bit HFIOFS @ (((unsigned) &OSCSTAT)*8) + 0;
[; ;pic16lf1703.h: 5693: extern volatile __bit INLVLA0 @ (((unsigned) &INLVLA)*8) + 0;
[; ;pic16lf1703.h: 5695: extern volatile __bit INLVLA1 @ (((unsigned) &INLVLA)*8) + 1;
[; ;pic16lf1703.h: 5697: extern volatile __bit INLVLA2 @ (((unsigned) &INLVLA)*8) + 2;
[; ;pic16lf1703.h: 5699: extern volatile __bit INLVLA3 @ (((unsigned) &INLVLA)*8) + 3;
[; ;pic16lf1703.h: 5701: extern volatile __bit INLVLA4 @ (((unsigned) &INLVLA)*8) + 4;
[; ;pic16lf1703.h: 5703: extern volatile __bit INLVLA5 @ (((unsigned) &INLVLA)*8) + 5;
[; ;pic16lf1703.h: 5705: extern volatile __bit INLVLC0 @ (((unsigned) &INLVLC)*8) + 0;
[; ;pic16lf1703.h: 5707: extern volatile __bit INLVLC1 @ (((unsigned) &INLVLC)*8) + 1;
[; ;pic16lf1703.h: 5709: extern volatile __bit INLVLC2 @ (((unsigned) &INLVLC)*8) + 2;
[; ;pic16lf1703.h: 5711: extern volatile __bit INLVLC3 @ (((unsigned) &INLVLC)*8) + 3;
[; ;pic16lf1703.h: 5713: extern volatile __bit INLVLC4 @ (((unsigned) &INLVLC)*8) + 4;
[; ;pic16lf1703.h: 5715: extern volatile __bit INLVLC5 @ (((unsigned) &INLVLC)*8) + 5;
[; ;pic16lf1703.h: 5717: extern volatile __bit INTE @ (((unsigned) &INTCON)*8) + 4;
[; ;pic16lf1703.h: 5719: extern volatile __bit INTEDG @ (((unsigned) &OPTION_REG)*8) + 6;
[; ;pic16lf1703.h: 5721: extern volatile __bit INTF @ (((unsigned) &INTCON)*8) + 1;
[; ;pic16lf1703.h: 5723: extern volatile __bit IOCAF0 @ (((unsigned) &IOCAF)*8) + 0;
[; ;pic16lf1703.h: 5725: extern volatile __bit IOCAF1 @ (((unsigned) &IOCAF)*8) + 1;
[; ;pic16lf1703.h: 5727: extern volatile __bit IOCAF2 @ (((unsigned) &IOCAF)*8) + 2;
[; ;pic16lf1703.h: 5729: extern volatile __bit IOCAF3 @ (((unsigned) &IOCAF)*8) + 3;
[; ;pic16lf1703.h: 5731: extern volatile __bit IOCAF4 @ (((unsigned) &IOCAF)*8) + 4;
[; ;pic16lf1703.h: 5733: extern volatile __bit IOCAF5 @ (((unsigned) &IOCAF)*8) + 5;
[; ;pic16lf1703.h: 5735: extern volatile __bit IOCAN0 @ (((unsigned) &IOCAN)*8) + 0;
[; ;pic16lf1703.h: 5737: extern volatile __bit IOCAN1 @ (((unsigned) &IOCAN)*8) + 1;
[; ;pic16lf1703.h: 5739: extern volatile __bit IOCAN2 @ (((unsigned) &IOCAN)*8) + 2;
[; ;pic16lf1703.h: 5741: extern volatile __bit IOCAN3 @ (((unsigned) &IOCAN)*8) + 3;
[; ;pic16lf1703.h: 5743: extern volatile __bit IOCAN4 @ (((unsigned) &IOCAN)*8) + 4;
[; ;pic16lf1703.h: 5745: extern volatile __bit IOCAN5 @ (((unsigned) &IOCAN)*8) + 5;
[; ;pic16lf1703.h: 5747: extern volatile __bit IOCAP0 @ (((unsigned) &IOCAP)*8) + 0;
[; ;pic16lf1703.h: 5749: extern volatile __bit IOCAP1 @ (((unsigned) &IOCAP)*8) + 1;
[; ;pic16lf1703.h: 5751: extern volatile __bit IOCAP2 @ (((unsigned) &IOCAP)*8) + 2;
[; ;pic16lf1703.h: 5753: extern volatile __bit IOCAP3 @ (((unsigned) &IOCAP)*8) + 3;
[; ;pic16lf1703.h: 5755: extern volatile __bit IOCAP4 @ (((unsigned) &IOCAP)*8) + 4;
[; ;pic16lf1703.h: 5757: extern volatile __bit IOCAP5 @ (((unsigned) &IOCAP)*8) + 5;
[; ;pic16lf1703.h: 5759: extern volatile __bit IOCCF0 @ (((unsigned) &IOCCF)*8) + 0;
[; ;pic16lf1703.h: 5761: extern volatile __bit IOCCF1 @ (((unsigned) &IOCCF)*8) + 1;
[; ;pic16lf1703.h: 5763: extern volatile __bit IOCCF2 @ (((unsigned) &IOCCF)*8) + 2;
[; ;pic16lf1703.h: 5765: extern volatile __bit IOCCF3 @ (((unsigned) &IOCCF)*8) + 3;
[; ;pic16lf1703.h: 5767: extern volatile __bit IOCCF4 @ (((unsigned) &IOCCF)*8) + 4;
[; ;pic16lf1703.h: 5769: extern volatile __bit IOCCF5 @ (((unsigned) &IOCCF)*8) + 5;
[; ;pic16lf1703.h: 5771: extern volatile __bit IOCCN0 @ (((unsigned) &IOCCN)*8) + 0;
[; ;pic16lf1703.h: 5773: extern volatile __bit IOCCN1 @ (((unsigned) &IOCCN)*8) + 1;
[; ;pic16lf1703.h: 5775: extern volatile __bit IOCCN2 @ (((unsigned) &IOCCN)*8) + 2;
[; ;pic16lf1703.h: 5777: extern volatile __bit IOCCN3 @ (((unsigned) &IOCCN)*8) + 3;
[; ;pic16lf1703.h: 5779: extern volatile __bit IOCCN4 @ (((unsigned) &IOCCN)*8) + 4;
[; ;pic16lf1703.h: 5781: extern volatile __bit IOCCN5 @ (((unsigned) &IOCCN)*8) + 5;
[; ;pic16lf1703.h: 5783: extern volatile __bit IOCCP0 @ (((unsigned) &IOCCP)*8) + 0;
[; ;pic16lf1703.h: 5785: extern volatile __bit IOCCP1 @ (((unsigned) &IOCCP)*8) + 1;
[; ;pic16lf1703.h: 5787: extern volatile __bit IOCCP2 @ (((unsigned) &IOCCP)*8) + 2;
[; ;pic16lf1703.h: 5789: extern volatile __bit IOCCP3 @ (((unsigned) &IOCCP)*8) + 3;
[; ;pic16lf1703.h: 5791: extern volatile __bit IOCCP4 @ (((unsigned) &IOCCP)*8) + 4;
[; ;pic16lf1703.h: 5793: extern volatile __bit IOCCP5 @ (((unsigned) &IOCCP)*8) + 5;
[; ;pic16lf1703.h: 5795: extern volatile __bit IOCIE @ (((unsigned) &INTCON)*8) + 3;
[; ;pic16lf1703.h: 5797: extern volatile __bit IOCIF @ (((unsigned) &INTCON)*8) + 0;
[; ;pic16lf1703.h: 5799: extern volatile __bit IRCF0 @ (((unsigned) &OSCCON)*8) + 3;
[; ;pic16lf1703.h: 5801: extern volatile __bit IRCF1 @ (((unsigned) &OSCCON)*8) + 4;
[; ;pic16lf1703.h: 5803: extern volatile __bit IRCF2 @ (((unsigned) &OSCCON)*8) + 5;
[; ;pic16lf1703.h: 5805: extern volatile __bit IRCF3 @ (((unsigned) &OSCCON)*8) + 6;
[; ;pic16lf1703.h: 5807: extern volatile __bit LATA0 @ (((unsigned) &LATA)*8) + 0;
[; ;pic16lf1703.h: 5809: extern volatile __bit LATA1 @ (((unsigned) &LATA)*8) + 1;
[; ;pic16lf1703.h: 5811: extern volatile __bit LATA2 @ (((unsigned) &LATA)*8) + 2;
[; ;pic16lf1703.h: 5813: extern volatile __bit LATA4 @ (((unsigned) &LATA)*8) + 4;
[; ;pic16lf1703.h: 5815: extern volatile __bit LATA5 @ (((unsigned) &LATA)*8) + 5;
[; ;pic16lf1703.h: 5817: extern volatile __bit LATC0 @ (((unsigned) &LATC)*8) + 0;
[; ;pic16lf1703.h: 5819: extern volatile __bit LATC1 @ (((unsigned) &LATC)*8) + 1;
[; ;pic16lf1703.h: 5821: extern volatile __bit LATC2 @ (((unsigned) &LATC)*8) + 2;
[; ;pic16lf1703.h: 5823: extern volatile __bit LATC3 @ (((unsigned) &LATC)*8) + 3;
[; ;pic16lf1703.h: 5825: extern volatile __bit LATC4 @ (((unsigned) &LATC)*8) + 4;
[; ;pic16lf1703.h: 5827: extern volatile __bit LATC5 @ (((unsigned) &LATC)*8) + 5;
[; ;pic16lf1703.h: 5829: extern volatile __bit LFIOFR @ (((unsigned) &OSCSTAT)*8) + 1;
[; ;pic16lf1703.h: 5831: extern volatile __bit LWLO @ (((unsigned) &PMCON1)*8) + 5;
[; ;pic16lf1703.h: 5833: extern volatile __bit MFIOFR @ (((unsigned) &OSCSTAT)*8) + 2;
[; ;pic16lf1703.h: 5835: extern volatile __bit MSK0 @ (((unsigned) &SSP1MSK)*8) + 0;
[; ;pic16lf1703.h: 5837: extern volatile __bit MSK1 @ (((unsigned) &SSP1MSK)*8) + 1;
[; ;pic16lf1703.h: 5839: extern volatile __bit MSK2 @ (((unsigned) &SSP1MSK)*8) + 2;
[; ;pic16lf1703.h: 5841: extern volatile __bit MSK3 @ (((unsigned) &SSP1MSK)*8) + 3;
[; ;pic16lf1703.h: 5843: extern volatile __bit MSK4 @ (((unsigned) &SSP1MSK)*8) + 4;
[; ;pic16lf1703.h: 5845: extern volatile __bit MSK5 @ (((unsigned) &SSP1MSK)*8) + 5;
[; ;pic16lf1703.h: 5847: extern volatile __bit MSK6 @ (((unsigned) &SSP1MSK)*8) + 6;
[; ;pic16lf1703.h: 5849: extern volatile __bit MSK7 @ (((unsigned) &SSP1MSK)*8) + 7;
[; ;pic16lf1703.h: 5851: extern volatile __bit ODA0 @ (((unsigned) &ODCONA)*8) + 0;
[; ;pic16lf1703.h: 5853: extern volatile __bit ODA1 @ (((unsigned) &ODCONA)*8) + 1;
[; ;pic16lf1703.h: 5855: extern volatile __bit ODA2 @ (((unsigned) &ODCONA)*8) + 2;
[; ;pic16lf1703.h: 5857: extern volatile __bit ODA4 @ (((unsigned) &ODCONA)*8) + 4;
[; ;pic16lf1703.h: 5859: extern volatile __bit ODA5 @ (((unsigned) &ODCONA)*8) + 5;
[; ;pic16lf1703.h: 5861: extern volatile __bit ODC0 @ (((unsigned) &ODCONC)*8) + 0;
[; ;pic16lf1703.h: 5863: extern volatile __bit ODC1 @ (((unsigned) &ODCONC)*8) + 1;
[; ;pic16lf1703.h: 5865: extern volatile __bit ODC2 @ (((unsigned) &ODCONC)*8) + 2;
[; ;pic16lf1703.h: 5867: extern volatile __bit ODC3 @ (((unsigned) &ODCONC)*8) + 3;
[; ;pic16lf1703.h: 5869: extern volatile __bit ODC4 @ (((unsigned) &ODCONC)*8) + 4;
[; ;pic16lf1703.h: 5871: extern volatile __bit ODC5 @ (((unsigned) &ODCONC)*8) + 5;
[; ;pic16lf1703.h: 5873: extern volatile __bit OPA1EN @ (((unsigned) &OPA1CON)*8) + 7;
[; ;pic16lf1703.h: 5875: extern volatile __bit OPA1PCH0 @ (((unsigned) &OPA1CON)*8) + 0;
[; ;pic16lf1703.h: 5877: extern volatile __bit OPA1PCH1 @ (((unsigned) &OPA1CON)*8) + 1;
[; ;pic16lf1703.h: 5879: extern volatile __bit OPA1SP @ (((unsigned) &OPA1CON)*8) + 6;
[; ;pic16lf1703.h: 5881: extern volatile __bit OPA1UG @ (((unsigned) &OPA1CON)*8) + 4;
[; ;pic16lf1703.h: 5883: extern volatile __bit OPA2EN @ (((unsigned) &OPA2CON)*8) + 7;
[; ;pic16lf1703.h: 5885: extern volatile __bit OPA2PCH0 @ (((unsigned) &OPA2CON)*8) + 0;
[; ;pic16lf1703.h: 5887: extern volatile __bit OPA2PCH1 @ (((unsigned) &OPA2CON)*8) + 1;
[; ;pic16lf1703.h: 5889: extern volatile __bit OPA2SP @ (((unsigned) &OPA2CON)*8) + 6;
[; ;pic16lf1703.h: 5891: extern volatile __bit OPA2UG @ (((unsigned) &OPA2CON)*8) + 4;
[; ;pic16lf1703.h: 5893: extern volatile __bit OSTS @ (((unsigned) &OSCSTAT)*8) + 5;
[; ;pic16lf1703.h: 5895: extern volatile __bit PCIE @ (((unsigned) &SSP1CON3)*8) + 6;
[; ;pic16lf1703.h: 5897: extern volatile __bit PEIE @ (((unsigned) &INTCON)*8) + 6;
[; ;pic16lf1703.h: 5899: extern volatile __bit PEN @ (((unsigned) &SSP1CON2)*8) + 2;
[; ;pic16lf1703.h: 5901: extern volatile __bit PLLR @ (((unsigned) &OSCSTAT)*8) + 6;
[; ;pic16lf1703.h: 5903: extern volatile __bit PPSLOCKED @ (((unsigned) &PPSLOCK)*8) + 0;
[; ;pic16lf1703.h: 5905: extern volatile __bit PS0 @ (((unsigned) &OPTION_REG)*8) + 0;
[; ;pic16lf1703.h: 5907: extern volatile __bit PS1 @ (((unsigned) &OPTION_REG)*8) + 1;
[; ;pic16lf1703.h: 5909: extern volatile __bit PS2 @ (((unsigned) &OPTION_REG)*8) + 2;
[; ;pic16lf1703.h: 5911: extern volatile __bit PSA @ (((unsigned) &OPTION_REG)*8) + 3;
[; ;pic16lf1703.h: 5913: extern volatile __bit RA0 @ (((unsigned) &PORTA)*8) + 0;
[; ;pic16lf1703.h: 5915: extern volatile __bit RA1 @ (((unsigned) &PORTA)*8) + 1;
[; ;pic16lf1703.h: 5917: extern volatile __bit RA2 @ (((unsigned) &PORTA)*8) + 2;
[; ;pic16lf1703.h: 5919: extern volatile __bit RA3 @ (((unsigned) &PORTA)*8) + 3;
[; ;pic16lf1703.h: 5921: extern volatile __bit RA4 @ (((unsigned) &PORTA)*8) + 4;
[; ;pic16lf1703.h: 5923: extern volatile __bit RA5 @ (((unsigned) &PORTA)*8) + 5;
[; ;pic16lf1703.h: 5925: extern volatile __bit RC0 @ (((unsigned) &PORTC)*8) + 0;
[; ;pic16lf1703.h: 5927: extern volatile __bit RC1 @ (((unsigned) &PORTC)*8) + 1;
[; ;pic16lf1703.h: 5929: extern volatile __bit RC2 @ (((unsigned) &PORTC)*8) + 2;
[; ;pic16lf1703.h: 5931: extern volatile __bit RC3 @ (((unsigned) &PORTC)*8) + 3;
[; ;pic16lf1703.h: 5933: extern volatile __bit RC4 @ (((unsigned) &PORTC)*8) + 4;
[; ;pic16lf1703.h: 5935: extern volatile __bit RC5 @ (((unsigned) &PORTC)*8) + 5;
[; ;pic16lf1703.h: 5937: extern volatile __bit RCEN @ (((unsigned) &SSP1CON2)*8) + 3;
[; ;pic16lf1703.h: 5939: extern volatile __bit RD @ (((unsigned) &PMCON1)*8) + 0;
[; ;pic16lf1703.h: 5941: extern volatile __bit RSEN @ (((unsigned) &SSP1CON2)*8) + 1;
[; ;pic16lf1703.h: 5943: extern volatile __bit R_nW @ (((unsigned) &SSP1STAT)*8) + 2;
[; ;pic16lf1703.h: 5945: extern volatile __bit SBCDE @ (((unsigned) &SSP1CON3)*8) + 2;
[; ;pic16lf1703.h: 5947: extern volatile __bit SBOREN @ (((unsigned) &BORCON)*8) + 7;
[; ;pic16lf1703.h: 5949: extern volatile __bit SCIE @ (((unsigned) &SSP1CON3)*8) + 5;
[; ;pic16lf1703.h: 5951: extern volatile __bit SCS0 @ (((unsigned) &OSCCON)*8) + 0;
[; ;pic16lf1703.h: 5953: extern volatile __bit SCS1 @ (((unsigned) &OSCCON)*8) + 1;
[; ;pic16lf1703.h: 5955: extern volatile __bit SDAHT @ (((unsigned) &SSP1CON3)*8) + 3;
[; ;pic16lf1703.h: 5957: extern volatile __bit SEN @ (((unsigned) &SSP1CON2)*8) + 0;
[; ;pic16lf1703.h: 5959: extern volatile __bit SLRA0 @ (((unsigned) &SLRCONA)*8) + 0;
[; ;pic16lf1703.h: 5961: extern volatile __bit SLRA1 @ (((unsigned) &SLRCONA)*8) + 1;
[; ;pic16lf1703.h: 5963: extern volatile __bit SLRA2 @ (((unsigned) &SLRCONA)*8) + 2;
[; ;pic16lf1703.h: 5965: extern volatile __bit SLRA4 @ (((unsigned) &SLRCONA)*8) + 4;
[; ;pic16lf1703.h: 5967: extern volatile __bit SLRA5 @ (((unsigned) &SLRCONA)*8) + 5;
[; ;pic16lf1703.h: 5969: extern volatile __bit SLRC0 @ (((unsigned) &SLRCONC)*8) + 0;
[; ;pic16lf1703.h: 5971: extern volatile __bit SLRC1 @ (((unsigned) &SLRCONC)*8) + 1;
[; ;pic16lf1703.h: 5973: extern volatile __bit SLRC2 @ (((unsigned) &SLRCONC)*8) + 2;
[; ;pic16lf1703.h: 5975: extern volatile __bit SLRC3 @ (((unsigned) &SLRCONC)*8) + 3;
[; ;pic16lf1703.h: 5977: extern volatile __bit SLRC4 @ (((unsigned) &SLRCONC)*8) + 4;
[; ;pic16lf1703.h: 5979: extern volatile __bit SLRC5 @ (((unsigned) &SLRCONC)*8) + 5;
[; ;pic16lf1703.h: 5981: extern volatile __bit SMP @ (((unsigned) &SSP1STAT)*8) + 7;
[; ;pic16lf1703.h: 5983: extern volatile __bit SOSCR @ (((unsigned) &OSCSTAT)*8) + 7;
[; ;pic16lf1703.h: 5985: extern volatile __bit SPLLEN @ (((unsigned) &OSCCON)*8) + 7;
[; ;pic16lf1703.h: 5987: extern volatile __bit SSP1ADD0 @ (((unsigned) &SSP1ADD)*8) + 0;
[; ;pic16lf1703.h: 5989: extern volatile __bit SSP1ADD1 @ (((unsigned) &SSP1ADD)*8) + 1;
[; ;pic16lf1703.h: 5991: extern volatile __bit SSP1ADD2 @ (((unsigned) &SSP1ADD)*8) + 2;
[; ;pic16lf1703.h: 5993: extern volatile __bit SSP1ADD3 @ (((unsigned) &SSP1ADD)*8) + 3;
[; ;pic16lf1703.h: 5995: extern volatile __bit SSP1ADD4 @ (((unsigned) &SSP1ADD)*8) + 4;
[; ;pic16lf1703.h: 5997: extern volatile __bit SSP1ADD5 @ (((unsigned) &SSP1ADD)*8) + 5;
[; ;pic16lf1703.h: 5999: extern volatile __bit SSP1ADD6 @ (((unsigned) &SSP1ADD)*8) + 6;
[; ;pic16lf1703.h: 6001: extern volatile __bit SSP1ADD7 @ (((unsigned) &SSP1ADD)*8) + 7;
[; ;pic16lf1703.h: 6003: extern volatile __bit SSP1BUF0 @ (((unsigned) &SSP1BUF)*8) + 0;
[; ;pic16lf1703.h: 6005: extern volatile __bit SSP1BUF1 @ (((unsigned) &SSP1BUF)*8) + 1;
[; ;pic16lf1703.h: 6007: extern volatile __bit SSP1BUF2 @ (((unsigned) &SSP1BUF)*8) + 2;
[; ;pic16lf1703.h: 6009: extern volatile __bit SSP1BUF3 @ (((unsigned) &SSP1BUF)*8) + 3;
[; ;pic16lf1703.h: 6011: extern volatile __bit SSP1BUF4 @ (((unsigned) &SSP1BUF)*8) + 4;
[; ;pic16lf1703.h: 6013: extern volatile __bit SSP1BUF5 @ (((unsigned) &SSP1BUF)*8) + 5;
[; ;pic16lf1703.h: 6015: extern volatile __bit SSP1BUF6 @ (((unsigned) &SSP1BUF)*8) + 6;
[; ;pic16lf1703.h: 6017: extern volatile __bit SSP1BUF7 @ (((unsigned) &SSP1BUF)*8) + 7;
[; ;pic16lf1703.h: 6019: extern volatile __bit SSP1IE @ (((unsigned) &PIE1)*8) + 3;
[; ;pic16lf1703.h: 6021: extern volatile __bit SSP1IF @ (((unsigned) &PIR1)*8) + 3;
[; ;pic16lf1703.h: 6023: extern volatile __bit SSP1MSK0 @ (((unsigned) &SSP1MSK)*8) + 0;
[; ;pic16lf1703.h: 6025: extern volatile __bit SSP1MSK1 @ (((unsigned) &SSP1MSK)*8) + 1;
[; ;pic16lf1703.h: 6027: extern volatile __bit SSP1MSK2 @ (((unsigned) &SSP1MSK)*8) + 2;
[; ;pic16lf1703.h: 6029: extern volatile __bit SSP1MSK3 @ (((unsigned) &SSP1MSK)*8) + 3;
[; ;pic16lf1703.h: 6031: extern volatile __bit SSP1MSK4 @ (((unsigned) &SSP1MSK)*8) + 4;
[; ;pic16lf1703.h: 6033: extern volatile __bit SSP1MSK5 @ (((unsigned) &SSP1MSK)*8) + 5;
[; ;pic16lf1703.h: 6035: extern volatile __bit SSP1MSK6 @ (((unsigned) &SSP1MSK)*8) + 6;
[; ;pic16lf1703.h: 6037: extern volatile __bit SSP1MSK7 @ (((unsigned) &SSP1MSK)*8) + 7;
[; ;pic16lf1703.h: 6039: extern volatile __bit SSPEN @ (((unsigned) &SSP1CON1)*8) + 5;
[; ;pic16lf1703.h: 6041: extern volatile __bit SSPM0 @ (((unsigned) &SSP1CON1)*8) + 0;
[; ;pic16lf1703.h: 6043: extern volatile __bit SSPM1 @ (((unsigned) &SSP1CON1)*8) + 1;
[; ;pic16lf1703.h: 6045: extern volatile __bit SSPM2 @ (((unsigned) &SSP1CON1)*8) + 2;
[; ;pic16lf1703.h: 6047: extern volatile __bit SSPM3 @ (((unsigned) &SSP1CON1)*8) + 3;
[; ;pic16lf1703.h: 6049: extern volatile __bit SSPOV @ (((unsigned) &SSP1CON1)*8) + 6;
[; ;pic16lf1703.h: 6051: extern volatile __bit STKOVF @ (((unsigned) &PCON)*8) + 7;
[; ;pic16lf1703.h: 6053: extern volatile __bit STKUNF @ (((unsigned) &PCON)*8) + 6;
[; ;pic16lf1703.h: 6055: extern volatile __bit SWDTEN @ (((unsigned) &WDTCON)*8) + 0;
[; ;pic16lf1703.h: 6057: extern volatile __bit T0CS @ (((unsigned) &OPTION_REG)*8) + 5;
[; ;pic16lf1703.h: 6059: extern volatile __bit T0IE @ (((unsigned) &INTCON)*8) + 5;
[; ;pic16lf1703.h: 6061: extern volatile __bit T0IF @ (((unsigned) &INTCON)*8) + 2;
[; ;pic16lf1703.h: 6063: extern volatile __bit T0SE @ (((unsigned) &OPTION_REG)*8) + 4;
[; ;pic16lf1703.h: 6065: extern volatile __bit T1CKPS0 @ (((unsigned) &T1CON)*8) + 4;
[; ;pic16lf1703.h: 6067: extern volatile __bit T1CKPS1 @ (((unsigned) &T1CON)*8) + 5;
[; ;pic16lf1703.h: 6069: extern volatile __bit T1GGO_nDONE @ (((unsigned) &T1GCON)*8) + 3;
[; ;pic16lf1703.h: 6071: extern volatile __bit T1GPOL @ (((unsigned) &T1GCON)*8) + 6;
[; ;pic16lf1703.h: 6073: extern volatile __bit T1GSPM @ (((unsigned) &T1GCON)*8) + 4;
[; ;pic16lf1703.h: 6075: extern volatile __bit T1GSS0 @ (((unsigned) &T1GCON)*8) + 0;
[; ;pic16lf1703.h: 6077: extern volatile __bit T1GSS1 @ (((unsigned) &T1GCON)*8) + 1;
[; ;pic16lf1703.h: 6079: extern volatile __bit T1GTM @ (((unsigned) &T1GCON)*8) + 5;
[; ;pic16lf1703.h: 6081: extern volatile __bit T1GVAL @ (((unsigned) &T1GCON)*8) + 2;
[; ;pic16lf1703.h: 6083: extern volatile __bit T1OSCEN @ (((unsigned) &T1CON)*8) + 3;
[; ;pic16lf1703.h: 6085: extern volatile __bit T2CKPS0 @ (((unsigned) &T2CON)*8) + 0;
[; ;pic16lf1703.h: 6087: extern volatile __bit T2CKPS1 @ (((unsigned) &T2CON)*8) + 1;
[; ;pic16lf1703.h: 6089: extern volatile __bit T2OUTPS0 @ (((unsigned) &T2CON)*8) + 3;
[; ;pic16lf1703.h: 6091: extern volatile __bit T2OUTPS1 @ (((unsigned) &T2CON)*8) + 4;
[; ;pic16lf1703.h: 6093: extern volatile __bit T2OUTPS2 @ (((unsigned) &T2CON)*8) + 5;
[; ;pic16lf1703.h: 6095: extern volatile __bit T2OUTPS3 @ (((unsigned) &T2CON)*8) + 6;
[; ;pic16lf1703.h: 6097: extern volatile __bit TMR0CS @ (((unsigned) &OPTION_REG)*8) + 5;
[; ;pic16lf1703.h: 6099: extern volatile __bit TMR0IE @ (((unsigned) &INTCON)*8) + 5;
[; ;pic16lf1703.h: 6101: extern volatile __bit TMR0IF @ (((unsigned) &INTCON)*8) + 2;
[; ;pic16lf1703.h: 6103: extern volatile __bit TMR0SE @ (((unsigned) &OPTION_REG)*8) + 4;
[; ;pic16lf1703.h: 6105: extern volatile __bit TMR1CS0 @ (((unsigned) &T1CON)*8) + 6;
[; ;pic16lf1703.h: 6107: extern volatile __bit TMR1CS1 @ (((unsigned) &T1CON)*8) + 7;
[; ;pic16lf1703.h: 6109: extern volatile __bit TMR1GE @ (((unsigned) &T1GCON)*8) + 7;
[; ;pic16lf1703.h: 6111: extern volatile __bit TMR1GIE @ (((unsigned) &PIE1)*8) + 7;
[; ;pic16lf1703.h: 6113: extern volatile __bit TMR1GIF @ (((unsigned) &PIR1)*8) + 7;
[; ;pic16lf1703.h: 6115: extern volatile __bit TMR1IE @ (((unsigned) &PIE1)*8) + 0;
[; ;pic16lf1703.h: 6117: extern volatile __bit TMR1IF @ (((unsigned) &PIR1)*8) + 0;
[; ;pic16lf1703.h: 6119: extern volatile __bit TMR1ON @ (((unsigned) &T1CON)*8) + 0;
[; ;pic16lf1703.h: 6121: extern volatile __bit TMR2IE @ (((unsigned) &PIE1)*8) + 1;
[; ;pic16lf1703.h: 6123: extern volatile __bit TMR2IF @ (((unsigned) &PIR1)*8) + 1;
[; ;pic16lf1703.h: 6125: extern volatile __bit TMR2ON @ (((unsigned) &T2CON)*8) + 2;
[; ;pic16lf1703.h: 6127: extern volatile __bit TRIGSEL0 @ (((unsigned) &ADCON2)*8) + 4;
[; ;pic16lf1703.h: 6129: extern volatile __bit TRIGSEL1 @ (((unsigned) &ADCON2)*8) + 5;
[; ;pic16lf1703.h: 6131: extern volatile __bit TRIGSEL2 @ (((unsigned) &ADCON2)*8) + 6;
[; ;pic16lf1703.h: 6133: extern volatile __bit TRIGSEL3 @ (((unsigned) &ADCON2)*8) + 7;
[; ;pic16lf1703.h: 6135: extern volatile __bit TRISA0 @ (((unsigned) &TRISA)*8) + 0;
[; ;pic16lf1703.h: 6137: extern volatile __bit TRISA1 @ (((unsigned) &TRISA)*8) + 1;
[; ;pic16lf1703.h: 6139: extern volatile __bit TRISA2 @ (((unsigned) &TRISA)*8) + 2;
[; ;pic16lf1703.h: 6141: extern volatile __bit TRISA4 @ (((unsigned) &TRISA)*8) + 4;
[; ;pic16lf1703.h: 6143: extern volatile __bit TRISA5 @ (((unsigned) &TRISA)*8) + 5;
[; ;pic16lf1703.h: 6145: extern volatile __bit TRISC0 @ (((unsigned) &TRISC)*8) + 0;
[; ;pic16lf1703.h: 6147: extern volatile __bit TRISC1 @ (((unsigned) &TRISC)*8) + 1;
[; ;pic16lf1703.h: 6149: extern volatile __bit TRISC2 @ (((unsigned) &TRISC)*8) + 2;
[; ;pic16lf1703.h: 6151: extern volatile __bit TRISC3 @ (((unsigned) &TRISC)*8) + 3;
[; ;pic16lf1703.h: 6153: extern volatile __bit TRISC4 @ (((unsigned) &TRISC)*8) + 4;
[; ;pic16lf1703.h: 6155: extern volatile __bit TRISC5 @ (((unsigned) &TRISC)*8) + 5;
[; ;pic16lf1703.h: 6157: extern volatile __bit TSEN @ (((unsigned) &FVRCON)*8) + 5;
[; ;pic16lf1703.h: 6159: extern volatile __bit TSRNG @ (((unsigned) &FVRCON)*8) + 4;
[; ;pic16lf1703.h: 6161: extern volatile __bit TUN0 @ (((unsigned) &OSCTUNE)*8) + 0;
[; ;pic16lf1703.h: 6163: extern volatile __bit TUN1 @ (((unsigned) &OSCTUNE)*8) + 1;
[; ;pic16lf1703.h: 6165: extern volatile __bit TUN2 @ (((unsigned) &OSCTUNE)*8) + 2;
[; ;pic16lf1703.h: 6167: extern volatile __bit TUN3 @ (((unsigned) &OSCTUNE)*8) + 3;
[; ;pic16lf1703.h: 6169: extern volatile __bit TUN4 @ (((unsigned) &OSCTUNE)*8) + 4;
[; ;pic16lf1703.h: 6171: extern volatile __bit TUN5 @ (((unsigned) &OSCTUNE)*8) + 5;
[; ;pic16lf1703.h: 6173: extern volatile __bit UA @ (((unsigned) &SSP1STAT)*8) + 1;
[; ;pic16lf1703.h: 6175: extern volatile __bit WCOL @ (((unsigned) &SSP1CON1)*8) + 7;
[; ;pic16lf1703.h: 6177: extern volatile __bit WDTPS0 @ (((unsigned) &WDTCON)*8) + 1;
[; ;pic16lf1703.h: 6179: extern volatile __bit WDTPS1 @ (((unsigned) &WDTCON)*8) + 2;
[; ;pic16lf1703.h: 6181: extern volatile __bit WDTPS2 @ (((unsigned) &WDTCON)*8) + 3;
[; ;pic16lf1703.h: 6183: extern volatile __bit WDTPS3 @ (((unsigned) &WDTCON)*8) + 4;
[; ;pic16lf1703.h: 6185: extern volatile __bit WDTPS4 @ (((unsigned) &WDTCON)*8) + 5;
[; ;pic16lf1703.h: 6187: extern volatile __bit WPUA0 @ (((unsigned) &WPUA)*8) + 0;
[; ;pic16lf1703.h: 6189: extern volatile __bit WPUA1 @ (((unsigned) &WPUA)*8) + 1;
[; ;pic16lf1703.h: 6191: extern volatile __bit WPUA2 @ (((unsigned) &WPUA)*8) + 2;
[; ;pic16lf1703.h: 6193: extern volatile __bit WPUA3 @ (((unsigned) &WPUA)*8) + 3;
[; ;pic16lf1703.h: 6195: extern volatile __bit WPUA4 @ (((unsigned) &WPUA)*8) + 4;
[; ;pic16lf1703.h: 6197: extern volatile __bit WPUA5 @ (((unsigned) &WPUA)*8) + 5;
[; ;pic16lf1703.h: 6199: extern volatile __bit WPUC0 @ (((unsigned) &WPUC)*8) + 0;
[; ;pic16lf1703.h: 6201: extern volatile __bit WPUC1 @ (((unsigned) &WPUC)*8) + 1;
[; ;pic16lf1703.h: 6203: extern volatile __bit WPUC2 @ (((unsigned) &WPUC)*8) + 2;
[; ;pic16lf1703.h: 6205: extern volatile __bit WPUC3 @ (((unsigned) &WPUC)*8) + 3;
[; ;pic16lf1703.h: 6207: extern volatile __bit WPUC4 @ (((unsigned) &WPUC)*8) + 4;
[; ;pic16lf1703.h: 6209: extern volatile __bit WPUC5 @ (((unsigned) &WPUC)*8) + 5;
[; ;pic16lf1703.h: 6211: extern volatile __bit WR @ (((unsigned) &PMCON1)*8) + 1;
[; ;pic16lf1703.h: 6213: extern volatile __bit WREN @ (((unsigned) &PMCON1)*8) + 2;
[; ;pic16lf1703.h: 6215: extern volatile __bit WRERR @ (((unsigned) &PMCON1)*8) + 3;
[; ;pic16lf1703.h: 6217: extern volatile __bit ZCD1EN @ (((unsigned) &ZCD1CON)*8) + 7;
[; ;pic16lf1703.h: 6219: extern volatile __bit ZCD1INTN @ (((unsigned) &ZCD1CON)*8) + 0;
[; ;pic16lf1703.h: 6221: extern volatile __bit ZCD1INTP @ (((unsigned) &ZCD1CON)*8) + 1;
[; ;pic16lf1703.h: 6223: extern volatile __bit ZCD1OUT @ (((unsigned) &ZCD1CON)*8) + 5;
[; ;pic16lf1703.h: 6225: extern volatile __bit ZCD1POL @ (((unsigned) &ZCD1CON)*8) + 4;
[; ;pic16lf1703.h: 6227: extern volatile __bit ZCDIE @ (((unsigned) &PIE3)*8) + 4;
[; ;pic16lf1703.h: 6229: extern volatile __bit ZCDIF @ (((unsigned) &PIR3)*8) + 4;
[; ;pic16lf1703.h: 6231: extern volatile __bit ZERO @ (((unsigned) &STATUS)*8) + 2;
[; ;pic16lf1703.h: 6233: extern volatile __bit Z_SHAD @ (((unsigned) &STATUS_SHAD)*8) + 2;
[; ;pic16lf1703.h: 6235: extern volatile __bit nBOR @ (((unsigned) &PCON)*8) + 0;
[; ;pic16lf1703.h: 6237: extern volatile __bit nPD @ (((unsigned) &STATUS)*8) + 3;
[; ;pic16lf1703.h: 6239: extern volatile __bit nPOR @ (((unsigned) &PCON)*8) + 1;
[; ;pic16lf1703.h: 6241: extern volatile __bit nRI @ (((unsigned) &PCON)*8) + 2;
[; ;pic16lf1703.h: 6243: extern volatile __bit nRMCLR @ (((unsigned) &PCON)*8) + 3;
[; ;pic16lf1703.h: 6245: extern volatile __bit nRWDT @ (((unsigned) &PCON)*8) + 4;
[; ;pic16lf1703.h: 6247: extern volatile __bit nT1SYNC @ (((unsigned) &T1CON)*8) + 2;
[; ;pic16lf1703.h: 6249: extern volatile __bit nTO @ (((unsigned) &STATUS)*8) + 4;
[; ;pic16lf1703.h: 6251: extern volatile __bit nWPUEN @ (((unsigned) &OPTION_REG)*8) + 7;
[; ;pic.h: 28: extern void __nop(void);
[; ;pic.h: 77: extern unsigned int flash_read(unsigned short addr);
[; ;pic.h: 152: extern __nonreentrant void _delay(unsigned long);
[; ;pic.h: 186: extern unsigned char __resetbits;
[; ;pic.h: 187: extern __bit __powerdown;
[; ;pic.h: 188: extern __bit __timeout;
[; ;stdbool.h: 12: typedef unsigned char bool;
[; ;__size_t.h: 4: typedef unsigned size_t;
[; ;stddef.h: 6: typedef int ptrdiff_t;
[; ;stdint.h: 13: typedef signed char int8_t;
[; ;stdint.h: 20: typedef signed int int16_t;
[; ;stdint.h: 28: typedef signed short long int int24_t;
[; ;stdint.h: 36: typedef signed long int int32_t;
[; ;stdint.h: 43: typedef unsigned char uint8_t;
[; ;stdint.h: 49: typedef unsigned int uint16_t;
[; ;stdint.h: 56: typedef unsigned short long int uint24_t;
[; ;stdint.h: 63: typedef unsigned long int uint32_t;
[; ;stdint.h: 71: typedef signed char int_least8_t;
[; ;stdint.h: 78: typedef signed int int_least16_t;
[; ;stdint.h: 90: typedef signed short long int int_least24_t;
[; ;stdint.h: 98: typedef signed long int int_least32_t;
[; ;stdint.h: 105: typedef unsigned char uint_least8_t;
[; ;stdint.h: 111: typedef unsigned int uint_least16_t;
[; ;stdint.h: 121: typedef unsigned short long int uint_least24_t;
[; ;stdint.h: 128: typedef unsigned long int uint_least32_t;
[; ;stdint.h: 137: typedef signed char int_fast8_t;
[; ;stdint.h: 144: typedef signed int int_fast16_t;
[; ;stdint.h: 156: typedef signed short long int int_fast24_t;
[; ;stdint.h: 164: typedef signed long int int_fast32_t;
[; ;stdint.h: 171: typedef unsigned char uint_fast8_t;
[; ;stdint.h: 177: typedef unsigned int uint_fast16_t;
[; ;stdint.h: 187: typedef unsigned short long int uint_fast24_t;
[; ;stdint.h: 194: typedef unsigned long int uint_fast32_t;
[; ;stdint.h: 200: typedef int32_t intmax_t;
[; ;stdint.h: 205: typedef uint32_t uintmax_t;
[; ;stdint.h: 210: typedef int16_t intptr_t;
[; ;stdint.h: 215: typedef uint16_t uintptr_t;
[; ;spi.h: 116: void SPI_Initialize(void);
[; ;spi.h: 151: uint8_t SPI_Exchange8bit(uint8_t data);
[; ;spi.h: 191: uint8_t SPI_Exchange8bitBuffer(uint8_t *dataIn, uint8_t bufLen, uint8_t *dataOut);
[; ;spi.h: 214: bool SPI_IsBufferFull(void);
[; ;spi.h: 239: bool SPI_HasWriteCollisionOccured(void);
[; ;spi.h: 263: void SPI_ClearWriteCollisionStatus(void);
"63 mcc_generated_files/spi.c
[v _SPI_Initialize `(v ~T0 @X0 1 ef ]
"64
{
[; ;spi.c: 63: void SPI_Initialize(void)
[; ;spi.c: 64: {
[e :U _SPI_Initialize ]
[f ]
[; ;spi.c: 68: SSP1STAT = 0x80;
"68
[e = _SSP1STAT -> -> 128 `i `uc ]
[; ;spi.c: 71: SSP1CON1 = 0x20;
"71
[e = _SSP1CON1 -> -> 32 `i `uc ]
[; ;spi.c: 74: SSP1ADD = 0x00;
"74
[e = _SSP1ADD -> -> 0 `i `uc ]
[; ;spi.c: 75: }
"75
[e :UE 305 ]
}
"77
[v _SPI_Exchange8bit `(uc ~T0 @X0 1 ef1`uc ]
"78
{
[; ;spi.c: 77: uint8_t SPI_Exchange8bit(uint8_t data)
[; ;spi.c: 78: {
[e :U _SPI_Exchange8bit ]
"77
[v _data `uc ~T0 @X0 1 r1 ]
"78
[f ]
[; ;spi.c: 80: SSP1CON1bits.WCOL = 0;
"80
[e = . . _SSP1CON1bits 0 4 -> -> 0 `i `uc ]
[; ;spi.c: 82: SSPBUF = data;
"82
[e = _SSPBUF _data ]
[; ;spi.c: 84: while(SSP1STATbits.BF == 0x0)
"84
[e $U 307  ]
[e :U 308 ]
[; ;spi.c: 85: {
"85
{
"86
}
[e :U 307 ]
"84
[e $ == -> . . _SSP1STATbits 0 0 `i -> 0 `i 308  ]
[e :U 309 ]
[; ;spi.c: 86: }
[; ;spi.c: 88: return (SSPBUF);
"88
[e ) _SSPBUF ]
[e $UE 306  ]
[; ;spi.c: 89: }
"89
[e :UE 306 ]
}
"91
[v _SPI_Exchange8bitBuffer `(uc ~T0 @X0 1 ef3`*uc`uc`*uc ]
"92
{
[; ;spi.c: 91: uint8_t SPI_Exchange8bitBuffer(uint8_t *dataIn, uint8_t bufLen, uint8_t *dataOut)
[; ;spi.c: 92: {
[e :U _SPI_Exchange8bitBuffer ]
"91
[v _dataIn `*uc ~T0 @X0 1 r1 ]
[v _bufLen `uc ~T0 @X0 1 r2 ]
[v _dataOut `*uc ~T0 @X0 1 r3 ]
"92
[f ]
"93
[v _bytesWritten `uc ~T0 @X0 1 a ]
[; ;spi.c: 93: uint8_t bytesWritten = 0;
[e = _bytesWritten -> -> 0 `i `uc ]
[; ;spi.c: 95: if(bufLen != 0)
"95
[e $ ! != -> _bufLen `i -> 0 `i 311  ]
[; ;spi.c: 96: {
"96
{
[; ;spi.c: 97: if(dataIn != (0))
"97
[e $ ! != _dataIn -> -> 0 `i `*uc 312  ]
[; ;spi.c: 98: {
"98
{
[; ;spi.c: 99: while(bytesWritten < bufLen)
"99
[e $U 313  ]
[e :U 314 ]
[; ;spi.c: 100: {
"100
{
[; ;spi.c: 101: if(dataOut == (0))
"101
[e $ ! == _dataOut -> -> 0 `i `*uc 316  ]
[; ;spi.c: 102: {
"102
{
[; ;spi.c: 103: SPI_Exchange8bit(dataIn[bytesWritten]);
"103
[e ( _SPI_Exchange8bit (1 *U + _dataIn * -> _bytesWritten `ux -> -> # *U _dataIn `ui `ux ]
"104
}
[; ;spi.c: 104: }
[e $U 317  ]
"105
[e :U 316 ]
[; ;spi.c: 105: else
[; ;spi.c: 106: {
"106
{
[; ;spi.c: 107: dataOut[bytesWritten] = SPI_Exchange8bit(dataIn[bytesWritten]);
"107
[e = *U + _dataOut * -> _bytesWritten `ux -> -> # *U _dataOut `ui `ux ( _SPI_Exchange8bit (1 *U + _dataIn * -> _bytesWritten `ux -> -> # *U _dataIn `ui `ux ]
"108
}
[e :U 317 ]
[; ;spi.c: 108: }
[; ;spi.c: 110: bytesWritten++;
"110
[e ++ _bytesWritten -> -> 1 `i `uc ]
"111
}
[e :U 313 ]
"99
[e $ < -> _bytesWritten `i -> _bufLen `i 314  ]
[e :U 315 ]
"112
}
[; ;spi.c: 111: }
[; ;spi.c: 112: }
[e $U 318  ]
"113
[e :U 312 ]
[; ;spi.c: 113: else
[; ;spi.c: 114: {
"114
{
[; ;spi.c: 115: if(dataOut != (0))
"115
[e $ ! != _dataOut -> -> 0 `i `*uc 319  ]
[; ;spi.c: 116: {
"116
{
[; ;spi.c: 117: while(bytesWritten < bufLen )
"117
[e $U 320  ]
[e :U 321 ]
[; ;spi.c: 118: {
"118
{
[; ;spi.c: 119: dataOut[bytesWritten] = SPI_Exchange8bit(0x0);
"119
[e = *U + _dataOut * -> _bytesWritten `ux -> -> # *U _dataOut `ui `ux ( _SPI_Exchange8bit (1 -> -> 0 `i `uc ]
[; ;spi.c: 121: bytesWritten++;
"121
[e ++ _bytesWritten -> -> 1 `i `uc ]
"122
}
[e :U 320 ]
"117
[e $ < -> _bytesWritten `i -> _bufLen `i 321  ]
[e :U 322 ]
"123
}
[e :U 319 ]
"124
}
[e :U 318 ]
"125
}
[e :U 311 ]
[; ;spi.c: 122: }
[; ;spi.c: 123: }
[; ;spi.c: 124: }
[; ;spi.c: 125: }
[; ;spi.c: 127: return bytesWritten;
"127
[e ) _bytesWritten ]
[e $UE 310  ]
[; ;spi.c: 128: }
"128
[e :UE 310 ]
}
"130
[v _SPI_IsBufferFull `(uc ~T0 @X0 1 ef ]
"131
{
[; ;spi.c: 130: bool SPI_IsBufferFull(void)
[; ;spi.c: 131: {
[e :U _SPI_IsBufferFull ]
[f ]
[; ;spi.c: 132: return (SSP1STATbits.BF);
"132
[e ) . . _SSP1STATbits 0 0 ]
[e $UE 323  ]
[; ;spi.c: 133: }
"133
[e :UE 323 ]
}
"135
[v _SPI_HasWriteCollisionOccured `(uc ~T0 @X0 1 ef ]
"136
{
[; ;spi.c: 135: bool SPI_HasWriteCollisionOccured(void)
[; ;spi.c: 136: {
[e :U _SPI_HasWriteCollisionOccured ]
[f ]
[; ;spi.c: 137: return (SSP1CON1bits.WCOL);
"137
[e ) . . _SSP1CON1bits 0 4 ]
[e $UE 324  ]
[; ;spi.c: 138: }
"138
[e :UE 324 ]
}
"140
[v _SPI_ClearWriteCollisionStatus `(v ~T0 @X0 1 ef ]
"141
{
[; ;spi.c: 140: void SPI_ClearWriteCollisionStatus(void)
[; ;spi.c: 141: {
[e :U _SPI_ClearWriteCollisionStatus ]
[f ]
[; ;spi.c: 142: SSP1CON1bits.WCOL = 0;
"142
[e = . . _SSP1CON1bits 0 4 -> -> 0 `i `uc ]
[; ;spi.c: 143: }
"143
[e :UE 325 ]
}
