# Supplementary material for: Smart facemask for wireless CO2 monitoring
Source: Nat Commun. 2022 Jan 10;13:72. doi: 10.1038/s41467-021-27733-3 (PMC8748626; doi:10.1038/s41467-021-27733-3)
Supplement: Supplementary file 5 — Supplementary Software [file 41467_2021_27733_MOESM5_ESM.zip › SmartMaskCO2_Code/Microcontroller/AS3955pea2021_v4.X/build/default/production/mcc_generated_files/spi.p1.d]

 build/default/production/mcc_generated_files/spi.d  \
 build/default/production/mcc_generated_files/spi.p1:  \
 mcc_generated_files/spi.c  \
mcc_generated_files/spi.h 
