# Supplementary material for: Smart facemask for wireless CO2 monitoring
Source: Nat Commun. 2022 Jan 10;13:72. doi: 10.1038/s41467-021-27733-3 (PMC8748626; doi:10.1038/s41467-021-27733-3)
Supplement: Supplementary file 5 — Supplementary Software [file 41467_2021_27733_MOESM5_ESM.zip › SmartMaskCO2_Code/Microcontroller/AS3955pea2021_v4.X/dist/default/production/AS3955pea2021_v3.X.production.hex]

:020000001B28BB
:100008007E14803120007F08F0008B1C0D288B1097
:1000180016280B1F16282100111F16282000111F53
:100028001628792670082000FF007E1009001C2879
:10003800FC014F308400003085001F305826A03066
:10004800840000308500103058267C26EE007D267E
:10005800EF0021006A26B0006B26B1006C26B200C2
:100068006D26B3007E1020002E2920002008A6004F
:100078002108A7002208A8000310270D280DA900B1
:100088002908FB002308A6002408A7002508A800C3
:100098000310270D280DA9002908FA007B08031969
:1000A80061287A087B02031868287B03FF3A7A07DD
:1000B800A60019302602031C68282308A00024087B
:1000C800A1002508A20008007A08031908007B0887
:1000D8007A02031877287A03FF3A7B07A6001930BB
:1000E8002602031808000630A6002608F900A21BFD
:1000F800F917A51B7917A117FF30A005FF30A10537
:100108000030A205A417FF30A305FF30A405003076
:10011800A5057A087B020318B3280130A335A40D7E
:10012800A50D890B92280130FA027A087B0603197B
:10013800AE280130F902790807390319AE28912849
:100148000130A236A10CA00C890BA5280130A6000D
:100158002608FB077B087A060319D828A4287B08F9
:100168007A020318D8280130A035A10DA20D890BF9
:10017800B8280130FB027A087B060319D42801301D
:10018800F902790807390319D428B7280130A536A8
:10019800A40CA30C890BCB280130A6002608FA076B
:1001A8007B087A06031DCA28F91FEA28FF30A00633
:1001B800FF30A106FF30A2060130A0070030031867
:1001C8000130A107003003180130A207791FFC286D
:1001D800FF30A306FF30A406FF30A5060130A307B1
:1001E800003003180130A407003003180130A507B8
:1001F800F9012008A3072108A43D2208A53DA51F51
:100208001729FF30A306FF30A406FF30A5060130EA
:10021800A307003003180130A40700300318013089
:10022800A507F901F90A2308F1002408F2002508B6
:10023800F3007B08A6002608F4007908A700270821
:10024800F500D52371082000A0007208A1007308EA
:10025800A20008005E2622008E152000ED017626F9
:10026800210015170B160B178B1722000E162130BD
:100278002000CB007630CA00CA0B4029CB0B40299E
:10028800000022000E1221302000CB007630CA0078
:10029800CA0B4C29CB0B4C29000022000E16A330A8
:1002A8002000CB005530CA00CA0B5829CB0B58295F
:1002B800392420006A08CA00CB017C08CC00CD0193
:1002C8004C08CD00CC014A084C04DC004B084D0416
:1002D800DD006708CA00CB016808CC00CD014C08D6
:1002E800CD00CC014A084C04D8004B084D04D90075
:1002F8006408CA00CB016508CC00CD014C08CD00CC
:10030800CC014A084C04D4004B084D04D5002130D8
:10031800CB007630CA00CA0B8F29CB0B8F2900007F
:1003280020005C08F2005D08F300890D893B89090B
:10033800F400F5000530922407302000CB007D3012
:10034800CA00CA0BA529CB0BA52920005808F20022
:100358005908F300890D893B8909F400F500063036
:10036800922407302000CB007D30CA00CA0BBA297E
:10037800CB0BBA2920005408F2005508F300890D68
:10038800893B8909F400F5000730922407302000E2
:10039800CB007D30CA00CA0BCF29CB0BCF296223F3
:1003A80020004108CF004208D0004308D1001B2597
:1003B8007A082000E1007908E0002130CB0076308F
:1003C800CA00CA0BE529CB0BE5290000200060080C
:1003D800F2006108F300F401F501083092240730B7
:1003E8002000CB007D30CA00CA0BF829CB0BF829B6
:1003F80021302000CB007630CA00CA0B012ACB0B73
:10040800012A0000512920003108B7003208B8003D
:100418003308B9000310380D390DBA003A08BB008B
:100428003B08031D1E2A0030B1000030B200003026
:10043800B30008003408B7003508B8003608B9001A
:100448000310380D390DBA003A08C0004008031DE2
:10045800342A0030B1000030B2000030B300080088
:1004680040087B3EB7003708BB073108B7003208A1
:10047800B8003308B9001030B936B80CB70C890B7E
:10048800402A3708BA003A08C0003408B7003508CF
:10049800B8003608B9001030B936B80CB70C890B5B
:1004A800502A3708BA003A08C0068030B700370823
:1004B800C005B217B517FF30B405FF30B5050030D9
:1004C800B6050030BC000030BD000030BE0007306B
:1004D800B7003708BF00311C772A3408BC07350835
:1004E800BD3D3608BE3D0130B336B20CB10C890BA8
:1004F800782A0130B435B50DB60D890B7E2A013046
:10050800BF02031D6F2A0930B7003708BF00311C2E
:10051800932A3408BC073508BD3D3608BE3D013076
:10052800B336B20CB10C890B942A0130BE36BD0C1F
:10053800BC0C890B9A2A0130BF02031D8B2A3C0888
:10054800F1003D08F2003E08F3003B08B700370809
:10055800F4004008B8003808F500D52371082000D9
:10056800B1007208B2007308B30008002000240824
:10057800A7002508A8002608A9000310280D290DA2
:10058800AA002A08AF002F08031DD12A0030A100B5
:100598000030A2000030A30008002108A7002208AC
:1005A800A8002308A9000310280D290DAA002A086D
:1005B800B0003008031DE72A0030A1000030A20077
:1005C8000030A30008000030AC000030AD0000305F
:1005D800AE0089303007A7002708AF022408A7001B
:1005E8002508A8002608A9001030A936A80CA70CD1
:1005F800890BF92A2708AA002A08B0002108A700B1
:100608002208A8002308A9001030A936A80CA70CB6
:10061800890B092B2708AA002A08B0068030A700F2
:100628002708B005A517FF30A405FF30A505003041
:10063800A605A217FF30A105FF30A2050030A305CB
:100648001830A7002708AB000130AC35AD0DAE0D52
:10065800890B292B23082602031D382B2208250283
:10066800031D382B21082402031C412B2108A40256
:100678002208A53B2308A63B2C140130A435A50D60
:10068800A60D890B422B0130AB02031D282B2C0829
:10069800F1002D08F2002E08F3002F08A700270804
:1006A800F4003008A8002808F500D52371082000B8
:1006B800A1007208A2007308A30008000330E02517
:1006C80072082000C9007108C8000830C400C40BB3
:1006D8006B2B0330E02571082000C8077208C93D5C
:1006E8000830C400C40B762B0330E02571082000C5
:1006F800C8077208C93D0830C400C40B812B0330F9
:10070800F1000030F20020004908F4004808F30026
:10071800502572082000C9007108C8000030B100D7
:10072800A530B2004330B300C030A1007F30A20032
:100738004430A3004908FA004808F900FF25790861
:100748002000A4007A08A5007B08A600BA22200091
:100758002108B4002208B5002308B60007222000AB
:100768003108C5003208C6003308C7000030A000B1
:100778004830A100C230A2004508A3004608A400E2
:100788004708A500392020002008C5002108C60018
:100798002208C7004508C1004608C2004708C30030
:1007A800080074080319DD2B730872047104031D13
:1007B800EE2B0030F1000030F2000030F3000800AA
:1007C8000130F6007608F4070130F336F20CF10C2C
:1007D800890BE92BFE3073050319072CE42B013034
:1007E800F6007608F4070130F107003003180130ED
:1007F800F207003003180130F3070130F336F20C2A
:10080800F10C890B022CFF3073050319142CF32B00
:100818000130F4020130F135F20DF30D890B0F2C84
:10082800F21B1A2C0230740203180C2C7418222C98
:10083800FF30F1057F30F205FF30F3050310F40CAB
:100848007408F600F701F8011030F635F70DF80DC9
:10085800890B292C7608F1047708F2047808F30448
:10086800750803190800F31708001E265430B6252A
:100878000030B6258B30B6251E265430B6250030FC
:10088800B6250B30B62512260230F8000430F700E2
:10089800BA30F600F60B4E2CF70B4E2CF80B4E2CFC
:1008A80000001E265430B6250330B6251E265530C6
:1008B800B6258425F6007608FC002A268425F6004D
:1008C80076082000EA002A268425F600760820000B
:1008D800E8002A268425F60076082000E7002A2664
:1008E8008425F60076082000E5002A268425F600EF
:1008F80076082000E4002A268425F60076082000E1
:10090800E3002A268425F60076082000E200342633
:1009180012265330F600F60B8F2C0800FA0022003E
:100928008E117A35F6007608FA000032003200009F
:10093800403048267A0848267208F6007308F700FF
:100948007408F8007508F9001830F936F80CF70C37
:10095800F60C890BA92C760848267208F60073084D
:10096800F7007408F8007508F9001030F936F80C2B
:10097800F70CF60C890BBA2C760848267208F60094
:100988007308F7007408F8007508F9000830F9369C
:10099800F80CF70CF60C890BCB2C76084826720855
:1009A800482600320032000022008E15080022007E
:1009B8008C018E01173021008C0002308E0023003C
:1009C8008E0111308C003F3024008C003F308E00A7
:1009D8002100951725008C018E0100308B1B0130FA
:1009E800F1008B1355303C008F00AA308F000F1098
:1009F8003D002208E0391238A2003C002108E03905
:100A08001138A1002008E0391038A0003D00200866
:100A1800E0391038A00055303C008F00AA308F0014
:100A28000F14711C192D8B1708008B130800033045
:100A3800E02572082000A1007108A0000830FB0022
:100A4800FB0B242D0330E02571082000A007720855
:100A5800A13D0830FB00FB0B2F2D0330E02571086A
:100A68002000A0077208A13D0830FB00FB0B3A2DBF
:100A78000330F1000030F20020002108F4002008C3
:100A8800F300502572082000A1007108A000210879
:100A9800FA002008F9000800F601F701710872044D
:100AA80003197F2DF801F80AF21B642D0130F13586
:100AB800F20D890B5B2D0130F5007508F807582DEC
:100AC8000130F635F70D890B652D72087402031D88
:100AD8006F2D71087302031C762D7108F3027208DA
:100AE800F43B76140130F236F10C890B772D013086
:100AF800F802031D642D7708F2007608F10008005B
:100B0800F40120008C16F201F3017308803AF10019
:100B1800803071020830031972020318B42D74353D
:100B2800FE39F1007108F40022008E166E262000AE
:100B38008C1EA22D0130F1007108F407003222004A
:100B48008E1200320130F2070030F33D7308803A0C
:100B5800F10080307102083003197202031C932DD2
:100B680074080800F2007208F1007108F500F3013A
:100B7800F4017408803AF1008030710208300319DA
:100B880073020318DE2DF51FCB2D3426CC2D2A2613
:100B98007535F1007108F5000130F3070030F43DB8
:100BA8007408803AF100803071020830031973022A
:100BB800031CC72D34260800F40008307402031CF7
:100BC800E82DF101F20108007408F300F30DF30DAC
:100BD80021001D087306833973069D000830F30051
:100BE800F30BF42D21009D149D18F82D1C08F2001C
:100BF8001B08F10008007908F1007A08F200F301F7
:100C08008E302000A0002008F400F501D5237108DB
:100C1800F9007208FA007308FB00080022008E121F
:100C280020008C12003222008E16003220008C1612
:100C38000032080020008C1622008E160032200098
:100C48008C12003222008E120032080022008E120E
:100C580020008C1222008E16003222008E1208000C
:100C680022008E1220008C1622008E1600322200DE
:100C78008E120800013021009D0080309E009F01E7
:100C88009B019C0111170800F100240095137108BD
:100C98009100141C4D2E1108080080302400940087
:100CA8002030950092010800640080010131890B11
:100CB800592E0034DB246426722651263E2608006D
:100CC8005A30210099009A019801080044343334BD
:100CD8002234113422008E1A08006E2E163021009C
:100CE80097000800200011130800200011130800C5
:040CF8000A34013485
:020000040001F9
:04000E00E4FFFFFF0D
:00000001FF
