# Supplementary material for: Smart facemask for wireless CO2 monitoring
Source: Nat Commun. 2022 Jan 10;13:72. doi: 10.1038/s41467-021-27733-3 (PMC8748626; doi:10.1038/s41467-021-27733-3)
Supplement: Supplementary file 5 — Supplementary Software [file 41467_2021_27733_MOESM5_ESM.zip › SmartMaskCO2_Code/Microcontroller/AS3955pea2021_v4.X/dist/default/production/AS3955pea2021_v3.X.production.hxl]

### HEXMate logfile and output summary ###
### Memory Usage ###
 Unused memory ranges:
  2h - 7h
  CFCh - 1000Dh
  10012h - 1003Fh
  
 dist/default/production\AS3955pea2021_v3.X.production.hex ranges:
  0h - 1h
  8h - CFBh
  1000Eh - 10011h
  
### Hex Memory Map ###
 Legend:
  - = Unused memory
  F = Filled ROM
  S = Stored serial code
  A = Stored ASCII string
  R = Reserved for checksum
  C = Stored checksum result
  T = Trailing code
  & = Find & replace opcode
  X = Find & delete opcode
  1 = dist/default/production\AS3955pea2021_v3.X.production.hex
00000000: 11------11111111111111111111111111111111111111111111111111111111
00000040: 1111111111111111111111111111111111111111111111111111111111111111
00000080: 1111111111111111111111111111111111111111111111111111111111111111
000000C0: 1111111111111111111111111111111111111111111111111111111111111111
00000100: 1111111111111111111111111111111111111111111111111111111111111111
00000140: 1111111111111111111111111111111111111111111111111111111111111111
00000180: 1111111111111111111111111111111111111111111111111111111111111111
000001C0: 1111111111111111111111111111111111111111111111111111111111111111
00000200: 1111111111111111111111111111111111111111111111111111111111111111
00000240: 1111111111111111111111111111111111111111111111111111111111111111
00000280: 1111111111111111111111111111111111111111111111111111111111111111
000002C0: 1111111111111111111111111111111111111111111111111111111111111111
00000300: 1111111111111111111111111111111111111111111111111111111111111111
00000340: 1111111111111111111111111111111111111111111111111111111111111111
00000380: 1111111111111111111111111111111111111111111111111111111111111111
000003C0: 1111111111111111111111111111111111111111111111111111111111111111
00000400: 1111111111111111111111111111111111111111111111111111111111111111
00000440: 1111111111111111111111111111111111111111111111111111111111111111
00000480: 1111111111111111111111111111111111111111111111111111111111111111
000004C0: 1111111111111111111111111111111111111111111111111111111111111111
00000500: 1111111111111111111111111111111111111111111111111111111111111111
00000540: 1111111111111111111111111111111111111111111111111111111111111111
00000580: 1111111111111111111111111111111111111111111111111111111111111111
000005C0: 1111111111111111111111111111111111111111111111111111111111111111
00000600: 1111111111111111111111111111111111111111111111111111111111111111
00000640: 1111111111111111111111111111111111111111111111111111111111111111
00000680: 1111111111111111111111111111111111111111111111111111111111111111
000006C0: 1111111111111111111111111111111111111111111111111111111111111111
00000700: 1111111111111111111111111111111111111111111111111111111111111111
00000740: 1111111111111111111111111111111111111111111111111111111111111111
00000780: 1111111111111111111111111111111111111111111111111111111111111111
000007C0: 1111111111111111111111111111111111111111111111111111111111111111
00000800: 1111111111111111111111111111111111111111111111111111111111111111
00000840: 1111111111111111111111111111111111111111111111111111111111111111
00000880: 1111111111111111111111111111111111111111111111111111111111111111
000008C0: 1111111111111111111111111111111111111111111111111111111111111111
00000900: 1111111111111111111111111111111111111111111111111111111111111111
00000940: 1111111111111111111111111111111111111111111111111111111111111111
00000980: 1111111111111111111111111111111111111111111111111111111111111111
000009C0: 1111111111111111111111111111111111111111111111111111111111111111
00000A00: 1111111111111111111111111111111111111111111111111111111111111111
00000A40: 1111111111111111111111111111111111111111111111111111111111111111
00000A80: 1111111111111111111111111111111111111111111111111111111111111111
00000AC0: 1111111111111111111111111111111111111111111111111111111111111111
00000B00: 1111111111111111111111111111111111111111111111111111111111111111
00000B40: 1111111111111111111111111111111111111111111111111111111111111111
00000B80: 1111111111111111111111111111111111111111111111111111111111111111
00000BC0: 1111111111111111111111111111111111111111111111111111111111111111
00000C00: 1111111111111111111111111111111111111111111111111111111111111111
00000C40: 1111111111111111111111111111111111111111111111111111111111111111
00000C80: 1111111111111111111111111111111111111111111111111111111111111111
00000CC0: 111111111111111111111111111111111111111111111111111111111111----
00010000: --------------1111----------------------------------------------
