# Supplementary material for: Smart facemask for wireless CO2 monitoring
Source: Nat Commun. 2022 Jan 10;13:72. doi: 10.1038/s41467-021-27733-3 (PMC8748626; doi:10.1038/s41467-021-27733-3)
Supplement: Supplementary file 5 — Supplementary Software [file 41467_2021_27733_MOESM5_ESM.zip › SmartMaskCO2_Code/Microcontroller/AS3955pea2021_v4.X/dist/default/production/AS3955pea2021_v3.X.production.lst]

Microchip Technology PIC LITE Macro Assembler V1.36 build -262312587 
                                                                                               Wed Sep 29 10:29:04 2021

Microchip Technology Omniscient Code Generator v1.36 (Free mode) build 201601150325
     1                           	processor	16LF1703
     2                           	opt	pw 120
     3                           	opt	lm
     4                           	psect	idataBANK0,global,class=CODE,delta=2
     5                           	psect	idataBANK1,global,class=CODE,delta=2
     6                           	psect	cinit,global,class=CODE,merge=1,delta=2
     7                           	psect	bssCOMMON,global,class=COMMON,space=1,delta=1
     8                           	psect	bssBANK0,global,class=BANK0,space=1,delta=1
     9                           	psect	dataBANK0,global,class=BANK0,space=1,delta=1
    10                           	psect	bssBANK1,global,class=BANK1,space=1,delta=1
    11                           	psect	dataBANK1,global,class=BANK1,space=1,delta=1
    12                           	psect	clrtext,global,class=CODE,delta=2
    13                           	psect	cstackCOMMON,global,class=COMMON,space=1,delta=1
    14                           	psect	cstackBANK0,global,class=BANK0,space=1,delta=1
    15                           	psect	maintext,global,class=CODE,merge=1,split=1,delta=2
    16                           	psect	text1,local,class=CODE,merge=1,delta=2
    17                           	psect	text2,local,class=CODE,merge=1,delta=2
    18                           	psect	text3,local,class=CODE,merge=1,delta=2
    19                           	psect	text4,local,class=CODE,merge=1,delta=2
    20                           	psect	text5,local,class=CODE,merge=1,delta=2
    21                           	psect	text6,local,class=CODE,merge=1,delta=2
    22                           	psect	text7,local,class=CODE,merge=1,delta=2
    23                           	psect	text8,local,class=CODE,merge=1,delta=2
    24                           	psect	text9,local,class=CODE,merge=1,delta=2
    25                           	psect	text10,local,class=CODE,merge=1,delta=2
    26                           	psect	text11,local,class=CODE,merge=1,delta=2
    27                           	psect	text12,local,class=CODE,merge=1,delta=2
    28                           	psect	text13,local,class=CODE,merge=1,delta=2
    29                           	psect	text14,local,class=CODE,merge=1,delta=2
    30                           	psect	text15,local,class=CODE,merge=1,delta=2
    31                           	psect	text16,local,class=CODE,merge=1,delta=2
    32                           	psect	text17,local,class=CODE,merge=1,delta=2
    33                           	psect	text18,local,class=CODE,merge=1,delta=2
    34                           	psect	text19,local,class=CODE,merge=1,delta=2
    35                           	psect	text20,local,class=CODE,merge=1,delta=2
    36                           	psect	text21,local,class=CODE,merge=1,delta=2
    37                           	psect	text22,local,class=CODE,merge=1,delta=2
    38                           	psect	text23,local,class=CODE,merge=1,delta=2
    39                           	psect	text24,local,class=CODE,merge=1,delta=2
    40                           	psect	text25,local,class=CODE,merge=1,delta=2
    41                           	psect	text26,local,class=CODE,merge=1,delta=2
    42                           	psect	intentry,global,class=CODE,delta=2
    43                           	psect	text28,local,class=CODE,merge=1,delta=2
    44                           	dabs	1,0x7E,2
    45  0000                     	;# 
    46  0001                     	;# 
    47  0002                     	;# 
    48  0003                     	;# 
    49  0004                     	;# 
    50  0005                     	;# 
    51  0006                     	;# 
    52  0007                     	;# 
    53  0008                     	;# 
    54  0009                     	;# 
    55  000A                     	;# 
    56  000B                     	;# 
    57  000C                     	;# 
    58  000E                     	;# 
    59  0011                     	;# 
    60  0012                     	;# 
    61  0013                     	;# 
    62  0015                     	;# 
    63  0016                     	;# 
    64  0016                     	;# 
    65  0017                     	;# 
    66  0018                     	;# 
    67  0019                     	;# 
    68  001A                     	;# 
    69  001B                     	;# 
    70  001C                     	;# 
    71  008C                     	;# 
    72  008E                     	;# 
    73  0091                     	;# 
    74  0092                     	;# 
    75  0093                     	;# 
    76  0095                     	;# 
    77  0096                     	;# 
    78  0097                     	;# 
    79  0098                     	;# 
    80  0099                     	;# 
    81  009A                     	;# 
    82  009B                     	;# 
    83  009B                     	;# 
    84  009C                     	;# 
    85  009D                     	;# 
    86  009E                     	;# 
    87  009F                     	;# 
    88  010C                     	;# 
    89  010E                     	;# 
    90  0116                     	;# 
    91  0117                     	;# 
    92  011C                     	;# 
    93  018C                     	;# 
    94  018E                     	;# 
    95  0191                     	;# 
    96  0191                     	;# 
    97  0192                     	;# 
    98  0193                     	;# 
    99  0193                     	;# 
   100  0194                     	;# 
   101  0195                     	;# 
   102  0196                     	;# 
   103  020C                     	;# 
   104  020E                     	;# 
   105  0211                     	;# 
   106  0211                     	;# 
   107  0212                     	;# 
   108  0212                     	;# 
   109  0213                     	;# 
   110  0213                     	;# 
   111  0214                     	;# 
   112  0214                     	;# 
   113  0215                     	;# 
   114  0215                     	;# 
   115  0215                     	;# 
   116  0215                     	;# 
   117  0216                     	;# 
   118  0216                     	;# 
   119  0217                     	;# 
   120  0217                     	;# 
   121  028C                     	;# 
   122  028E                     	;# 
   123  0291                     	;# 
   124  0291                     	;# 
   125  0292                     	;# 
   126  0293                     	;# 
   127  0293                     	;# 
   128  0298                     	;# 
   129  0298                     	;# 
   130  0299                     	;# 
   131  029A                     	;# 
   132  029A                     	;# 
   133  030C                     	;# 
   134  030E                     	;# 
   135  038C                     	;# 
   136  038E                     	;# 
   137  0391                     	;# 
   138  0392                     	;# 
   139  0393                     	;# 
   140  0397                     	;# 
   141  0398                     	;# 
   142  0399                     	;# 
   143  0511                     	;# 
   144  0515                     	;# 
   145  0E0F                     	;# 
   146  0E10                     	;# 
   147  0E11                     	;# 
   148  0E12                     	;# 
   149  0E13                     	;# 
   150  0E14                     	;# 
   151  0E15                     	;# 
   152  0E20                     	;# 
   153  0E21                     	;# 
   154  0E22                     	;# 
   155  0E90                     	;# 
   156  0E91                     	;# 
   157  0E92                     	;# 
   158  0E94                     	;# 
   159  0E95                     	;# 
   160  0EA0                     	;# 
   161  0EA1                     	;# 
   162  0EA2                     	;# 
   163  0EA3                     	;# 
   164  0EA4                     	;# 
   165  0EA5                     	;# 
   166  0F9E                     	;# 
   167  0FE4                     	;# 
   168  0FE5                     	;# 
   169  0FE6                     	;# 
   170  0FE7                     	;# 
   171  0FE8                     	;# 
   172  0FE9                     	;# 
   173  0FEA                     	;# 
   174  0FEB                     	;# 
   175  0FED                     	;# 
   176  0FEE                     	;# 
   177  0FEF                     	;# 
   178  0000                     	;# 
   179  0001                     	;# 
   180  0002                     	;# 
   181  0003                     	;# 
   182  0004                     	;# 
   183  0005                     	;# 
   184  0006                     	;# 
   185  0007                     	;# 
   186  0008                     	;# 
   187  0009                     	;# 
   188  000A                     	;# 
   189  000B                     	;# 
   190  000C                     	;# 
   191  000E                     	;# 
   192  0011                     	;# 
   193  0012                     	;# 
   194  0013                     	;# 
   195  0015                     	;# 
   196  0016                     	;# 
   197  0016                     	;# 
   198  0017                     	;# 
   199  0018                     	;# 
   200  0019                     	;# 
   201  001A                     	;# 
   202  001B                     	;# 
   203  001C                     	;# 
   204  008C                     	;# 
   205  008E                     	;# 
   206  0091                     	;# 
   207  0092                     	;# 
   208  0093                     	;# 
   209  0095                     	;# 
   210  0096                     	;# 
   211  0097                     	;# 
   212  0098                     	;# 
   213  0099                     	;# 
   214  009A                     	;# 
   215  009B                     	;# 
   216  009B                     	;# 
   217  009C                     	;# 
   218  009D                     	;# 
   219  009E                     	;# 
   220  009F                     	;# 
   221  010C                     	;# 
   222  010E                     	;# 
   223  0116                     	;# 
   224  0117                     	;# 
   225  011C                     	;# 
   226  018C                     	;# 
   227  018E                     	;# 
   228  0191                     	;# 
   229  0191                     	;# 
   230  0192                     	;# 
   231  0193                     	;# 
   232  0193                     	;# 
   233  0194                     	;# 
   234  0195                     	;# 
   235  0196                     	;# 
   236  020C                     	;# 
   237  020E                     	;# 
   238  0211                     	;# 
   239  0211                     	;# 
   240  0212                     	;# 
   241  0212                     	;# 
   242  0213                     	;# 
   243  0213                     	;# 
   244  0214                     	;# 
   245  0214                     	;# 
   246  0215                     	;# 
   247  0215                     	;# 
   248  0215                     	;# 
   249  0215                     	;# 
   250  0216                     	;# 
   251  0216                     	;# 
   252  0217                     	;# 
   253  0217                     	;# 
   254  028C                     	;# 
   255  028E                     	;# 
   256  0291                     	;# 
   257  0291                     	;# 
   258  0292                     	;# 
   259  0293                     	;# 
   260  0293                     	;# 
   261  0298                     	;# 
   262  0298                     	;# 
   263  0299                     	;# 
   264  029A                     	;# 
   265  029A                     	;# 
   266  030C                     	;# 
   267  030E                     	;# 
   268  038C                     	;# 
   269  038E                     	;# 
   270  0391                     	;# 
   271  0392                     	;# 
   272  0393                     	;# 
   273  0397                     	;# 
   274  0398                     	;# 
   275  0399                     	;# 
   276  0511                     	;# 
   277  0515                     	;# 
   278  0E0F                     	;# 
   279  0E10                     	;# 
   280  0E11                     	;# 
   281  0E12                     	;# 
   282  0E13                     	;# 
   283  0E14                     	;# 
   284  0E15                     	;# 
   285  0E20                     	;# 
   286  0E21                     	;# 
   287  0E22                     	;# 
   288  0E90                     	;# 
   289  0E91                     	;# 
   290  0E92                     	;# 
   291  0E94                     	;# 
   292  0E95                     	;# 
   293  0EA0                     	;# 
   294  0EA1                     	;# 
   295  0EA2                     	;# 
   296  0EA3                     	;# 
   297  0EA4                     	;# 
   298  0EA5                     	;# 
   299  0F9E                     	;# 
   300  0FE4                     	;# 
   301  0FE5                     	;# 
   302  0FE6                     	;# 
   303  0FE7                     	;# 
   304  0FE8                     	;# 
   305  0FE9                     	;# 
   306  0FEA                     	;# 
   307  0FEB                     	;# 
   308  0FED                     	;# 
   309  0FEE                     	;# 
   310  0FEF                     	;# 
   311  0000                     	;# 
   312  0001                     	;# 
   313  0002                     	;# 
   314  0003                     	;# 
   315  0004                     	;# 
   316  0005                     	;# 
   317  0006                     	;# 
   318  0007                     	;# 
   319  0008                     	;# 
   320  0009                     	;# 
   321  000A                     	;# 
   322  000B                     	;# 
   323  000C                     	;# 
   324  000E                     	;# 
   325  0011                     	;# 
   326  0012                     	;# 
   327  0013                     	;# 
   328  0015                     	;# 
   329  0016                     	;# 
   330  0016                     	;# 
   331  0017                     	;# 
   332  0018                     	;# 
   333  0019                     	;# 
   334  001A                     	;# 
   335  001B                     	;# 
   336  001C                     	;# 
   337  008C                     	;# 
   338  008E                     	;# 
   339  0091                     	;# 
   340  0092                     	;# 
   341  0093                     	;# 
   342  0095                     	;# 
   343  0096                     	;# 
   344  0097                     	;# 
   345  0098                     	;# 
   346  0099                     	;# 
   347  009A                     	;# 
   348  009B                     	;# 
   349  009B                     	;# 
   350  009C                     	;# 
   351  009D                     	;# 
   352  009E                     	;# 
   353  009F                     	;# 
   354  010C                     	;# 
   355  010E                     	;# 
   356  0116                     	;# 
   357  0117                     	;# 
   358  011C                     	;# 
   359  018C                     	;# 
   360  018E                     	;# 
   361  0191                     	;# 
   362  0191                     	;# 
   363  0192                     	;# 
   364  0193                     	;# 
   365  0193                     	;# 
   366  0194                     	;# 
   367  0195                     	;# 
   368  0196                     	;# 
   369  020C                     	;# 
   370  020E                     	;# 
   371  0211                     	;# 
   372  0211                     	;# 
   373  0212                     	;# 
   374  0212                     	;# 
   375  0213                     	;# 
   376  0213                     	;# 
   377  0214                     	;# 
   378  0214                     	;# 
   379  0215                     	;# 
   380  0215                     	;# 
   381  0215                     	;# 
   382  0215                     	;# 
   383  0216                     	;# 
   384  0216                     	;# 
   385  0217                     	;# 
   386  0217                     	;# 
   387  028C                     	;# 
   388  028E                     	;# 
   389  0291                     	;# 
   390  0291                     	;# 
   391  0292                     	;# 
   392  0293                     	;# 
   393  0293                     	;# 
   394  0298                     	;# 
   395  0298                     	;# 
   396  0299                     	;# 
   397  029A                     	;# 
   398  029A                     	;# 
   399  030C                     	;# 
   400  030E                     	;# 
   401  038C                     	;# 
   402  038E                     	;# 
   403  0391                     	;# 
   404  0392                     	;# 
   405  0393                     	;# 
   406  0397                     	;# 
   407  0398                     	;# 
   408  0399                     	;# 
   409  0511                     	;# 
   410  0515                     	;# 
   411  0E0F                     	;# 
   412  0E10                     	;# 
   413  0E11                     	;# 
   414  0E12                     	;# 
   415  0E13                     	;# 
   416  0E14                     	;# 
   417  0E15                     	;# 
   418  0E20                     	;# 
   419  0E21                     	;# 
   420  0E22                     	;# 
   421  0E90                     	;# 
   422  0E91                     	;# 
   423  0E92                     	;# 
   424  0E94                     	;# 
   425  0E95                     	;# 
   426  0EA0                     	;# 
   427  0EA1                     	;# 
   428  0EA2                     	;# 
   429  0EA3                     	;# 
   430  0EA4                     	;# 
   431  0EA5                     	;# 
   432  0F9E                     	;# 
   433  0FE4                     	;# 
   434  0FE5                     	;# 
   435  0FE6                     	;# 
   436  0FE7                     	;# 
   437  0FE8                     	;# 
   438  0FE9                     	;# 
   439  0FEA                     	;# 
   440  0FEB                     	;# 
   441  0FED                     	;# 
   442  0FEE                     	;# 
   443  0FEF                     	;# 
   444  0000                     	;# 
   445  0001                     	;# 
   446  0002                     	;# 
   447  0003                     	;# 
   448  0004                     	;# 
   449  0005                     	;# 
   450  0006                     	;# 
   451  0007                     	;# 
   452  0008                     	;# 
   453  0009                     	;# 
   454  000A                     	;# 
   455  000B                     	;# 
   456  000C                     	;# 
   457  000E                     	;# 
   458  0011                     	;# 
   459  0012                     	;# 
   460  0013                     	;# 
   461  0015                     	;# 
   462  0016                     	;# 
   463  0016                     	;# 
   464  0017                     	;# 
   465  0018                     	;# 
   466  0019                     	;# 
   467  001A                     	;# 
   468  001B                     	;# 
   469  001C                     	;# 
   470  008C                     	;# 
   471  008E                     	;# 
   472  0091                     	;# 
   473  0092                     	;# 
   474  0093                     	;# 
   475  0095                     	;# 
   476  0096                     	;# 
   477  0097                     	;# 
   478  0098                     	;# 
   479  0099                     	;# 
   480  009A                     	;# 
   481  009B                     	;# 
   482  009B                     	;# 
   483  009C                     	;# 
   484  009D                     	;# 
   485  009E                     	;# 
   486  009F                     	;# 
   487  010C                     	;# 
   488  010E                     	;# 
   489  0116                     	;# 
   490  0117                     	;# 
   491  011C                     	;# 
   492  018C                     	;# 
   493  018E                     	;# 
   494  0191                     	;# 
   495  0191                     	;# 
   496  0192                     	;# 
   497  0193                     	;# 
   498  0193                     	;# 
   499  0194                     	;# 
   500  0195                     	;# 
   501  0196                     	;# 
   502  020C                     	;# 
   503  020E                     	;# 
   504  0211                     	;# 
   505  0211                     	;# 
   506  0212                     	;# 
   507  0212                     	;# 
   508  0213                     	;# 
   509  0213                     	;# 
   510  0214                     	;# 
   511  0214                     	;# 
   512  0215                     	;# 
   513  0215                     	;# 
   514  0215                     	;# 
   515  0215                     	;# 
   516  0216                     	;# 
   517  0216                     	;# 
   518  0217                     	;# 
   519  0217                     	;# 
   520  028C                     	;# 
   521  028E                     	;# 
   522  0291                     	;# 
   523  0291                     	;# 
   524  0292                     	;# 
   525  0293                     	;# 
   526  0293                     	;# 
   527  0298                     	;# 
   528  0298                     	;# 
   529  0299                     	;# 
   530  029A                     	;# 
   531  029A                     	;# 
   532  030C                     	;# 
   533  030E                     	;# 
   534  038C                     	;# 
   535  038E                     	;# 
   536  0391                     	;# 
   537  0392                     	;# 
   538  0393                     	;# 
   539  0397                     	;# 
   540  0398                     	;# 
   541  0399                     	;# 
   542  0511                     	;# 
   543  0515                     	;# 
   544  0E0F                     	;# 
   545  0E10                     	;# 
   546  0E11                     	;# 
   547  0E12                     	;# 
   548  0E13                     	;# 
   549  0E14                     	;# 
   550  0E15                     	;# 
   551  0E20                     	;# 
   552  0E21                     	;# 
   553  0E22                     	;# 
   554  0E90                     	;# 
   555  0E91                     	;# 
   556  0E92                     	;# 
   557  0E94                     	;# 
   558  0E95                     	;# 
   559  0EA0                     	;# 
   560  0EA1                     	;# 
   561  0EA2                     	;# 
   562  0EA3                     	;# 
   563  0EA4                     	;# 
   564  0EA5                     	;# 
   565  0F9E                     	;# 
   566  0FE4                     	;# 
   567  0FE5                     	;# 
   568  0FE6                     	;# 
   569  0FE7                     	;# 
   570  0FE8                     	;# 
   571  0FE9                     	;# 
   572  0FEA                     	;# 
   573  0FEB                     	;# 
   574  0FED                     	;# 
   575  0FEE                     	;# 
   576  0FEF                     	;# 
   577  0000                     	;# 
   578  0001                     	;# 
   579  0002                     	;# 
   580  0003                     	;# 
   581  0004                     	;# 
   582  0005                     	;# 
   583  0006                     	;# 
   584  0007                     	;# 
   585  0008                     	;# 
   586  0009                     	;# 
   587  000A                     	;# 
   588  000B                     	;# 
   589  000C                     	;# 
   590  000E                     	;# 
   591  0011                     	;# 
   592  0012                     	;# 
   593  0013                     	;# 
   594  0015                     	;# 
   595  0016                     	;# 
   596  0016                     	;# 
   597  0017                     	;# 
   598  0018                     	;# 
   599  0019                     	;# 
   600  001A                     	;# 
   601  001B                     	;# 
   602  001C                     	;# 
   603  008C                     	;# 
   604  008E                     	;# 
   605  0091                     	;# 
   606  0092                     	;# 
   607  0093                     	;# 
   608  0095                     	;# 
   609  0096                     	;# 
   610  0097                     	;# 
   611  0098                     	;# 
   612  0099                     	;# 
   613  009A                     	;# 
   614  009B                     	;# 
   615  009B                     	;# 
   616  009C                     	;# 
   617  009D                     	;# 
   618  009E                     	;# 
   619  009F                     	;# 
   620  010C                     	;# 
   621  010E                     	;# 
   622  0116                     	;# 
   623  0117                     	;# 
   624  011C                     	;# 
   625  018C                     	;# 
   626  018E                     	;# 
   627  0191                     	;# 
   628  0191                     	;# 
   629  0192                     	;# 
   630  0193                     	;# 
   631  0193                     	;# 
   632  0194                     	;# 
   633  0195                     	;# 
   634  0196                     	;# 
   635  020C                     	;# 
   636  020E                     	;# 
   637  0211                     	;# 
   638  0211                     	;# 
   639  0212                     	;# 
   640  0212                     	;# 
   641  0213                     	;# 
   642  0213                     	;# 
   643  0214                     	;# 
   644  0214                     	;# 
   645  0215                     	;# 
   646  0215                     	;# 
   647  0215                     	;# 
   648  0215                     	;# 
   649  0216                     	;# 
   650  0216                     	;# 
   651  0217                     	;# 
   652  0217                     	;# 
   653  028C                     	;# 
   654  028E                     	;# 
   655  0291                     	;# 
   656  0291                     	;# 
   657  0292                     	;# 
   658  0293                     	;# 
   659  0293                     	;# 
   660  0298                     	;# 
   661  0298                     	;# 
   662  0299                     	;# 
   663  029A                     	;# 
   664  029A                     	;# 
   665  030C                     	;# 
   666  030E                     	;# 
   667  038C                     	;# 
   668  038E                     	;# 
   669  0391                     	;# 
   670  0392                     	;# 
   671  0393                     	;# 
   672  0397                     	;# 
   673  0398                     	;# 
   674  0399                     	;# 
   675  0511                     	;# 
   676  0515                     	;# 
   677  0E0F                     	;# 
   678  0E10                     	;# 
   679  0E11                     	;# 
   680  0E12                     	;# 
   681  0E13                     	;# 
   682  0E14                     	;# 
   683  0E15                     	;# 
   684  0E20                     	;# 
   685  0E21                     	;# 
   686  0E22                     	;# 
   687  0E90                     	;# 
   688  0E91                     	;# 
   689  0E92                     	;# 
   690  0E94                     	;# 
   691  0E95                     	;# 
   692  0EA0                     	;# 
   693  0EA1                     	;# 
   694  0EA2                     	;# 
   695  0EA3                     	;# 
   696  0EA4                     	;# 
   697  0EA5                     	;# 
   698  0F9E                     	;# 
   699  0FE4                     	;# 
   700  0FE5                     	;# 
   701  0FE6                     	;# 
   702  0FE7                     	;# 
   703  0FE8                     	;# 
   704  0FE9                     	;# 
   705  0FEA                     	;# 
   706  0FEB                     	;# 
   707  0FED                     	;# 
   708  0FEE                     	;# 
   709  0FEF                     	;# 
   710  0000                     	;# 
   711  0001                     	;# 
   712  0002                     	;# 
   713  0003                     	;# 
   714  0004                     	;# 
   715  0005                     	;# 
   716  0006                     	;# 
   717  0007                     	;# 
   718  0008                     	;# 
   719  0009                     	;# 
   720  000A                     	;# 
   721  000B                     	;# 
   722  000C                     	;# 
   723  000E                     	;# 
   724  0011                     	;# 
   725  0012                     	;# 
   726  0013                     	;# 
   727  0015                     	;# 
   728  0016                     	;# 
   729  0016                     	;# 
   730  0017                     	;# 
   731  0018                     	;# 
   732  0019                     	;# 
   733  001A                     	;# 
   734  001B                     	;# 
   735  001C                     	;# 
   736  008C                     	;# 
   737  008E                     	;# 
   738  0091                     	;# 
   739  0092                     	;# 
   740  0093                     	;# 
   741  0095                     	;# 
   742  0096                     	;# 
   743  0097                     	;# 
   744  0098                     	;# 
   745  0099                     	;# 
   746  009A                     	;# 
   747  009B                     	;# 
   748  009B                     	;# 
   749  009C                     	;# 
   750  009D                     	;# 
   751  009E                     	;# 
   752  009F                     	;# 
   753  010C                     	;# 
   754  010E                     	;# 
   755  0116                     	;# 
   756  0117                     	;# 
   757  011C                     	;# 
   758  018C                     	;# 
   759  018E                     	;# 
   760  0191                     	;# 
   761  0191                     	;# 
   762  0192                     	;# 
   763  0193                     	;# 
   764  0193                     	;# 
   765  0194                     	;# 
   766  0195                     	;# 
   767  0196                     	;# 
   768  020C                     	;# 
   769  020E                     	;# 
   770  0211                     	;# 
   771  0211                     	;# 
   772  0212                     	;# 
   773  0212                     	;# 
   774  0213                     	;# 
   775  0213                     	;# 
   776  0214                     	;# 
   777  0214                     	;# 
   778  0215                     	;# 
   779  0215                     	;# 
   780  0215                     	;# 
   781  0215                     	;# 
   782  0216                     	;# 
   783  0216                     	;# 
   784  0217                     	;# 
   785  0217                     	;# 
   786  028C                     	;# 
   787  028E                     	;# 
   788  0291                     	;# 
   789  0291                     	;# 
   790  0292                     	;# 
   791  0293                     	;# 
   792  0293                     	;# 
   793  0298                     	;# 
   794  0298                     	;# 
   795  0299                     	;# 
   796  029A                     	;# 
   797  029A                     	;# 
   798  030C                     	;# 
   799  030E                     	;# 
   800  038C                     	;# 
   801  038E                     	;# 
   802  0391                     	;# 
   803  0392                     	;# 
   804  0393                     	;# 
   805  0397                     	;# 
   806  0398                     	;# 
   807  0399                     	;# 
   808  0511                     	;# 
   809  0515                     	;# 
   810  0E0F                     	;# 
   811  0E10                     	;# 
   812  0E11                     	;# 
   813  0E12                     	;# 
   814  0E13                     	;# 
   815  0E14                     	;# 
   816  0E15                     	;# 
   817  0E20                     	;# 
   818  0E21                     	;# 
   819  0E22                     	;# 
   820  0E90                     	;# 
   821  0E91                     	;# 
   822  0E92                     	;# 
   823  0E94                     	;# 
   824  0E95                     	;# 
   825  0EA0                     	;# 
   826  0EA1                     	;# 
   827  0EA2                     	;# 
   828  0EA3                     	;# 
   829  0EA4                     	;# 
   830  0EA5                     	;# 
   831  0F9E                     	;# 
   832  0FE4                     	;# 
   833  0FE5                     	;# 
   834  0FE6                     	;# 
   835  0FE7                     	;# 
   836  0FE8                     	;# 
   837  0FE9                     	;# 
   838  0FEA                     	;# 
   839  0FEB                     	;# 
   840  0FED                     	;# 
   841  0FEE                     	;# 
   842  0FEF                     	;# 
   843  0000                     	;# 
   844  0001                     	;# 
   845  0002                     	;# 
   846  0003                     	;# 
   847  0004                     	;# 
   848  0005                     	;# 
   849  0006                     	;# 
   850  0007                     	;# 
   851  0008                     	;# 
   852  0009                     	;# 
   853  000A                     	;# 
   854  000B                     	;# 
   855  000C                     	;# 
   856  000E                     	;# 
   857  0011                     	;# 
   858  0012                     	;# 
   859  0013                     	;# 
   860  0015                     	;# 
   861  0016                     	;# 
   862  0016                     	;# 
   863  0017                     	;# 
   864  0018                     	;# 
   865  0019                     	;# 
   866  001A                     	;# 
   867  001B                     	;# 
   868  001C                     	;# 
   869  008C                     	;# 
   870  008E                     	;# 
   871  0091                     	;# 
   872  0092                     	;# 
   873  0093                     	;# 
   874  0095                     	;# 
   875  0096                     	;# 
   876  0097                     	;# 
   877  0098                     	;# 
   878  0099                     	;# 
   879  009A                     	;# 
   880  009B                     	;# 
   881  009B                     	;# 
   882  009C                     	;# 
   883  009D                     	;# 
   884  009E                     	;# 
   885  009F                     	;# 
   886  010C                     	;# 
   887  010E                     	;# 
   888  0116                     	;# 
   889  0117                     	;# 
   890  011C                     	;# 
   891  018C                     	;# 
   892  018E                     	;# 
   893  0191                     	;# 
   894  0191                     	;# 
   895  0192                     	;# 
   896  0193                     	;# 
   897  0193                     	;# 
   898  0194                     	;# 
   899  0195                     	;# 
   900  0196                     	;# 
   901  020C                     	;# 
   902  020E                     	;# 
   903  0211                     	;# 
   904  0211                     	;# 
   905  0212                     	;# 
   906  0212                     	;# 
   907  0213                     	;# 
   908  0213                     	;# 
   909  0214                     	;# 
   910  0214                     	;# 
   911  0215                     	;# 
   912  0215                     	;# 
   913  0215                     	;# 
   914  0215                     	;# 
   915  0216                     	;# 
   916  0216                     	;# 
   917  0217                     	;# 
   918  0217                     	;# 
   919  028C                     	;# 
   920  028E                     	;# 
   921  0291                     	;# 
   922  0291                     	;# 
   923  0292                     	;# 
   924  0293                     	;# 
   925  0293                     	;# 
   926  0298                     	;# 
   927  0298                     	;# 
   928  0299                     	;# 
   929  029A                     	;# 
   930  029A                     	;# 
   931  030C                     	;# 
   932  030E                     	;# 
   933  038C                     	;# 
   934  038E                     	;# 
   935  0391                     	;# 
   936  0392                     	;# 
   937  0393                     	;# 
   938  0397                     	;# 
   939  0398                     	;# 
   940  0399                     	;# 
   941  0511                     	;# 
   942  0515                     	;# 
   943  0E0F                     	;# 
   944  0E10                     	;# 
   945  0E11                     	;# 
   946  0E12                     	;# 
   947  0E13                     	;# 
   948  0E14                     	;# 
   949  0E15                     	;# 
   950  0E20                     	;# 
   951  0E21                     	;# 
   952  0E22                     	;# 
   953  0E90                     	;# 
   954  0E91                     	;# 
   955  0E92                     	;# 
   956  0E94                     	;# 
   957  0E95                     	;# 
   958  0EA0                     	;# 
   959  0EA1                     	;# 
   960  0EA2                     	;# 
   961  0EA3                     	;# 
   962  0EA4                     	;# 
   963  0EA5                     	;# 
   964  0F9E                     	;# 
   965  0FE4                     	;# 
   966  0FE5                     	;# 
   967  0FE6                     	;# 
   968  0FE7                     	;# 
   969  0FE8                     	;# 
   970  0FE9                     	;# 
   971  0FEA                     	;# 
   972  0FEB                     	;# 
   973  0FED                     	;# 
   974  0FEE                     	;# 
   975  0FEF                     	;# 
   976  0000                     	;# 
   977  0001                     	;# 
   978  0002                     	;# 
   979  0003                     	;# 
   980  0004                     	;# 
   981  0005                     	;# 
   982  0006                     	;# 
   983  0007                     	;# 
   984  0008                     	;# 
   985  0009                     	;# 
   986  000A                     	;# 
   987  000B                     	;# 
   988  000C                     	;# 
   989  000E                     	;# 
   990  0011                     	;# 
   991  0012                     	;# 
   992  0013                     	;# 
   993  0015                     	;# 
   994  0016                     	;# 
   995  0016                     	;# 
   996  0017                     	;# 
   997  0018                     	;# 
   998  0019                     	;# 
   999  001A                     	;# 
  1000  001B                     	;# 
  1001  001C                     	;# 
  1002  008C                     	;# 
  1003  008E                     	;# 
  1004  0091                     	;# 
  1005  0092                     	;# 
  1006  0093                     	;# 
  1007  0095                     	;# 
  1008  0096                     	;# 
  1009  0097                     	;# 
  1010  0098                     	;# 
  1011  0099                     	;# 
  1012  009A                     	;# 
  1013  009B                     	;# 
  1014  009B                     	;# 
  1015  009C                     	;# 
  1016  009D                     	;# 
  1017  009E                     	;# 
  1018  009F                     	;# 
  1019  010C                     	;# 
  1020  010E                     	;# 
  1021  0116                     	;# 
  1022  0117                     	;# 
  1023  011C                     	;# 
  1024  018C                     	;# 
  1025  018E                     	;# 
  1026  0191                     	;# 
  1027  0191                     	;# 
  1028  0192                     	;# 
  1029  0193                     	;# 
  1030  0193                     	;# 
  1031  0194                     	;# 
  1032  0195                     	;# 
  1033  0196                     	;# 
  1034  020C                     	;# 
  1035  020E                     	;# 
  1036  0211                     	;# 
  1037  0211                     	;# 
  1038  0212                     	;# 
  1039  0212                     	;# 
  1040  0213                     	;# 
  1041  0213                     	;# 
  1042  0214                     	;# 
  1043  0214                     	;# 
  1044  0215                     	;# 
  1045  0215                     	;# 
  1046  0215                     	;# 
  1047  0215                     	;# 
  1048  0216                     	;# 
  1049  0216                     	;# 
  1050  0217                     	;# 
  1051  0217                     	;# 
  1052  028C                     	;# 
  1053  028E                     	;# 
  1054  0291                     	;# 
  1055  0291                     	;# 
  1056  0292                     	;# 
  1057  0293                     	;# 
  1058  0293                     	;# 
  1059  0298                     	;# 
  1060  0298                     	;# 
  1061  0299                     	;# 
  1062  029A                     	;# 
  1063  029A                     	;# 
  1064  030C                     	;# 
  1065  030E                     	;# 
  1066  038C                     	;# 
  1067  038E                     	;# 
  1068  0391                     	;# 
  1069  0392                     	;# 
  1070  0393                     	;# 
  1071  0397                     	;# 
  1072  0398                     	;# 
  1073  0399                     	;# 
  1074  0511                     	;# 
  1075  0515                     	;# 
  1076  0E0F                     	;# 
  1077  0E10                     	;# 
  1078  0E11                     	;# 
  1079  0E12                     	;# 
  1080  0E13                     	;# 
  1081  0E14                     	;# 
  1082  0E15                     	;# 
  1083  0E20                     	;# 
  1084  0E21                     	;# 
  1085  0E22                     	;# 
  1086  0E90                     	;# 
  1087  0E91                     	;# 
  1088  0E92                     	;# 
  1089  0E94                     	;# 
  1090  0E95                     	;# 
  1091  0EA0                     	;# 
  1092  0EA1                     	;# 
  1093  0EA2                     	;# 
  1094  0EA3                     	;# 
  1095  0EA4                     	;# 
  1096  0EA5                     	;# 
  1097  0F9E                     	;# 
  1098  0FE4                     	;# 
  1099  0FE5                     	;# 
  1100  0FE6                     	;# 
  1101  0FE7                     	;# 
  1102  0FE8                     	;# 
  1103  0FE9                     	;# 
  1104  0FEA                     	;# 
  1105  0FEB                     	;# 
  1106  0FED                     	;# 
  1107  0FEE                     	;# 
  1108  0FEF                     	;# 
  1109  0000                     	;# 
  1110  0001                     	;# 
  1111  0002                     	;# 
  1112  0003                     	;# 
  1113  0004                     	;# 
  1114  0005                     	;# 
  1115  0006                     	;# 
  1116  0007                     	;# 
  1117  0008                     	;# 
  1118  0009                     	;# 
  1119  000A                     	;# 
  1120  000B                     	;# 
  1121  000C                     	;# 
  1122  000E                     	;# 
  1123  0011                     	;# 
  1124  0012                     	;# 
  1125  0013                     	;# 
  1126  0015                     	;# 
  1127  0016                     	;# 
  1128  0016                     	;# 
  1129  0017                     	;# 
  1130  0018                     	;# 
  1131  0019                     	;# 
  1132  001A                     	;# 
  1133  001B                     	;# 
  1134  001C                     	;# 
  1135  008C                     	;# 
  1136  008E                     	;# 
  1137  0091                     	;# 
  1138  0092                     	;# 
  1139  0093                     	;# 
  1140  0095                     	;# 
  1141  0096                     	;# 
  1142  0097                     	;# 
  1143  0098                     	;# 
  1144  0099                     	;# 
  1145  009A                     	;# 
  1146  009B                     	;# 
  1147  009B                     	;# 
  1148  009C                     	;# 
  1149  009D                     	;# 
  1150  009E                     	;# 
  1151  009F                     	;# 
  1152  010C                     	;# 
  1153  010E                     	;# 
  1154  0116                     	;# 
  1155  0117                     	;# 
  1156  011C                     	;# 
  1157  018C                     	;# 
  1158  018E                     	;# 
  1159  0191                     	;# 
  1160  0191                     	;# 
  1161  0192                     	;# 
  1162  0193                     	;# 
  1163  0193                     	;# 
  1164  0194                     	;# 
  1165  0195                     	;# 
  1166  0196                     	;# 
  1167  020C                     	;# 
  1168  020E                     	;# 
  1169  0211                     	;# 
  1170  0211                     	;# 
  1171  0212                     	;# 
  1172  0212                     	;# 
  1173  0213                     	;# 
  1174  0213                     	;# 
  1175  0214                     	;# 
  1176  0214                     	;# 
  1177  0215                     	;# 
  1178  0215                     	;# 
  1179  0215                     	;# 
  1180  0215                     	;# 
  1181  0216                     	;# 
  1182  0216                     	;# 
  1183  0217                     	;# 
  1184  0217                     	;# 
  1185  028C                     	;# 
  1186  028E                     	;# 
  1187  0291                     	;# 
  1188  0291                     	;# 
  1189  0292                     	;# 
  1190  0293                     	;# 
  1191  0293                     	;# 
  1192  0298                     	;# 
  1193  0298                     	;# 
  1194  0299                     	;# 
  1195  029A                     	;# 
  1196  029A                     	;# 
  1197  030C                     	;# 
  1198  030E                     	;# 
  1199  038C                     	;# 
  1200  038E                     	;# 
  1201  0391                     	;# 
  1202  0392                     	;# 
  1203  0393                     	;# 
  1204  0397                     	;# 
  1205  0398                     	;# 
  1206  0399                     	;# 
  1207  0511                     	;# 
  1208  0515                     	;# 
  1209  0E0F                     	;# 
  1210  0E10                     	;# 
  1211  0E11                     	;# 
  1212  0E12                     	;# 
  1213  0E13                     	;# 
  1214  0E14                     	;# 
  1215  0E15                     	;# 
  1216  0E20                     	;# 
  1217  0E21                     	;# 
  1218  0E22                     	;# 
  1219  0E90                     	;# 
  1220  0E91                     	;# 
  1221  0E92                     	;# 
  1222  0E94                     	;# 
  1223  0E95                     	;# 
  1224  0EA0                     	;# 
  1225  0EA1                     	;# 
  1226  0EA2                     	;# 
  1227  0EA3                     	;# 
  1228  0EA4                     	;# 
  1229  0EA5                     	;# 
  1230  0F9E                     	;# 
  1231  0FE4                     	;# 
  1232  0FE5                     	;# 
  1233  0FE6                     	;# 
  1234  0FE7                     	;# 
  1235  0FE8                     	;# 
  1236  0FE9                     	;# 
  1237  0FEA                     	;# 
  1238  0FEB                     	;# 
  1239  0FED                     	;# 
  1240  0FEE                     	;# 
  1241  0FEF                     	;# 
  1242  0000                     	;# 
  1243  0001                     	;# 
  1244  0002                     	;# 
  1245  0003                     	;# 
  1246  0004                     	;# 
  1247  0005                     	;# 
  1248  0006                     	;# 
  1249  0007                     	;# 
  1250  0008                     	;# 
  1251  0009                     	;# 
  1252  000A                     	;# 
  1253  000B                     	;# 
  1254  000C                     	;# 
  1255  000E                     	;# 
  1256  0011                     	;# 
  1257  0012                     	;# 
  1258  0013                     	;# 
  1259  0015                     	;# 
  1260  0016                     	;# 
  1261  0016                     	;# 
  1262  0017                     	;# 
  1263  0018                     	;# 
  1264  0019                     	;# 
  1265  001A                     	;# 
  1266  001B                     	;# 
  1267  001C                     	;# 
  1268  008C                     	;# 
  1269  008E                     	;# 
  1270  0091                     	;# 
  1271  0092                     	;# 
  1272  0093                     	;# 
  1273  0095                     	;# 
  1274  0096                     	;# 
  1275  0097                     	;# 
  1276  0098                     	;# 
  1277  0099                     	;# 
  1278  009A                     	;# 
  1279  009B                     	;# 
  1280  009B                     	;# 
  1281  009C                     	;# 
  1282  009D                     	;# 
  1283  009E                     	;# 
  1284  009F                     	;# 
  1285  010C                     	;# 
  1286  010E                     	;# 
  1287  0116                     	;# 
  1288  0117                     	;# 
  1289  011C                     	;# 
  1290  018C                     	;# 
  1291  018E                     	;# 
  1292  0191                     	;# 
  1293  0191                     	;# 
  1294  0192                     	;# 
  1295  0193                     	;# 
  1296  0193                     	;# 
  1297  0194                     	;# 
  1298  0195                     	;# 
  1299  0196                     	;# 
  1300  020C                     	;# 
  1301  020E                     	;# 
  1302  0211                     	;# 
  1303  0211                     	;# 
  1304  0212                     	;# 
  1305  0212                     	;# 
  1306  0213                     	;# 
  1307  0213                     	;# 
  1308  0214                     	;# 
  1309  0214                     	;# 
  1310  0215                     	;# 
  1311  0215                     	;# 
  1312  0215                     	;# 
  1313  0215                     	;# 
  1314  0216                     	;# 
  1315  0216                     	;# 
  1316  0217                     	;# 
  1317  0217                     	;# 
  1318  028C                     	;# 
  1319  028E                     	;# 
  1320  0291                     	;# 
  1321  0291                     	;# 
  1322  0292                     	;# 
  1323  0293                     	;# 
  1324  0293                     	;# 
  1325  0298                     	;# 
  1326  0298                     	;# 
  1327  0299                     	;# 
  1328  029A                     	;# 
  1329  029A                     	;# 
  1330  030C                     	;# 
  1331  030E                     	;# 
  1332  038C                     	;# 
  1333  038E                     	;# 
  1334  0391                     	;# 
  1335  0392                     	;# 
  1336  0393                     	;# 
  1337  0397                     	;# 
  1338  0398                     	;# 
  1339  0399                     	;# 
  1340  0511                     	;# 
  1341  0515                     	;# 
  1342  0E0F                     	;# 
  1343  0E10                     	;# 
  1344  0E11                     	;# 
  1345  0E12                     	;# 
  1346  0E13                     	;# 
  1347  0E14                     	;# 
  1348  0E15                     	;# 
  1349  0E20                     	;# 
  1350  0E21                     	;# 
  1351  0E22                     	;# 
  1352  0E90                     	;# 
  1353  0E91                     	;# 
  1354  0E92                     	;# 
  1355  0E94                     	;# 
  1356  0E95                     	;# 
  1357  0EA0                     	;# 
  1358  0EA1                     	;# 
  1359  0EA2                     	;# 
  1360  0EA3                     	;# 
  1361  0EA4                     	;# 
  1362  0EA5                     	;# 
  1363  0F9E                     	;# 
  1364  0FE4                     	;# 
  1365  0FE5                     	;# 
  1366  0FE6                     	;# 
  1367  0FE7                     	;# 
  1368  0FE8                     	;# 
  1369  0FE9                     	;# 
  1370  0FEA                     	;# 
  1371  0FEB                     	;# 
  1372  0FED                     	;# 
  1373  0FEE                     	;# 
  1374  0FEF                     	;# 
  1375                           
  1376                           	psect	idataBANK0
  1377  067C                     __pidataBANK0:	
  1378                           
  1379                           ;initializer for _initial_address_w
  1380  067C  340A               	retlw	10
  1381                           
  1382                           ;initializer for _n_medida
  1383  067D  3401               	retlw	1
  1384                           
  1385                           	psect	idataBANK1
  1386  066A                     __pidataBANK1:	
  1387                           
  1388                           ;initializer for _dataw
  1389  066A  3444               	retlw	68
  1390  066B  3433               	retlw	51
  1391  066C  3422               	retlw	34
  1392  066D  3411               	retlw	17
  1393  000B                     _INTCONbits	set	11
  1394  0011                     _PIR1bits	set	17
  1395  000C                     _PORTAbits	set	12
  1396  005F                     _GIE	set	95
  1397  009D                     _ADCON0	set	157
  1398  009D                     _ADCON0bits	set	157
  1399  009E                     _ADCON1	set	158
  1400  009E                     _ADCON1bits	set	158
  1401  009F                     _ADCON2	set	159
  1402  009C                     _ADRESH	set	156
  1403  009B                     _ADRESL	set	155
  1404  0095                     _OPTION_REGbits	set	149
  1405  0099                     _OSCCON	set	153
  1406  009A                     _OSCSTAT	set	154
  1407  0098                     _OSCTUNE	set	152
  1408  0091                     _PIE1bits	set	145
  1409  008C                     _TRISA	set	140
  1410  008E                     _TRISC	set	142
  1411  0097                     _WDTCON	set	151
  1412  010C                     _LATA	set	268
  1413  010E                     _LATC	set	270
  1414  010E                     _LATCbits	set	270
  1415  018C                     _ANSELA	set	396
  1416  018E                     _ANSELC	set	398
  1417  0212                     _SSP1ADD	set	530
  1418  0215                     _SSP1CON1	set	533
  1419  0215                     _SSP1CON1bits	set	533
  1420  0214                     _SSP1STAT	set	532
  1421  0214                     _SSP1STATbits	set	532
  1422  0211                     _SSPBUF	set	529
  1423  020C                     _WPUA	set	524
  1424  020E                     _WPUC	set	526
  1425  028C                     _ODCONA	set	652
  1426  028E                     _ODCONC	set	654
  1427  0E0F                     _PPSLOCK	set	3599
  1428  0E0F                     _PPSLOCKbits	set	3599
  1429  0E20                     _SSPCLKPPSbits	set	3616
  1430  0E21                     _SSPDATPPSbits	set	3617
  1431  0EA0                     _RC0PPSbits	set	3744
  1432  0EA2                     _RC2PPSbits	set	3746
  1433                           
  1434                           ; #config settings
  1435  0000                     
  1436                           	psect	cinit
  1437  001C                     start_initialization:	
  1438  001C                     __initialization:	
  1439                           
  1440                           ; Clear objects allocated to COMMON
  1441  001C  01FC               	clrf	__pbssCOMMON& (0+127)
  1442                           
  1443                           ; Clear objects allocated to BANK0
  1444  001D  304F               	movlw	low __pbssBANK0
  1445  001E  0084               	movwf	4
  1446  001F  3000               	movlw	high __pbssBANK0
  1447  0020  0085               	movwf	5
  1448  0021  301F               	movlw	31
  1449  0022  2658               	fcall	clear_ram0
  1450                           
  1451                           ; Clear objects allocated to BANK1
  1452  0023  30A0               	movlw	low __pbssBANK1
  1453  0024  0084               	movwf	4
  1454  0025  3000               	movlw	high __pbssBANK1
  1455  0026  0085               	movwf	5
  1456  0027  3010               	movlw	16
  1457  0028  2658               	fcall	clear_ram0
  1458                           
  1459                           ; Initialize objects allocated to BANK0
  1460  0029  267C               	fcall	__pidataBANK0	;fetch initializer
  1461  002A  00EE               	movwf	__pdataBANK0& (0+127)
  1462  002B  267D               	fcall	__pidataBANK0+1	;fetch initializer
  1463  002C  00EF               	movwf	(__pdataBANK0+1)& (0+127)
  1464                           
  1465                           ; Initialize objects allocated to BANK1
  1466  002D  0021               	movlb	1	; select bank1
  1467  002E  266A               	fcall	__pidataBANK1	;fetch initializer
  1468  002F  00B0               	movwf	__pdataBANK1& (0+127)
  1469  0030  266B               	fcall	__pidataBANK1+1	;fetch initializer
  1470  0031  00B1               	movwf	(__pdataBANK1+1)& (0+127)
  1471  0032  266C               	fcall	__pidataBANK1+2	;fetch initializer
  1472  0033  00B2               	movwf	(__pdataBANK1+2)& (0+127)
  1473  0034  266D               	fcall	__pidataBANK1+3	;fetch initializer
  1474  0035  00B3               	movwf	(__pdataBANK1+3)& (0+127)
  1475  0036                     end_of_initialization:	
  1476                           ;End of C runtime variable initialization code
  1477                           
  1478  0036                     __end_of__initialization:	
  1479  0036  107E               	bcf	int$flags,0	;clear compiler interrupt flag (level 1)
  1480  0037  0020               	movlb	0
  1481  0038  292E               	ljmp	_main	;jump to C main() function
  1482                           
  1483                           	psect	bssCOMMON
  1484  007C                     __pbssCOMMON:	
  1485  007C                     _red_msb:	
  1486  007C                     	ds	1
  1487                           
  1488                           	psect	bssBANK0
  1489  004F                     __pbssBANK0:	
  1490  004F                     _temp:	
  1491  004F                     	ds	3
  1492  0052                     _IR:	
  1493  0052                     	ds	2
  1494  0054                     _blue:	
  1495  0054                     	ds	2
  1496  0056                     _blue_R:	
  1497  0056                     	ds	2
  1498  0058                     _green:	
  1499  0058                     	ds	2
  1500  005A                     _green_R:	
  1501  005A                     	ds	2
  1502  005C                     _red:	
  1503  005C                     	ds	2
  1504  005E                     _red_R:	
  1505  005E                     	ds	2
  1506  0060                     _tempHex:	
  1507  0060                     	ds	2
  1508  0062                     _IR_lsb:	
  1509  0062                     	ds	1
  1510  0063                     _IR_msb:	
  1511  0063                     	ds	1
  1512  0064                     _blue_lsb:	
  1513  0064                     	ds	1
  1514  0065                     _blue_msb:	
  1515  0065                     	ds	1
  1516  0066                     _databyte:	
  1517  0066                     	ds	1
  1518  0067                     _green_lsb:	
  1519  0067                     	ds	1
  1520  0068                     _green_msb:	
  1521  0068                     	ds	1
  1522  0069                     _k:	
  1523  0069                     	ds	1
  1524  006A                     _red_lsb:	
  1525  006A                     	ds	1
  1526  006B                     _reg0:	
  1527  006B                     	ds	1
  1528  006C                     _reg1:	
  1529  006C                     	ds	1
  1530  006D                     _start:	
  1531  006D                     	ds	1
  1532                           
  1533                           	psect	dataBANK0
  1534  006E                     __pdataBANK0:	
  1535  006E                     _initial_address_w:	
  1536  006E                     	ds	1
  1537  006F                     _n_medida:	
  1538  006F                     	ds	1
  1539                           
  1540                           	psect	bssBANK1
  1541  00A0                     __pbssBANK1:	
  1542  00A0                     _convertedValue:	
  1543  00A0                     	ds	4
  1544  00A4                     _convertedValue1:	
  1545  00A4                     	ds	4
  1546  00A8                     _convertedValue2:	
  1547  00A8                     	ds	4
  1548  00AC                     _datar:	
  1549  00AC                     	ds	4
  1550                           
  1551                           	psect	dataBANK1
  1552  00B0                     __pdataBANK1:	
  1553  00B0                     _dataw:	
  1554  00B0                     	ds	4
  1555                           
  1556                           	psect	clrtext
  1557  0658                     clear_ram0:	
  1558                           ;	Called with FSR0 containing the base address, and
  1559                           ;	WREG with the size to clear
  1560                           
  1561  0658  0064               	clrwdt	;clear the watchdog before getting into this loop
  1562  0659                     clrloop0:	
  1563  0659  0180               	clrf	0	;clear RAM location pointed to by FSR
  1564  065A  3101               	addfsr 0,1
  1565  065B  0B89               	decfsz	9,f	;Have we reached the end of clearing yet?
  1566  065C  2E59               	goto	clrloop0	;have we reached the end yet?
  1567  065D  3400               	retlw	0	;all done for this memory range, return
  1568                           
  1569                           	psect	cstackCOMMON
  1570  0070                     __pcstackCOMMON:	
  1571  0070                     ?_PIN_MANAGER_Initialize:	
  1572  0070                     ?_OSCILLATOR_Initialize:	
  1573                           ; 1 bytes @ 0x0
  1574                           
  1575  0070                     ?_WDT_Initialize:	
  1576                           ; 1 bytes @ 0x0
  1577                           
  1578  0070                     ?_SPI_Initialize:	
  1579                           ; 1 bytes @ 0x0
  1580                           
  1581  0070                     ?_ADC_Initialize:	
  1582                           ; 1 bytes @ 0x0
  1583                           
  1584  0070                     ?_getRGB:	
  1585                           ; 1 bytes @ 0x0
  1586                           
  1587  0070                     ?_SYSTEM_Initialize:	
  1588                           ; 1 bytes @ 0x0
  1589                           
  1590  0070                     ?_SPI_Exchange8bit:	
  1591                           ; 1 bytes @ 0x0
  1592                           
  1593  0070                     ?_ADC_ISR:	
  1594                           ; 1 bytes @ 0x0
  1595                           
  1596  0070                     ?_main:	
  1597                           ; 1 bytes @ 0x0
  1598                           
  1599  0070                     ?_INTERRUPT_InterruptManager:	
  1600                           ; 1 bytes @ 0x0
  1601                           
  1602  0070                     ??_INTERRUPT_InterruptManager:	
  1603                           ; 1 bytes @ 0x0
  1604                           
  1605  0070                     ?_I2C_SendZero:	
  1606                           ; 1 bytes @ 0x0
  1607                           
  1608  0070                     ?_I2C_SendOne:	
  1609                           ; 1 bytes @ 0x0
  1610                           
  1611  0070                     ?_I2C_Start:	
  1612                           ; 1 bytes @ 0x0
  1613                           
  1614  0070                     ?_I2C_Stop:	
  1615                           ; 1 bytes @ 0x0
  1616                           
  1617  0070                     ?_I2C_WaitForSlave:	
  1618                           ; 1 bytes @ 0x0
  1619                           
  1620  0070                     ?_I2C_WriteByte:	
  1621                           ; 1 bytes @ 0x0
  1622                           
  1623  0070                     ?_I2C_ReadResult:	
  1624                           ; 1 bytes @ 0x0
  1625                           
  1626  0070                     ?i1_ADC_ISR:	
  1627                           ; 1 bytes @ 0x0
  1628                           
  1629  0070                     ??i1_ADC_ISR:	
  1630                           ; 1 bytes @ 0x0
  1631                           
  1632                           
  1633                           ; 1 bytes @ 0x0
  1634  0070                     	ds	1
  1635  0071                     ??_PIN_MANAGER_Initialize:	
  1636  0071                     ??_OSCILLATOR_Initialize:	
  1637                           ; 1 bytes @ 0x1
  1638                           
  1639  0071                     ??_WDT_Initialize:	
  1640                           ; 1 bytes @ 0x1
  1641                           
  1642  0071                     ??_SPI_Initialize:	
  1643                           ; 1 bytes @ 0x1
  1644                           
  1645  0071                     ??_ADC_Initialize:	
  1646                           ; 1 bytes @ 0x1
  1647                           
  1648  0071                     ??_SPI_Exchange8bit:	
  1649                           ; 1 bytes @ 0x1
  1650                           
  1651  0071                     ??_ADC_ISR:	
  1652                           ; 1 bytes @ 0x1
  1653                           
  1654  0071                     ??_I2C_SendZero:	
  1655                           ; 1 bytes @ 0x1
  1656                           
  1657  0071                     ??_I2C_SendOne:	
  1658                           ; 1 bytes @ 0x1
  1659                           
  1660  0071                     ??_I2C_Start:	
  1661                           ; 1 bytes @ 0x1
  1662                           
  1663  0071                     ??_I2C_Stop:	
  1664                           ; 1 bytes @ 0x1
  1665                           
  1666  0071                     ??_I2C_WaitForSlave:	
  1667                           ; 1 bytes @ 0x1
  1668                           
  1669  0071                     ??_I2C_WriteByte:	
  1670                           ; 1 bytes @ 0x1
  1671                           
  1672  0071                     ??_I2C_ReadResult:	
  1673                           ; 1 bytes @ 0x1
  1674                           
  1675  0071                     ?_ReadADC:	
  1676                           ; 1 bytes @ 0x1
  1677                           
  1678  0071                     ?___lwdiv:	
  1679                           ; 2 bytes @ 0x1
  1680                           
  1681  0071                     ?___ftpack:	
  1682                           ; 2 bytes @ 0x1
  1683                           
  1684  0071                     PIN_MANAGER_Initialize@state:	
  1685                           ; 3 bytes @ 0x1
  1686                           
  1687  0071                     SPI_Exchange8bit@data:	
  1688                           ; 1 bytes @ 0x1
  1689                           
  1690  0071                     ___lwdiv@divisor:	
  1691                           ; 1 bytes @ 0x1
  1692                           
  1693  0071                     ___ftpack@arg:	
  1694                           ; 2 bytes @ 0x1
  1695                           
  1696                           
  1697                           ; 3 bytes @ 0x1
  1698  0071                     	ds	1
  1699  0072                     ?_as3955writeEEPROM:	
  1700  0072                     ??_SYSTEM_Initialize:	
  1701                           ; 1 bytes @ 0x2
  1702                           
  1703  0072                     I2C_WriteByte@theByte:	
  1704                           ; 1 bytes @ 0x2
  1705                           
  1706  0072                     I2C_ReadResult@i:	
  1707                           ; 1 bytes @ 0x2
  1708                           
  1709  0072                     as3955writeEEPROM@data:	
  1710                           ; 2 bytes @ 0x2
  1711                           
  1712                           
  1713                           ; 4 bytes @ 0x2
  1714  0072                     	ds	1
  1715  0073                     ??_ReadADC:	
  1716  0073                     I2C_WriteByte@i:	
  1717                           ; 1 bytes @ 0x3
  1718                           
  1719  0073                     ___lwdiv@dividend:	
  1720                           ; 2 bytes @ 0x3
  1721                           
  1722                           
  1723                           ; 2 bytes @ 0x3
  1724  0073                     	ds	1
  1725  0074                     I2C_ReadResult@readback:	
  1726  0074                     ReadADC@ch:	
  1727                           ; 1 bytes @ 0x4
  1728                           
  1729  0074                     ___ftpack@exp:	
  1730                           ; 1 bytes @ 0x4
  1731                           
  1732                           
  1733                           ; 1 bytes @ 0x4
  1734  0074                     	ds	1
  1735  0075                     ??___lwdiv:	
  1736  0075                     I2C_WriteByte@temp:	
  1737                           ; 1 bytes @ 0x5
  1738                           
  1739  0075                     ___ftpack@sign:	
  1740                           ; 1 bytes @ 0x5
  1741                           
  1742                           
  1743                           ; 1 bytes @ 0x5
  1744  0075                     	ds	1
  1745  0076                     ??_getRGB:	
  1746  0076                     ??_as3955writeEEPROM:	
  1747                           ; 1 bytes @ 0x6
  1748                           
  1749  0076                     ??___ftpack:	
  1750                           ; 1 bytes @ 0x6
  1751                           
  1752  0076                     ___lwdiv@quotient:	
  1753                           ; 1 bytes @ 0x6
  1754                           
  1755                           
  1756                           ; 2 bytes @ 0x6
  1757  0076                     	ds	2
  1758  0078                     ___lwdiv@counter:	
  1759                           
  1760                           ; 1 bytes @ 0x8
  1761  0078                     	ds	1
  1762  0079                     ?_MCP9700ReadTempHex:	
  1763  0079                     ?___lwtoft:	
  1764                           ; 2 bytes @ 0x9
  1765                           
  1766  0079                     ___ftadd@sign:	
  1767                           ; 3 bytes @ 0x9
  1768                           
  1769  0079                     ___lwtoft@c:	
  1770                           ; 1 bytes @ 0x9
  1771                           
  1772                           
  1773                           ; 2 bytes @ 0x9
  1774  0079                     	ds	1
  1775  007A                     as3955writeEEPROM@addr:	
  1776  007A                     ___ftadd@exp2:	
  1777                           ; 1 bytes @ 0xA
  1778                           
  1779                           
  1780                           ; 1 bytes @ 0xA
  1781  007A                     	ds	1
  1782  007B                     ??_MCP9700ReadTempHex:	
  1783  007B                     ___ftadd@exp1:	
  1784                           ; 1 bytes @ 0xB
  1785                           
  1786                           
  1787                           ; 1 bytes @ 0xB
  1788  007B                     	ds	1
  1789                           
  1790                           	psect	cstackBANK0
  1791  0020                     __pcstackBANK0:	
  1792  0020                     ??___lwtoft:	
  1793  0020                     ?___ftadd:	
  1794                           ; 1 bytes @ 0x0
  1795                           
  1796  0020                     MCP9700ReadTempHex@adc_value:	
  1797                           ; 3 bytes @ 0x0
  1798                           
  1799  0020                     ___ftadd@f1:	
  1800                           ; 2 bytes @ 0x0
  1801                           
  1802                           
  1803                           ; 3 bytes @ 0x0
  1804  0020                     	ds	1
  1805  0021                     ?___ftdiv:	
  1806  0021                     ___ftdiv@f2:	
  1807                           ; 3 bytes @ 0x1
  1808                           
  1809                           
  1810                           ; 3 bytes @ 0x1
  1811  0021                     	ds	2
  1812  0023                     ___ftadd@f2:	
  1813                           
  1814                           ; 3 bytes @ 0x3
  1815  0023                     	ds	1
  1816  0024                     ___ftdiv@f1:	
  1817                           
  1818                           ; 3 bytes @ 0x4
  1819  0024                     	ds	2
  1820  0026                     ??___ftadd:	
  1821                           
  1822                           ; 1 bytes @ 0x6
  1823  0026                     	ds	1
  1824  0027                     ??___ftdiv:	
  1825                           
  1826                           ; 1 bytes @ 0x7
  1827  0027                     	ds	4
  1828  002B                     ___ftdiv@cntr:	
  1829                           
  1830                           ; 1 bytes @ 0xB
  1831  002B                     	ds	1
  1832  002C                     ___ftdiv@f3:	
  1833                           
  1834                           ; 3 bytes @ 0xC
  1835  002C                     	ds	3
  1836  002F                     ___ftdiv@exp:	
  1837                           
  1838                           ; 1 bytes @ 0xF
  1839  002F                     	ds	1
  1840  0030                     ___ftdiv@sign:	
  1841                           
  1842                           ; 1 bytes @ 0x10
  1843  0030                     	ds	1
  1844  0031                     ?___ftmul:	
  1845  0031                     ___ftmul@f1:	
  1846                           ; 3 bytes @ 0x11
  1847                           
  1848                           
  1849                           ; 3 bytes @ 0x11
  1850  0031                     	ds	3
  1851  0034                     ___ftmul@f2:	
  1852                           
  1853                           ; 3 bytes @ 0x14
  1854  0034                     	ds	3
  1855  0037                     ??___ftmul:	
  1856                           
  1857                           ; 1 bytes @ 0x17
  1858  0037                     	ds	4
  1859  003B                     ___ftmul@exp:	
  1860                           
  1861                           ; 1 bytes @ 0x1B
  1862  003B                     	ds	1
  1863  003C                     ___ftmul@f3_as_product:	
  1864                           
  1865                           ; 3 bytes @ 0x1C
  1866  003C                     	ds	3
  1867  003F                     ___ftmul@cntr:	
  1868                           
  1869                           ; 1 bytes @ 0x1F
  1870  003F                     	ds	1
  1871  0040                     ___ftmul@sign:	
  1872                           
  1873                           ; 1 bytes @ 0x20
  1874  0040                     	ds	1
  1875  0041                     ?_MCP9700ReadTemp:	
  1876                           
  1877                           ; 3 bytes @ 0x21
  1878  0041                     	ds	3
  1879  0044                     ??_MCP9700ReadTemp:	
  1880                           
  1881                           ; 1 bytes @ 0x24
  1882  0044                     	ds	1
  1883  0045                     MCP9700ReadTemp@t:	
  1884                           
  1885                           ; 3 bytes @ 0x25
  1886  0045                     	ds	3
  1887  0048                     MCP9700ReadTemp@adc_value:	
  1888                           
  1889                           ; 2 bytes @ 0x28
  1890  0048                     	ds	2
  1891  004A                     ??_main:	
  1892                           
  1893                           ; 1 bytes @ 0x2A
  1894  004A                     	ds	5
  1895                           
  1896                           	psect	maintext
  1897  012E                     __pmaintext:	
  1898 ;;
  1899 ;;Main: autosize = 0, tempsize = 5, incstack = 0, save=0
  1900 ;;
  1901 ;; *************** function _main *****************
  1902 ;; Defined at:
  1903 ;;		line 84 in file "main.c"
  1904 ;; Parameters:    Size  Location     Type
  1905 ;;		None
  1906 ;; Auto vars:     Size  Location     Type
  1907 ;;		None
  1908 ;; Return value:  Size  Location     Type
  1909 ;;                  1    wreg      void 
  1910 ;; Registers used:
  1911 ;;		wreg, status,2, status,0, pclath, cstack
  1912 ;; Tracked objects:
  1913 ;;		On entry : B1F/0
  1914 ;;		On exit  : 0/0
  1915 ;;		Unchanged: 0/0
  1916 ;; Data sizes:     COMMON   BANK0   BANK1   BANK2
  1917 ;;      Params:         0       0       0       0
  1918 ;;      Locals:         0       0       0       0
  1919 ;;      Temps:          0       5       0       0
  1920 ;;      Totals:         0       5       0       0
  1921 ;;Total ram usage:        5 bytes
  1922 ;; Hardware stack levels required when called:    5
  1923 ;; This function calls:
  1924 ;;		_ADC_ISR
  1925 ;;		_MCP9700ReadTemp
  1926 ;;		_MCP9700ReadTempHex
  1927 ;;		_SYSTEM_Initialize
  1928 ;;		_as3955writeEEPROM
  1929 ;;		_getRGB
  1930 ;; This function is called by:
  1931 ;;		Startup code after reset
  1932 ;; This function uses a non-reentrant model
  1933 ;;
  1934                           
  1935                           
  1936                           ;psect for function _main
  1937  012E                     _main:	
  1938                           
  1939                           ;main.c: 87: SYSTEM_Initialize();
  1940                           
  1941                           ;incstack = 0
  1942                           ; Regs used in _main: [wreg+status,2+status,0+pclath+cstack]
  1943  012E  265E               	fcall	_SYSTEM_Initialize
  1944                           
  1945                           ;main.c: 90: LATCbits.LATC3 = 1;
  1946  012F  0022               	movlb	2	; select bank2
  1947  0130  158E               	bsf	14,3	;volatile
  1948                           
  1949                           ;main.c: 92: start = 0;
  1950  0131  0020               	movlb	0	; select bank0
  1951  0132  01ED               	clrf	_start
  1952                           
  1953                           ;main.c: 94: ADC_ISR();
  1954  0133  2676               	fcall	_ADC_ISR
  1955                           
  1956                           ;main.c: 95: OPTION_REGbits.INTEDG = 1;
  1957  0134  0021               	movlb	1	; select bank1
  1958  0135  1715               	bsf	21,6	;volatile
  1959                           
  1960                           ;main.c: 96: INTCONbits.INTE = 1;
  1961  0136  160B               	bsf	11,4	;volatile
  1962                           
  1963                           ;main.c: 97: (INTCONbits.PEIE = 1);
  1964  0137  170B               	bsf	11,6	;volatile
  1965                           
  1966                           ;main.c: 98: (INTCONbits.GIE = 1);
  1967  0138  178B               	bsf	11,7	;volatile
  1968                           
  1969                           ;main.c: 103: LATCbits.LATC4 = 1;
  1970  0139  0022               	movlb	2	; select bank2
  1971  013A  160E               	bsf	14,4	;volatile
  1972                           
  1973                           ;main.c: 104: _delay((unsigned long)((100)*(1000000/4000.0)));
  1974  013B  3021               	movlw	33
  1975  013C  0020               	movlb	0	; select bank0
  1976  013D  00CB               	movwf	??_main+1
  1977  013E  3076               	movlw	118
  1978  013F  00CA               	movwf	??_main
  1979  0140                     u2347:	
  1980  0140  0BCA               	decfsz	??_main,f
  1981  0141  2940               	goto	u2347
  1982  0142  0BCB               	decfsz	??_main+1,f
  1983  0143  2940               	goto	u2347
  1984  0144  0000               	nop
  1985                           
  1986                           ;main.c: 105: LATCbits.LATC4 = 0;
  1987  0145  0022               	movlb	2	; select bank2
  1988  0146  120E               	bcf	14,4	;volatile
  1989                           
  1990                           ;main.c: 106: _delay((unsigned long)((100)*(1000000/4000.0)));
  1991  0147  3021               	movlw	33
  1992  0148  0020               	movlb	0	; select bank0
  1993  0149  00CB               	movwf	??_main+1
  1994  014A  3076               	movlw	118
  1995  014B  00CA               	movwf	??_main
  1996  014C                     u2357:	
  1997  014C  0BCA               	decfsz	??_main,f
  1998  014D  294C               	goto	u2357
  1999  014E  0BCB               	decfsz	??_main+1,f
  2000  014F  294C               	goto	u2357
  2001  0150  0000               	nop
  2002  0151                     l2352:	
  2003                           ;main.c: 114: while(1)
  2004                           
  2005                           
  2006                           ;main.c: 115: {
  2007                           ;main.c: 122: LATCbits.LATC4 = 1;
  2008  0151  0022               	movlb	2	; select bank2
  2009  0152  160E               	bsf	14,4	;volatile
  2010                           
  2011                           ;main.c: 123: _delay((unsigned long)((500)*(1000000/4000.0)));
  2012  0153  30A3               	movlw	163
  2013  0154  0020               	movlb	0	; select bank0
  2014  0155  00CB               	movwf	??_main+1
  2015  0156  3055               	movlw	85
  2016  0157  00CA               	movwf	??_main
  2017  0158                     u2367:	
  2018  0158  0BCA               	decfsz	??_main,f
  2019  0159  2958               	goto	u2367
  2020  015A  0BCB               	decfsz	??_main+1,f
  2021  015B  2958               	goto	u2367
  2022                           
  2023                           ;main.c: 126: getRGB();
  2024  015C  2439               	fcall	_getRGB
  2025                           
  2026                           ;main.c: 128: red = (red_msb << 8) | red_lsb;
  2027  015D  0020               	movlb	0	; select bank0
  2028  015E  086A               	movf	_red_lsb,w
  2029  015F  00CA               	movwf	??_main
  2030  0160  01CB               	clrf	??_main+1
  2031  0161  087C               	movf	_red_msb,w
  2032  0162  00CC               	movwf	??_main+2
  2033  0163  01CD               	clrf	??_main+3
  2034  0164  084C               	movf	??_main+2,w
  2035  0165  00CD               	movwf	??_main+3
  2036  0166  01CC               	clrf	??_main+2
  2037  0167  084A               	movf	??_main,w
  2038  0168  044C               	iorwf	??_main+2,w
  2039  0169  00DC               	movwf	_red
  2040  016A  084B               	movf	??_main+1,w
  2041  016B  044D               	iorwf	??_main+3,w
  2042  016C  00DD               	movwf	_red+1
  2043                           
  2044                           ;main.c: 129: green = (green_msb << 8) | green_lsb;
  2045  016D  0867               	movf	_green_lsb,w
  2046  016E  00CA               	movwf	??_main
  2047  016F  01CB               	clrf	??_main+1
  2048  0170  0868               	movf	_green_msb,w
  2049  0171  00CC               	movwf	??_main+2
  2050  0172  01CD               	clrf	??_main+3
  2051  0173  084C               	movf	??_main+2,w
  2052  0174  00CD               	movwf	??_main+3
  2053  0175  01CC               	clrf	??_main+2
  2054  0176  084A               	movf	??_main,w
  2055  0177  044C               	iorwf	??_main+2,w
  2056  0178  00D8               	movwf	_green
  2057  0179  084B               	movf	??_main+1,w
  2058  017A  044D               	iorwf	??_main+3,w
  2059  017B  00D9               	movwf	_green+1
  2060                           
  2061                           ;main.c: 130: blue = (blue_msb << 8) | blue_lsb;
  2062  017C  0864               	movf	_blue_lsb,w
  2063  017D  00CA               	movwf	??_main
  2064  017E  01CB               	clrf	??_main+1
  2065  017F  0865               	movf	_blue_msb,w
  2066  0180  00CC               	movwf	??_main+2
  2067  0181  01CD               	clrf	??_main+3
  2068  0182  084C               	movf	??_main+2,w
  2069  0183  00CD               	movwf	??_main+3
  2070  0184  01CC               	clrf	??_main+2
  2071  0185  084A               	movf	??_main,w
  2072  0186  044C               	iorwf	??_main+2,w
  2073  0187  00D4               	movwf	_blue
  2074  0188  084B               	movf	??_main+1,w
  2075  0189  044D               	iorwf	??_main+3,w
  2076  018A  00D5               	movwf	_blue+1
  2077                           
  2078                           ;main.c: 132: _delay((unsigned long)((100)*(1000000/4000.0)));
  2079  018B  3021               	movlw	33
  2080  018C  00CB               	movwf	??_main+1
  2081  018D  3076               	movlw	118
  2082  018E  00CA               	movwf	??_main
  2083  018F                     u2377:	
  2084  018F  0BCA               	decfsz	??_main,f
  2085  0190  298F               	goto	u2377
  2086  0191  0BCB               	decfsz	??_main+1,f
  2087  0192  298F               	goto	u2377
  2088  0193  0000               	nop
  2089                           
  2090                           ;main.c: 133: as3955writeEEPROM(0x05, red);
  2091  0194  0020               	movlb	0	; select bank0
  2092  0195  085C               	movf	_red,w
  2093  0196  00F2               	movwf	as3955writeEEPROM@data
  2094  0197  085D               	movf	_red+1,w
  2095  0198  00F3               	movwf	as3955writeEEPROM@data+1
  2096  0199  0D89               	rlf	9,f
  2097  019A  3B89               	subwfb	9,f
  2098  019B  0989               	comf	9,f
  2099  019C  00F4               	movwf	as3955writeEEPROM@data+2
  2100  019D  00F5               	movwf	as3955writeEEPROM@data+3
  2101  019E  3005               	movlw	5
  2102  019F  2492               	fcall	_as3955writeEEPROM
  2103                           
  2104                           ;main.c: 134: _delay((unsigned long)((20)*(1000000/4000.0)));
  2105  01A0  3007               	movlw	7
  2106  01A1  0020               	movlb	0	; select bank0
  2107  01A2  00CB               	movwf	??_main+1
  2108  01A3  307D               	movlw	125
  2109  01A4  00CA               	movwf	??_main
  2110  01A5                     u2387:	
  2111  01A5  0BCA               	decfsz	??_main,f
  2112  01A6  29A5               	goto	u2387
  2113  01A7  0BCB               	decfsz	??_main+1,f
  2114  01A8  29A5               	goto	u2387
  2115                           
  2116                           ;main.c: 135: as3955writeEEPROM(0x06, green);
  2117  01A9  0020               	movlb	0	; select bank0
  2118  01AA  0858               	movf	_green,w
  2119  01AB  00F2               	movwf	as3955writeEEPROM@data
  2120  01AC  0859               	movf	_green+1,w
  2121  01AD  00F3               	movwf	as3955writeEEPROM@data+1
  2122  01AE  0D89               	rlf	9,f
  2123  01AF  3B89               	subwfb	9,f
  2124  01B0  0989               	comf	9,f
  2125  01B1  00F4               	movwf	as3955writeEEPROM@data+2
  2126  01B2  00F5               	movwf	as3955writeEEPROM@data+3
  2127  01B3  3006               	movlw	6
  2128  01B4  2492               	fcall	_as3955writeEEPROM
  2129                           
  2130                           ;main.c: 136: _delay((unsigned long)((20)*(1000000/4000.0)));
  2131  01B5  3007               	movlw	7
  2132  01B6  0020               	movlb	0	; select bank0
  2133  01B7  00CB               	movwf	??_main+1
  2134  01B8  307D               	movlw	125
  2135  01B9  00CA               	movwf	??_main
  2136  01BA                     u2397:	
  2137  01BA  0BCA               	decfsz	??_main,f
  2138  01BB  29BA               	goto	u2397
  2139  01BC  0BCB               	decfsz	??_main+1,f
  2140  01BD  29BA               	goto	u2397
  2141                           
  2142                           ;main.c: 137: as3955writeEEPROM(0x07, blue);
  2143  01BE  0020               	movlb	0	; select bank0
  2144  01BF  0854               	movf	_blue,w
  2145  01C0  00F2               	movwf	as3955writeEEPROM@data
  2146  01C1  0855               	movf	_blue+1,w
  2147  01C2  00F3               	movwf	as3955writeEEPROM@data+1
  2148  01C3  0D89               	rlf	9,f
  2149  01C4  3B89               	subwfb	9,f
  2150  01C5  0989               	comf	9,f
  2151  01C6  00F4               	movwf	as3955writeEEPROM@data+2
  2152  01C7  00F5               	movwf	as3955writeEEPROM@data+3
  2153  01C8  3007               	movlw	7
  2154  01C9  2492               	fcall	_as3955writeEEPROM
  2155                           
  2156                           ;main.c: 138: _delay((unsigned long)((20)*(1000000/4000.0)));
  2157  01CA  3007               	movlw	7
  2158  01CB  0020               	movlb	0	; select bank0
  2159  01CC  00CB               	movwf	??_main+1
  2160  01CD  307D               	movlw	125
  2161  01CE  00CA               	movwf	??_main
  2162  01CF                     u2407:	
  2163  01CF  0BCA               	decfsz	??_main,f
  2164  01D0  29CF               	goto	u2407
  2165  01D1  0BCB               	decfsz	??_main+1,f
  2166  01D2  29CF               	goto	u2407
  2167                           
  2168                           ;main.c: 141: temp = MCP9700ReadTemp();
  2169  01D3  2362               	fcall	_MCP9700ReadTemp
  2170  01D4  0020               	movlb	0	; select bank0
  2171  01D5  0841               	movf	?_MCP9700ReadTemp,w
  2172  01D6  00CF               	movwf	_temp
  2173  01D7  0842               	movf	?_MCP9700ReadTemp+1,w
  2174  01D8  00D0               	movwf	_temp+1
  2175  01D9  0843               	movf	?_MCP9700ReadTemp+2,w
  2176  01DA  00D1               	movwf	_temp+2
  2177                           
  2178                           ;main.c: 142: tempHex = MCP9700ReadTempHex();
  2179  01DB  251B               	fcall	_MCP9700ReadTempHex
  2180  01DC  087A               	movf	?_MCP9700ReadTempHex+1,w
  2181  01DD  0020               	movlb	0	; select bank0
  2182  01DE  00E1               	movwf	_tempHex+1
  2183  01DF  0879               	movf	?_MCP9700ReadTempHex,w
  2184  01E0  00E0               	movwf	_tempHex
  2185                           
  2186                           ;main.c: 143: _delay((unsigned long)((100)*(1000000/4000.0)));
  2187  01E1  3021               	movlw	33
  2188  01E2  00CB               	movwf	??_main+1
  2189  01E3  3076               	movlw	118
  2190  01E4  00CA               	movwf	??_main
  2191  01E5                     u2417:	
  2192  01E5  0BCA               	decfsz	??_main,f
  2193  01E6  29E5               	goto	u2417
  2194  01E7  0BCB               	decfsz	??_main+1,f
  2195  01E8  29E5               	goto	u2417
  2196  01E9  0000               	nop
  2197                           
  2198                           ;main.c: 144: as3955writeEEPROM(0x08, tempHex);
  2199  01EA  0020               	movlb	0	; select bank0
  2200  01EB  0860               	movf	_tempHex,w
  2201  01EC  00F2               	movwf	as3955writeEEPROM@data
  2202  01ED  0861               	movf	_tempHex+1,w
  2203  01EE  00F3               	movwf	as3955writeEEPROM@data+1
  2204  01EF  01F4               	clrf	as3955writeEEPROM@data+2
  2205  01F0  01F5               	clrf	as3955writeEEPROM@data+3
  2206  01F1  3008               	movlw	8
  2207  01F2  2492               	fcall	_as3955writeEEPROM
  2208                           
  2209                           ;main.c: 145: _delay((unsigned long)((20)*(1000000/4000.0)));
  2210  01F3  3007               	movlw	7
  2211  01F4  0020               	movlb	0	; select bank0
  2212  01F5  00CB               	movwf	??_main+1
  2213  01F6  307D               	movlw	125
  2214  01F7  00CA               	movwf	??_main
  2215  01F8                     u2427:	
  2216  01F8  0BCA               	decfsz	??_main,f
  2217  01F9  29F8               	goto	u2427
  2218  01FA  0BCB               	decfsz	??_main+1,f
  2219  01FB  29F8               	goto	u2427
  2220                           
  2221                           ;main.c: 149: _delay((unsigned long)((100)*(1000000/4000.0)));
  2222  01FC  3021               	movlw	33
  2223  01FD  0020               	movlb	0	; select bank0
  2224  01FE  00CB               	movwf	??_main+1
  2225  01FF  3076               	movlw	118
  2226  0200  00CA               	movwf	??_main
  2227  0201                     u2437:	
  2228  0201  0BCA               	decfsz	??_main,f
  2229  0202  2A01               	goto	u2437
  2230  0203  0BCB               	decfsz	??_main+1,f
  2231  0204  2A01               	goto	u2437
  2232  0205  0000               	nop
  2233  0206  2951               	goto	l2352
  2234  0207                     __end_of_main:	
  2235                           
  2236                           	psect	text1
  2237  0439                     __ptext1:	
  2238 ;; *************** function _getRGB *****************
  2239 ;; Defined at:
  2240 ;;		line 154 in file "S11059pea.c"
  2241 ;; Parameters:    Size  Location     Type
  2242 ;;		None
  2243 ;; Auto vars:     Size  Location     Type
  2244 ;;		None
  2245 ;; Return value:  Size  Location     Type
  2246 ;;                  1    wreg      void 
  2247 ;; Registers used:
  2248 ;;		wreg, status,2, status,0, pclath, cstack
  2249 ;; Tracked objects:
  2250 ;;		On entry : 0/0
  2251 ;;		On exit  : 0/0
  2252 ;;		Unchanged: 0/0
  2253 ;; Data sizes:     COMMON   BANK0   BANK1   BANK2
  2254 ;;      Params:         0       0       0       0
  2255 ;;      Locals:         0       0       0       0
  2256 ;;      Temps:          3       0       0       0
  2257 ;;      Totals:         3       0       0       0
  2258 ;;Total ram usage:        3 bytes
  2259 ;; Hardware stack levels used:    1
  2260 ;; Hardware stack levels required when called:    4
  2261 ;; This function calls:
  2262 ;;		_I2C_ReadResult
  2263 ;;		_I2C_SendOne
  2264 ;;		_I2C_SendZero
  2265 ;;		_I2C_Start
  2266 ;;		_I2C_Stop
  2267 ;;		_I2C_WriteByte
  2268 ;; This function is called by:
  2269 ;;		_main
  2270 ;; This function uses a non-reentrant model
  2271 ;;
  2272                           
  2273                           
  2274                           ;psect for function _getRGB
  2275  0439                     _getRGB:	
  2276                           
  2277                           ;S11059pea.c: 156: I2C_Start();
  2278                           
  2279                           ;incstack = 0
  2280                           ; Regs used in _getRGB: [wreg+status,2+status,0+pclath+cstack]
  2281  0439  261E               	fcall	_I2C_Start
  2282                           
  2283                           ;S11059pea.c: 157: I2C_WriteByte(0x54);
  2284  043A  3054               	movlw	84
  2285  043B  25B6               	fcall	_I2C_WriteByte
  2286                           
  2287                           ;S11059pea.c: 158: I2C_WriteByte(0x00);
  2288  043C  3000               	movlw	0
  2289  043D  25B6               	fcall	_I2C_WriteByte
  2290                           
  2291                           ;S11059pea.c: 161: I2C_WriteByte(0x8B);
  2292  043E  308B               	movlw	139
  2293  043F  25B6               	fcall	_I2C_WriteByte
  2294                           
  2295                           ;S11059pea.c: 164: I2C_Start();
  2296  0440  261E               	fcall	_I2C_Start
  2297                           
  2298                           ;S11059pea.c: 165: I2C_WriteByte(0x54);
  2299  0441  3054               	movlw	84
  2300  0442  25B6               	fcall	_I2C_WriteByte
  2301                           
  2302                           ;S11059pea.c: 166: I2C_WriteByte(0x00);
  2303  0443  3000               	movlw	0
  2304  0444  25B6               	fcall	_I2C_WriteByte
  2305                           
  2306                           ;S11059pea.c: 169: I2C_WriteByte(0x0B);
  2307  0445  300B               	movlw	11
  2308  0446  25B6               	fcall	_I2C_WriteByte
  2309                           
  2310                           ;S11059pea.c: 172: I2C_Stop();
  2311  0447  2612               	fcall	_I2C_Stop
  2312                           
  2313                           ;S11059pea.c: 176: _delay((unsigned long)((800)*(1000000/4000.0)));
  2314  0448  3002               	movlw	2
  2315  0449  00F8               	movwf	??_getRGB+2
  2316  044A  3004               	movlw	4
  2317  044B  00F7               	movwf	??_getRGB+1
  2318  044C  30BA               	movlw	186
  2319  044D  00F6               	movwf	??_getRGB
  2320  044E                     u2447:	
  2321  044E  0BF6               	decfsz	??_getRGB,f
  2322  044F  2C4E               	goto	u2447
  2323  0450  0BF7               	decfsz	??_getRGB+1,f
  2324  0451  2C4E               	goto	u2447
  2325  0452  0BF8               	decfsz	??_getRGB+2,f
  2326  0453  2C4E               	goto	u2447
  2327  0454  0000               	nop
  2328                           
  2329                           ;S11059pea.c: 180: I2C_Start();
  2330  0455  261E               	fcall	_I2C_Start
  2331                           
  2332                           ;S11059pea.c: 181: I2C_WriteByte(0x54);
  2333  0456  3054               	movlw	84
  2334  0457  25B6               	fcall	_I2C_WriteByte
  2335                           
  2336                           ;S11059pea.c: 182: I2C_WriteByte(0x03);
  2337  0458  3003               	movlw	3
  2338  0459  25B6               	fcall	_I2C_WriteByte
  2339                           
  2340                           ;S11059pea.c: 184: I2C_Start();
  2341  045A  261E               	fcall	_I2C_Start
  2342                           
  2343                           ;S11059pea.c: 185: I2C_WriteByte(0x55);
  2344  045B  3055               	movlw	85
  2345  045C  25B6               	fcall	_I2C_WriteByte
  2346                           
  2347                           ;S11059pea.c: 187: red_msb = I2C_ReadResult();
  2348  045D  2584               	fcall	_I2C_ReadResult
  2349  045E  00F6               	movwf	??_getRGB
  2350  045F  0876               	movf	??_getRGB,w
  2351  0460  00FC               	movwf	_red_msb
  2352                           
  2353                           ;S11059pea.c: 188: I2C_SendZero();
  2354  0461  262A               	fcall	_I2C_SendZero
  2355                           
  2356                           ;S11059pea.c: 189: red_lsb = I2C_ReadResult();
  2357  0462  2584               	fcall	_I2C_ReadResult
  2358  0463  00F6               	movwf	??_getRGB
  2359  0464  0876               	movf	??_getRGB,w
  2360  0465  0020               	movlb	0	; select bank0
  2361  0466  00EA               	movwf	_red_lsb
  2362                           
  2363                           ;S11059pea.c: 190: I2C_SendZero();
  2364  0467  262A               	fcall	_I2C_SendZero
  2365                           
  2366                           ;S11059pea.c: 192: green_msb = I2C_ReadResult();
  2367  0468  2584               	fcall	_I2C_ReadResult
  2368  0469  00F6               	movwf	??_getRGB
  2369  046A  0876               	movf	??_getRGB,w
  2370  046B  0020               	movlb	0	; select bank0
  2371  046C  00E8               	movwf	_green_msb
  2372                           
  2373                           ;S11059pea.c: 193: I2C_SendZero();
  2374  046D  262A               	fcall	_I2C_SendZero
  2375                           
  2376                           ;S11059pea.c: 194: green_lsb = I2C_ReadResult();
  2377  046E  2584               	fcall	_I2C_ReadResult
  2378  046F  00F6               	movwf	??_getRGB
  2379  0470  0876               	movf	??_getRGB,w
  2380  0471  0020               	movlb	0	; select bank0
  2381  0472  00E7               	movwf	_green_lsb
  2382                           
  2383                           ;S11059pea.c: 195: I2C_SendZero();
  2384  0473  262A               	fcall	_I2C_SendZero
  2385                           
  2386                           ;S11059pea.c: 197: blue_msb = I2C_ReadResult();
  2387  0474  2584               	fcall	_I2C_ReadResult
  2388  0475  00F6               	movwf	??_getRGB
  2389  0476  0876               	movf	??_getRGB,w
  2390  0477  0020               	movlb	0	; select bank0
  2391  0478  00E5               	movwf	_blue_msb
  2392                           
  2393                           ;S11059pea.c: 198: I2C_SendZero();
  2394  0479  262A               	fcall	_I2C_SendZero
  2395                           
  2396                           ;S11059pea.c: 199: blue_lsb = I2C_ReadResult();
  2397  047A  2584               	fcall	_I2C_ReadResult
  2398  047B  00F6               	movwf	??_getRGB
  2399  047C  0876               	movf	??_getRGB,w
  2400  047D  0020               	movlb	0	; select bank0
  2401  047E  00E4               	movwf	_blue_lsb
  2402                           
  2403                           ;S11059pea.c: 200: I2C_SendZero();
  2404  047F  262A               	fcall	_I2C_SendZero
  2405                           
  2406                           ;S11059pea.c: 202: IR_msb = I2C_ReadResult();
  2407  0480  2584               	fcall	_I2C_ReadResult
  2408  0481  00F6               	movwf	??_getRGB
  2409  0482  0876               	movf	??_getRGB,w
  2410  0483  0020               	movlb	0	; select bank0
  2411  0484  00E3               	movwf	_IR_msb
  2412                           
  2413                           ;S11059pea.c: 203: I2C_SendZero();
  2414  0485  262A               	fcall	_I2C_SendZero
  2415                           
  2416                           ;S11059pea.c: 204: IR_lsb = I2C_ReadResult();
  2417  0486  2584               	fcall	_I2C_ReadResult
  2418  0487  00F6               	movwf	??_getRGB
  2419  0488  0876               	movf	??_getRGB,w
  2420  0489  0020               	movlb	0	; select bank0
  2421  048A  00E2               	movwf	_IR_lsb
  2422                           
  2423                           ;S11059pea.c: 205: I2C_SendOne();
  2424  048B  2634               	fcall	_I2C_SendOne
  2425                           
  2426                           ;S11059pea.c: 207: I2C_Stop();
  2427  048C  2612               	fcall	_I2C_Stop
  2428                           
  2429                           ;S11059pea.c: 209: _delay((unsigned long)((1)*(1000000/4000.0)));
  2430  048D  3053               	movlw	83
  2431  048E  00F6               	movwf	??_getRGB
  2432  048F                     u2457:	
  2433  048F  0BF6               	decfsz	??_getRGB,f
  2434  0490  2C8F               	goto	u2457
  2435  0491  0008               	return
  2436  0492                     __end_of_getRGB:	
  2437                           
  2438                           	psect	text2
  2439  05B6                     __ptext2:	
  2440 ;; *************** function _I2C_WriteByte *****************
  2441 ;; Defined at:
  2442 ;;		line 73 in file "S11059pea.c"
  2443 ;; Parameters:    Size  Location     Type
  2444 ;;  theByte         1    wreg     unsigned char 
  2445 ;; Auto vars:     Size  Location     Type
  2446 ;;  theByte         1    2[COMMON] unsigned char 
  2447 ;;  i               2    3[COMMON] int 
  2448 ;;  temp            1    5[COMMON] unsigned char 
  2449 ;; Return value:  Size  Location     Type
  2450 ;;                  1    wreg      void 
  2451 ;; Registers used:
  2452 ;;		wreg, status,2, status,0, pclath, cstack
  2453 ;; Tracked objects:
  2454 ;;		On entry : 0/0
  2455 ;;		On exit  : 0/0
  2456 ;;		Unchanged: 0/0
  2457 ;; Data sizes:     COMMON   BANK0   BANK1   BANK2
  2458 ;;      Params:         0       0       0       0
  2459 ;;      Locals:         4       0       0       0
  2460 ;;      Temps:          1       0       0       0
  2461 ;;      Totals:         5       0       0       0
  2462 ;;Total ram usage:        5 bytes
  2463 ;; Hardware stack levels used:    1
  2464 ;; Hardware stack levels required when called:    3
  2465 ;; This function calls:
  2466 ;;		_I2C_SendOne
  2467 ;;		_I2C_SendZero
  2468 ;; This function is called by:
  2469 ;;		_getRGB
  2470 ;;		_setExposureTime
  2471 ;;		_getRGB_546ms
  2472 ;; This function uses a non-reentrant model
  2473 ;;
  2474                           
  2475                           
  2476                           ;psect for function _I2C_WriteByte
  2477  05B6                     _I2C_WriteByte:	
  2478                           
  2479                           ;incstack = 0
  2480                           ; Regs used in _I2C_WriteByte: [wreg+status,2+status,0+pclath+cstack]
  2481                           ;I2C_WriteByte@theByte stored from wreg
  2482  05B6  00F2               	movwf	I2C_WriteByte@theByte
  2483                           
  2484                           ;S11059pea.c: 74: char temp = theByte;
  2485  05B7  0872               	movf	I2C_WriteByte@theByte,w
  2486  05B8  00F1               	movwf	??_I2C_WriteByte
  2487  05B9  0871               	movf	??_I2C_WriteByte,w
  2488  05BA  00F5               	movwf	I2C_WriteByte@temp
  2489                           
  2490                           ;S11059pea.c: 76: for(int i=0;i<8;i++){
  2491  05BB  01F3               	clrf	I2C_WriteByte@i
  2492  05BC  01F4               	clrf	I2C_WriteByte@i+1
  2493  05BD  0874               	movf	I2C_WriteByte@i+1,w
  2494  05BE  3A80               	xorlw	128
  2495  05BF  00F1               	movwf	??_I2C_WriteByte
  2496  05C0  3080               	movlw	128
  2497  05C1  0271               	subwf	??_I2C_WriteByte,w
  2498  05C2  3008               	movlw	8
  2499  05C3  1903               	btfsc	3,2
  2500  05C4  0273               	subwf	I2C_WriteByte@i,w
  2501  05C5  1803               	btfsc	3,0
  2502  05C6  2DDE               	goto	l1590
  2503  05C7                     l300:	
  2504                           
  2505                           ;S11059pea.c: 77: if((temp & 0x80) == 0x80)
  2506  05C7  1FF5               	btfss	I2C_WriteByte@temp,7
  2507  05C8  2DCB               	goto	l1582
  2508                           
  2509                           ;S11059pea.c: 78: I2C_SendOne();
  2510  05C9  2634               	fcall	_I2C_SendOne
  2511  05CA  2DCC               	goto	l1584
  2512  05CB                     l1582:	
  2513                           
  2514                           ;S11059pea.c: 79: else
  2515                           ;S11059pea.c: 80: I2C_SendZero();
  2516  05CB  262A               	fcall	_I2C_SendZero
  2517  05CC                     l1584:	
  2518                           
  2519                           ;S11059pea.c: 81: temp = temp << 1;
  2520  05CC  3575               	lslf	I2C_WriteByte@temp,w
  2521  05CD  00F1               	movwf	??_I2C_WriteByte
  2522  05CE  0871               	movf	??_I2C_WriteByte,w
  2523  05CF  00F5               	movwf	I2C_WriteByte@temp
  2524  05D0  3001               	movlw	1
  2525  05D1  07F3               	addwf	I2C_WriteByte@i,f
  2526  05D2  3000               	movlw	0
  2527  05D3  3DF4               	addwfc	I2C_WriteByte@i+1,f
  2528  05D4  0874               	movf	I2C_WriteByte@i+1,w
  2529  05D5  3A80               	xorlw	128
  2530  05D6  00F1               	movwf	??_I2C_WriteByte
  2531  05D7  3080               	movlw	128
  2532  05D8  0271               	subwf	??_I2C_WriteByte,w
  2533  05D9  3008               	movlw	8
  2534  05DA  1903               	btfsc	3,2
  2535  05DB  0273               	subwf	I2C_WriteByte@i,w
  2536  05DC  1C03               	skipc
  2537  05DD  2DC7               	goto	l300
  2538  05DE                     l1590:	
  2539                           
  2540                           ;S11059pea.c: 82: }
  2541                           ;S11059pea.c: 83: I2C_SendOne();
  2542  05DE  2634               	fcall	_I2C_SendOne
  2543  05DF  0008               	return
  2544  05E0                     __end_of_I2C_WriteByte:	
  2545                           
  2546                           	psect	text3
  2547  062A                     __ptext3:	
  2548 ;; *************** function _I2C_SendZero *****************
  2549 ;; Defined at:
  2550 ;;		line 33 in file "S11059pea.c"
  2551 ;; Parameters:    Size  Location     Type
  2552 ;;		None
  2553 ;; Auto vars:     Size  Location     Type
  2554 ;;		None
  2555 ;; Return value:  Size  Location     Type
  2556 ;;                  1    wreg      void 
  2557 ;; Registers used:
  2558 ;;		None
  2559 ;; Tracked objects:
  2560 ;;		On entry : 0/0
  2561 ;;		On exit  : 0/0
  2562 ;;		Unchanged: 0/0
  2563 ;; Data sizes:     COMMON   BANK0   BANK1   BANK2
  2564 ;;      Params:         0       0       0       0
  2565 ;;      Locals:         0       0       0       0
  2566 ;;      Temps:          0       0       0       0
  2567 ;;      Totals:         0       0       0       0
  2568 ;;Total ram usage:        0 bytes
  2569 ;; Hardware stack levels used:    1
  2570 ;; Hardware stack levels required when called:    2
  2571 ;; This function calls:
  2572 ;;		Nothing
  2573 ;; This function is called by:
  2574 ;;		_I2C_WriteByte
  2575 ;;		_getRGB
  2576 ;;		_getRGB_546ms
  2577 ;; This function uses a non-reentrant model
  2578 ;;
  2579                           
  2580                           
  2581                           ;psect for function _I2C_SendZero
  2582  062A                     _I2C_SendZero:	
  2583                           
  2584                           ;S11059pea.c: 34: LATCbits.LATC5 = 0;
  2585                           
  2586                           ;incstack = 0
  2587                           ; Regs used in _I2C_SendZero: []
  2588  062A  0022               	movlb	2	; select bank2
  2589  062B  128E               	bcf	14,5	;volatile
  2590                           
  2591                           ;S11059pea.c: 35: PORTAbits.RA5 = 0;
  2592  062C  0020               	movlb	0	; select bank0
  2593  062D  128C               	bcf	12,5	;volatile
  2594                           
  2595                           ;S11059pea.c: 36: LATCbits.LATC5 = 1;
  2596  062E  0022               	movlb	2	; select bank2
  2597  062F  168E               	bsf	14,5	;volatile
  2598                           
  2599                           ;S11059pea.c: 37: _delay((unsigned long)((10)*(1000000/4000000.0)));
  2600  0630  3200               	nop2	;2 cycle nop
  2601                           
  2602                           ;S11059pea.c: 38: LATCbits.LATC5 = 0;
  2603  0631  0022               	movlb	2	; select bank2
  2604  0632  128E               	bcf	14,5	;volatile
  2605  0633  0008               	return
  2606  0634                     __end_of_I2C_SendZero:	
  2607                           
  2608                           	psect	text4
  2609  0634                     __ptext4:	
  2610 ;; *************** function _I2C_SendOne *****************
  2611 ;; Defined at:
  2612 ;;		line 41 in file "S11059pea.c"
  2613 ;; Parameters:    Size  Location     Type
  2614 ;;		None
  2615 ;; Auto vars:     Size  Location     Type
  2616 ;;		None
  2617 ;; Return value:  Size  Location     Type
  2618 ;;                  1    wreg      void 
  2619 ;; Registers used:
  2620 ;;		None
  2621 ;; Tracked objects:
  2622 ;;		On entry : 0/0
  2623 ;;		On exit  : 0/0
  2624 ;;		Unchanged: 0/0
  2625 ;; Data sizes:     COMMON   BANK0   BANK1   BANK2
  2626 ;;      Params:         0       0       0       0
  2627 ;;      Locals:         0       0       0       0
  2628 ;;      Temps:          0       0       0       0
  2629 ;;      Totals:         0       0       0       0
  2630 ;;Total ram usage:        0 bytes
  2631 ;; Hardware stack levels used:    1
  2632 ;; Hardware stack levels required when called:    2
  2633 ;; This function calls:
  2634 ;;		Nothing
  2635 ;; This function is called by:
  2636 ;;		_I2C_WriteByte
  2637 ;;		_getRGB
  2638 ;;		_getRGB_546ms
  2639 ;; This function uses a non-reentrant model
  2640 ;;
  2641                           
  2642                           
  2643                           ;psect for function _I2C_SendOne
  2644  0634                     _I2C_SendOne:	
  2645                           
  2646                           ;S11059pea.c: 42: LATCbits.LATC5 = 0;
  2647                           
  2648                           ;incstack = 0
  2649                           ; Regs used in _I2C_SendOne: []
  2650  0634  0022               	movlb	2	; select bank2
  2651  0635  128E               	bcf	14,5	;volatile
  2652                           
  2653                           ;S11059pea.c: 43: PORTAbits.RA5 = 1;
  2654  0636  0020               	movlb	0	; select bank0
  2655  0637  168C               	bsf	12,5	;volatile
  2656                           
  2657                           ;S11059pea.c: 44: LATCbits.LATC5 = 1;
  2658  0638  0022               	movlb	2	; select bank2
  2659  0639  168E               	bsf	14,5	;volatile
  2660                           
  2661                           ;S11059pea.c: 45: _delay((unsigned long)((10)*(1000000/4000000.0)));
  2662  063A  3200               	nop2	;2 cycle nop
  2663                           
  2664                           ;S11059pea.c: 46: LATCbits.LATC5 = 0;
  2665  063B  0022               	movlb	2	; select bank2
  2666  063C  128E               	bcf	14,5	;volatile
  2667  063D  0008               	return
  2668  063E                     __end_of_I2C_SendOne:	
  2669                           
  2670                           	psect	text5
  2671  0612                     __ptext5:	
  2672 ;; *************** function _I2C_Stop *****************
  2673 ;; Defined at:
  2674 ;;		line 59 in file "S11059pea.c"
  2675 ;; Parameters:    Size  Location     Type
  2676 ;;		None
  2677 ;; Auto vars:     Size  Location     Type
  2678 ;;		None
  2679 ;; Return value:  Size  Location     Type
  2680 ;;                  1    wreg      void 
  2681 ;; Registers used:
  2682 ;;		None
  2683 ;; Tracked objects:
  2684 ;;		On entry : 0/0
  2685 ;;		On exit  : 0/0
  2686 ;;		Unchanged: 0/0
  2687 ;; Data sizes:     COMMON   BANK0   BANK1   BANK2
  2688 ;;      Params:         0       0       0       0
  2689 ;;      Locals:         0       0       0       0
  2690 ;;      Temps:          0       0       0       0
  2691 ;;      Totals:         0       0       0       0
  2692 ;;Total ram usage:        0 bytes
  2693 ;; Hardware stack levels used:    1
  2694 ;; Hardware stack levels required when called:    2
  2695 ;; This function calls:
  2696 ;;		Nothing
  2697 ;; This function is called by:
  2698 ;;		_getRGB
  2699 ;;		_setExposureTime
  2700 ;;		_getRGB_546ms
  2701 ;; This function uses a non-reentrant model
  2702 ;;
  2703                           
  2704                           
  2705                           ;psect for function _I2C_Stop
  2706  0612                     _I2C_Stop:	
  2707                           
  2708                           ;S11059pea.c: 60: LATCbits.LATC5 = 0;
  2709                           
  2710                           ;incstack = 0
  2711                           ; Regs used in _I2C_Stop: []
  2712  0612  0022               	movlb	2	; select bank2
  2713  0613  128E               	bcf	14,5	;volatile
  2714                           
  2715                           ;S11059pea.c: 61: PORTAbits.RA5 = 0;
  2716  0614  0020               	movlb	0	; select bank0
  2717  0615  128C               	bcf	12,5	;volatile
  2718                           
  2719                           ;S11059pea.c: 62: _delay((unsigned long)((10)*(1000000/4000000.0)));
  2720  0616  3200               	nop2	;2 cycle nop
  2721                           
  2722                           ;S11059pea.c: 63: LATCbits.LATC5 = 1;
  2723  0617  0022               	movlb	2	; select bank2
  2724  0618  168E               	bsf	14,5	;volatile
  2725                           
  2726                           ;S11059pea.c: 64: _delay((unsigned long)((10)*(1000000/4000000.0)));
  2727  0619  3200               	nop2	;2 cycle nop
  2728                           
  2729                           ;S11059pea.c: 65: PORTAbits.RA5 = 1;
  2730  061A  0020               	movlb	0	; select bank0
  2731  061B  168C               	bsf	12,5	;volatile
  2732                           
  2733                           ;S11059pea.c: 66: _delay((unsigned long)((10)*(1000000/4000000.0)));
  2734  061C  3200               	nop2	;2 cycle nop
  2735  061D  0008               	return
  2736  061E                     __end_of_I2C_Stop:	
  2737                           
  2738                           	psect	text6
  2739  061E                     __ptext6:	
  2740 ;; *************** function _I2C_Start *****************
  2741 ;; Defined at:
  2742 ;;		line 49 in file "S11059pea.c"
  2743 ;; Parameters:    Size  Location     Type
  2744 ;;		None
  2745 ;; Auto vars:     Size  Location     Type
  2746 ;;		None
  2747 ;; Return value:  Size  Location     Type
  2748 ;;                  1    wreg      void 
  2749 ;; Registers used:
  2750 ;;		None
  2751 ;; Tracked objects:
  2752 ;;		On entry : 0/0
  2753 ;;		On exit  : 0/0
  2754 ;;		Unchanged: 0/0
  2755 ;; Data sizes:     COMMON   BANK0   BANK1   BANK2
  2756 ;;      Params:         0       0       0       0
  2757 ;;      Locals:         0       0       0       0
  2758 ;;      Temps:          0       0       0       0
  2759 ;;      Totals:         0       0       0       0
  2760 ;;Total ram usage:        0 bytes
  2761 ;; Hardware stack levels used:    1
  2762 ;; Hardware stack levels required when called:    2
  2763 ;; This function calls:
  2764 ;;		Nothing
  2765 ;; This function is called by:
  2766 ;;		_getRGB
  2767 ;;		_setExposureTime
  2768 ;;		_getRGB_546ms
  2769 ;; This function uses a non-reentrant model
  2770 ;;
  2771                           
  2772                           
  2773                           ;psect for function _I2C_Start
  2774  061E                     _I2C_Start:	
  2775                           
  2776                           ;S11059pea.c: 50: PORTAbits.RA5 = 1;
  2777                           
  2778                           ;incstack = 0
  2779                           ; Regs used in _I2C_Start: []
  2780  061E  0020               	movlb	0	; select bank0
  2781  061F  168C               	bsf	12,5	;volatile
  2782                           
  2783                           ;S11059pea.c: 51: LATCbits.LATC5 = 1;
  2784  0620  0022               	movlb	2	; select bank2
  2785  0621  168E               	bsf	14,5	;volatile
  2786                           
  2787                           ;S11059pea.c: 52: _delay((unsigned long)((10)*(1000000/4000000.0)));
  2788  0622  3200               	nop2	;2 cycle nop
  2789                           
  2790                           ;S11059pea.c: 53: PORTAbits.RA5 = 0;
  2791  0623  0020               	movlb	0	; select bank0
  2792  0624  128C               	bcf	12,5	;volatile
  2793                           
  2794                           ;S11059pea.c: 54: _delay((unsigned long)((10)*(1000000/4000000.0)));
  2795  0625  3200               	nop2	;2 cycle nop
  2796                           
  2797                           ;S11059pea.c: 55: LATCbits.LATC5 = 0;
  2798  0626  0022               	movlb	2	; select bank2
  2799  0627  128E               	bcf	14,5	;volatile
  2800                           
  2801                           ;S11059pea.c: 56: _delay((unsigned long)((10)*(1000000/4000000.0)));
  2802  0628  3200               	nop2	;2 cycle nop
  2803  0629  0008               	return
  2804  062A                     __end_of_I2C_Start:	
  2805                           
  2806                           	psect	text7
  2807  0584                     __ptext7:	
  2808 ;; *************** function _I2C_ReadResult *****************
  2809 ;; Defined at:
  2810 ;;		line 95 in file "S11059pea.c"
  2811 ;; Parameters:    Size  Location     Type
  2812 ;;		None
  2813 ;; Auto vars:     Size  Location     Type
  2814 ;;  i               2    2[COMMON] int 
  2815 ;;  readback        1    4[COMMON] unsigned char 
  2816 ;; Return value:  Size  Location     Type
  2817 ;;                  1    wreg      unsigned char 
  2818 ;; Registers used:
  2819 ;;		wreg, status,2, status,0, pclath, cstack
  2820 ;; Tracked objects:
  2821 ;;		On entry : 0/0
  2822 ;;		On exit  : 0/0
  2823 ;;		Unchanged: 0/0
  2824 ;; Data sizes:     COMMON   BANK0   BANK1   BANK2
  2825 ;;      Params:         0       0       0       0
  2826 ;;      Locals:         3       0       0       0
  2827 ;;      Temps:          1       0       0       0
  2828 ;;      Totals:         4       0       0       0
  2829 ;;Total ram usage:        4 bytes
  2830 ;; Hardware stack levels used:    1
  2831 ;; Hardware stack levels required when called:    3
  2832 ;; This function calls:
  2833 ;;		_I2C_WaitForSlave
  2834 ;; This function is called by:
  2835 ;;		_getRGB
  2836 ;;		_getRGB_546ms
  2837 ;; This function uses a non-reentrant model
  2838 ;;
  2839                           
  2840                           
  2841                           ;psect for function _I2C_ReadResult
  2842  0584                     _I2C_ReadResult:	
  2843                           
  2844                           ;S11059pea.c: 97: char readback = 0x00;
  2845                           
  2846                           ;incstack = 0
  2847                           ; Regs used in _I2C_ReadResult: [wreg+status,2+status,0+pclath+cstack]
  2848  0584  01F4               	clrf	I2C_ReadResult@readback
  2849                           
  2850                           ;S11059pea.c: 99: PORTAbits.RA5 = 1;
  2851  0585  0020               	movlb	0	; select bank0
  2852  0586  168C               	bsf	12,5	;volatile
  2853                           
  2854                           ;S11059pea.c: 100: for(int i=0;i<8;i++){
  2855  0587  01F2               	clrf	I2C_ReadResult@i
  2856  0588  01F3               	clrf	I2C_ReadResult@i+1
  2857  0589  0873               	movf	I2C_ReadResult@i+1,w
  2858  058A  3A80               	xorlw	128
  2859  058B  00F1               	movwf	??_I2C_ReadResult
  2860  058C  3080               	movlw	128
  2861  058D  0271               	subwf	??_I2C_ReadResult,w
  2862  058E  3008               	movlw	8
  2863  058F  1903               	btfsc	3,2
  2864  0590  0272               	subwf	I2C_ReadResult@i,w
  2865  0591  1803               	btfsc	3,0
  2866  0592  2DB4               	goto	l1620
  2867  0593                     l1600:	
  2868                           
  2869                           ;S11059pea.c: 101: readback = (readback << 1) & 0xFE;
  2870  0593  3574               	lslf	I2C_ReadResult@readback,w
  2871  0594  39FE               	andlw	254
  2872  0595  00F1               	movwf	??_I2C_ReadResult
  2873  0596  0871               	movf	??_I2C_ReadResult,w
  2874  0597  00F4               	movwf	I2C_ReadResult@readback
  2875                           
  2876                           ;S11059pea.c: 102: LATCbits.LATC5 = 1;
  2877  0598  0022               	movlb	2	; select bank2
  2878  0599  168E               	bsf	14,5	;volatile
  2879                           
  2880                           ;S11059pea.c: 103: I2C_WaitForSlave();
  2881  059A  266E               	fcall	_I2C_WaitForSlave
  2882                           
  2883                           ;S11059pea.c: 104: if(PORTAbits.RA5)
  2884  059B  0020               	movlb	0	; select bank0
  2885  059C  1E8C               	btfss	12,5	;volatile
  2886  059D  2DA2               	goto	l1610
  2887                           
  2888                           ;S11059pea.c: 105: readback++;
  2889  059E  3001               	movlw	1
  2890  059F  00F1               	movwf	??_I2C_ReadResult
  2891  05A0  0871               	movf	??_I2C_ReadResult,w
  2892  05A1  07F4               	addwf	I2C_ReadResult@readback,f
  2893  05A2                     l1610:	
  2894                           
  2895                           ;S11059pea.c: 106: _delay((unsigned long)((10)*(1000000/4000000.0)));
  2896  05A2  3200               	nop2	;2 cycle nop
  2897                           
  2898                           ;S11059pea.c: 107: LATCbits.LATC5 = 0;
  2899  05A3  0022               	movlb	2	; select bank2
  2900  05A4  128E               	bcf	14,5	;volatile
  2901                           
  2902                           ;S11059pea.c: 108: _delay((unsigned long)((10)*(1000000/4000000.0)));
  2903  05A5  3200               	nop2	;2 cycle nop
  2904  05A6  3001               	movlw	1
  2905  05A7  07F2               	addwf	I2C_ReadResult@i,f
  2906  05A8  3000               	movlw	0
  2907  05A9  3DF3               	addwfc	I2C_ReadResult@i+1,f
  2908  05AA  0873               	movf	I2C_ReadResult@i+1,w
  2909  05AB  3A80               	xorlw	128
  2910  05AC  00F1               	movwf	??_I2C_ReadResult
  2911  05AD  3080               	movlw	128
  2912  05AE  0271               	subwf	??_I2C_ReadResult,w
  2913  05AF  3008               	movlw	8
  2914  05B0  1903               	btfsc	3,2
  2915  05B1  0272               	subwf	I2C_ReadResult@i,w
  2916  05B2  1C03               	skipc
  2917  05B3  2D93               	goto	l1600
  2918  05B4                     l1620:	
  2919                           
  2920                           ;S11059pea.c: 109: }
  2921                           ;S11059pea.c: 111: return(readback);
  2922  05B4  0874               	movf	I2C_ReadResult@readback,w
  2923  05B5  0008               	return
  2924  05B6                     __end_of_I2C_ReadResult:	
  2925                           
  2926                           	psect	text8
  2927  066E                     __ptext8:	
  2928 ;; *************** function _I2C_WaitForSlave *****************
  2929 ;; Defined at:
  2930 ;;		line 69 in file "S11059pea.c"
  2931 ;; Parameters:    Size  Location     Type
  2932 ;;		None
  2933 ;; Auto vars:     Size  Location     Type
  2934 ;;		None
  2935 ;; Return value:  Size  Location     Type
  2936 ;;                  1    wreg      void 
  2937 ;; Registers used:
  2938 ;;		None
  2939 ;; Tracked objects:
  2940 ;;		On entry : 0/0
  2941 ;;		On exit  : 0/0
  2942 ;;		Unchanged: 0/0
  2943 ;; Data sizes:     COMMON   BANK0   BANK1   BANK2
  2944 ;;      Params:         0       0       0       0
  2945 ;;      Locals:         0       0       0       0
  2946 ;;      Temps:          0       0       0       0
  2947 ;;      Totals:         0       0       0       0
  2948 ;;Total ram usage:        0 bytes
  2949 ;; Hardware stack levels used:    1
  2950 ;; Hardware stack levels required when called:    2
  2951 ;; This function calls:
  2952 ;;		Nothing
  2953 ;; This function is called by:
  2954 ;;		_I2C_ReadResult
  2955 ;; This function uses a non-reentrant model
  2956 ;;
  2957                           
  2958                           
  2959                           ;psect for function _I2C_WaitForSlave
  2960  066E                     _I2C_WaitForSlave:	
  2961  066E                     l294:	
  2962                           ;S11059pea.c: 70: while(LATCbits.LATC5 == 0);
  2963                           
  2964                           ;incstack = 0
  2965                           ; Regs used in _I2C_WaitForSlave: []
  2966                           
  2967  066E  0022               	movlb	2	; select bank2
  2968  066F  1A8E               	btfsc	14,5	;volatile
  2969  0670  0008               	return
  2970  0671  2E6E               	goto	l294
  2971  0672                     __end_of_I2C_WaitForSlave:	
  2972                           
  2973                           	psect	text9
  2974  0492                     __ptext9:	
  2975 ;; *************** function _as3955writeEEPROM *****************
  2976 ;; Defined at:
  2977 ;;		line 56 in file "AS3955pea.c"
  2978 ;; Parameters:    Size  Location     Type
  2979 ;;  addr            1    wreg     unsigned char 
  2980 ;;  data            4    2[COMMON] unsigned long 
  2981 ;; Auto vars:     Size  Location     Type
  2982 ;;  addr            1   10[COMMON] unsigned char 
  2983 ;; Return value:  Size  Location     Type
  2984 ;;                  1    wreg      void 
  2985 ;; Registers used:
  2986 ;;		wreg, status,2, status,0, pclath, cstack
  2987 ;; Tracked objects:
  2988 ;;		On entry : 0/0
  2989 ;;		On exit  : 0/0
  2990 ;;		Unchanged: 0/0
  2991 ;; Data sizes:     COMMON   BANK0   BANK1   BANK2
  2992 ;;      Params:         4       0       0       0
  2993 ;;      Locals:         1       0       0       0
  2994 ;;      Temps:          4       0       0       0
  2995 ;;      Totals:         9       0       0       0
  2996 ;;Total ram usage:        9 bytes
  2997 ;; Hardware stack levels used:    1
  2998 ;; Hardware stack levels required when called:    3
  2999 ;; This function calls:
  3000 ;;		_SPI_Exchange8bit
  3001 ;; This function is called by:
  3002 ;;		_main
  3003 ;; This function uses a non-reentrant model
  3004 ;;
  3005                           
  3006                           
  3007                           ;psect for function _as3955writeEEPROM
  3008  0492                     _as3955writeEEPROM:	
  3009                           
  3010                           ;incstack = 0
  3011                           ; Regs used in _as3955writeEEPROM: [wreg+status,2+status,0+pclath+cstack]
  3012                           ;as3955writeEEPROM@addr stored from wreg
  3013  0492  00FA               	movwf	as3955writeEEPROM@addr
  3014                           
  3015                           ;AS3955pea.c: 59: LATCbits.LATC3 = 0;
  3016  0493  0022               	movlb	2	; select bank2
  3017  0494  118E               	bcf	14,3	;volatile
  3018                           
  3019                           ;AS3955pea.c: 60: addr = addr << 1;
  3020  0495  357A               	lslf	as3955writeEEPROM@addr,w
  3021  0496  00F6               	movwf	??_as3955writeEEPROM
  3022  0497  0876               	movf	??_as3955writeEEPROM,w
  3023  0498  00FA               	movwf	as3955writeEEPROM@addr
  3024                           
  3025                           ;AS3955pea.c: 61: _delay((unsigned long)((20)*(1000000/4000000.0)));
  3026  0499  3200               	nop2	;2 cycle nop
  3027  049A  3200               	nop2	;2 cycle nop
  3028  049B  0000               	nop
  3029                           
  3030                           ;AS3955pea.c: 63: SPI_Exchange8bit(0x40);
  3031  049C  3040               	movlw	64
  3032  049D  2648               	fcall	_SPI_Exchange8bit
  3033                           
  3034                           ;AS3955pea.c: 64: SPI_Exchange8bit(addr);
  3035  049E  087A               	movf	as3955writeEEPROM@addr,w
  3036  049F  2648               	fcall	_SPI_Exchange8bit
  3037                           
  3038                           ;AS3955pea.c: 66: SPI_Exchange8bit(data>>24);
  3039  04A0  0872               	movf	as3955writeEEPROM@data,w
  3040  04A1  00F6               	movwf	??_as3955writeEEPROM
  3041  04A2  0873               	movf	as3955writeEEPROM@data+1,w
  3042  04A3  00F7               	movwf	??_as3955writeEEPROM+1
  3043  04A4  0874               	movf	as3955writeEEPROM@data+2,w
  3044  04A5  00F8               	movwf	??_as3955writeEEPROM+2
  3045  04A6  0875               	movf	as3955writeEEPROM@data+3,w
  3046  04A7  00F9               	movwf	??_as3955writeEEPROM+3
  3047  04A8  3018               	movlw	24
  3048  04A9                     u1675:	
  3049  04A9  36F9               	lsrf	??_as3955writeEEPROM+3,f
  3050  04AA  0CF8               	rrf	??_as3955writeEEPROM+2,f
  3051  04AB  0CF7               	rrf	??_as3955writeEEPROM+1,f
  3052  04AC  0CF6               	rrf	??_as3955writeEEPROM,f
  3053  04AD  0B89               	decfsz	9,f
  3054  04AE  2CA9               	goto	u1675
  3055  04AF  0876               	movf	??_as3955writeEEPROM,w
  3056  04B0  2648               	fcall	_SPI_Exchange8bit
  3057                           
  3058                           ;AS3955pea.c: 67: SPI_Exchange8bit(data>>16);
  3059  04B1  0872               	movf	as3955writeEEPROM@data,w
  3060  04B2  00F6               	movwf	??_as3955writeEEPROM
  3061  04B3  0873               	movf	as3955writeEEPROM@data+1,w
  3062  04B4  00F7               	movwf	??_as3955writeEEPROM+1
  3063  04B5  0874               	movf	as3955writeEEPROM@data+2,w
  3064  04B6  00F8               	movwf	??_as3955writeEEPROM+2
  3065  04B7  0875               	movf	as3955writeEEPROM@data+3,w
  3066  04B8  00F9               	movwf	??_as3955writeEEPROM+3
  3067  04B9  3010               	movlw	16
  3068  04BA                     u1685:	
  3069  04BA  36F9               	lsrf	??_as3955writeEEPROM+3,f
  3070  04BB  0CF8               	rrf	??_as3955writeEEPROM+2,f
  3071  04BC  0CF7               	rrf	??_as3955writeEEPROM+1,f
  3072  04BD  0CF6               	rrf	??_as3955writeEEPROM,f
  3073  04BE  0B89               	decfsz	9,f
  3074  04BF  2CBA               	goto	u1685
  3075  04C0  0876               	movf	??_as3955writeEEPROM,w
  3076  04C1  2648               	fcall	_SPI_Exchange8bit
  3077                           
  3078                           ;AS3955pea.c: 68: SPI_Exchange8bit(data>>8);
  3079  04C2  0872               	movf	as3955writeEEPROM@data,w
  3080  04C3  00F6               	movwf	??_as3955writeEEPROM
  3081  04C4  0873               	movf	as3955writeEEPROM@data+1,w
  3082  04C5  00F7               	movwf	??_as3955writeEEPROM+1
  3083  04C6  0874               	movf	as3955writeEEPROM@data+2,w
  3084  04C7  00F8               	movwf	??_as3955writeEEPROM+2
  3085  04C8  0875               	movf	as3955writeEEPROM@data+3,w
  3086  04C9  00F9               	movwf	??_as3955writeEEPROM+3
  3087  04CA  3008               	movlw	8
  3088  04CB                     u1695:	
  3089  04CB  36F9               	lsrf	??_as3955writeEEPROM+3,f
  3090  04CC  0CF8               	rrf	??_as3955writeEEPROM+2,f
  3091  04CD  0CF7               	rrf	??_as3955writeEEPROM+1,f
  3092  04CE  0CF6               	rrf	??_as3955writeEEPROM,f
  3093  04CF  0B89               	decfsz	9,f
  3094  04D0  2CCB               	goto	u1695
  3095  04D1  0876               	movf	??_as3955writeEEPROM,w
  3096  04D2  2648               	fcall	_SPI_Exchange8bit
  3097                           
  3098                           ;AS3955pea.c: 69: SPI_Exchange8bit(data);
  3099  04D3  0872               	movf	as3955writeEEPROM@data,w
  3100  04D4  2648               	fcall	_SPI_Exchange8bit
  3101                           
  3102                           ;AS3955pea.c: 71: _delay((unsigned long)((20)*(1000000/4000000.0)));
  3103  04D5  3200               	nop2	;2 cycle nop
  3104  04D6  3200               	nop2	;2 cycle nop
  3105  04D7  0000               	nop
  3106                           
  3107                           ;AS3955pea.c: 72: LATCbits.LATC3 = 1;
  3108  04D8  0022               	movlb	2	; select bank2
  3109  04D9  158E               	bsf	14,3	;volatile
  3110  04DA  0008               	return
  3111  04DB                     __end_of_as3955writeEEPROM:	
  3112                           
  3113                           	psect	text10
  3114  0648                     __ptext10:	
  3115 ;; *************** function _SPI_Exchange8bit *****************
  3116 ;; Defined at:
  3117 ;;		line 77 in file "mcc_generated_files/spi.c"
  3118 ;; Parameters:    Size  Location     Type
  3119 ;;  data            1    wreg     unsigned char 
  3120 ;; Auto vars:     Size  Location     Type
  3121 ;;  data            1    1[COMMON] unsigned char 
  3122 ;; Return value:  Size  Location     Type
  3123 ;;                  1    wreg      unsigned char 
  3124 ;; Registers used:
  3125 ;;		wreg
  3126 ;; Tracked objects:
  3127 ;;		On entry : 0/0
  3128 ;;		On exit  : 0/0
  3129 ;;		Unchanged: 0/0
  3130 ;; Data sizes:     COMMON   BANK0   BANK1   BANK2
  3131 ;;      Params:         0       0       0       0
  3132 ;;      Locals:         1       0       0       0
  3133 ;;      Temps:          0       0       0       0
  3134 ;;      Totals:         1       0       0       0
  3135 ;;Total ram usage:        1 bytes
  3136 ;; Hardware stack levels used:    1
  3137 ;; Hardware stack levels required when called:    2
  3138 ;; This function calls:
  3139 ;;		Nothing
  3140 ;; This function is called by:
  3141 ;;		_as3955writeEEPROM
  3142 ;;		_SPI_Exchange8bitBuffer
  3143 ;;		_as3955readEEPROM
  3144 ;;		_as3955readReg
  3145 ;; This function uses a non-reentrant model
  3146 ;;
  3147                           
  3148                           
  3149                           ;psect for function _SPI_Exchange8bit
  3150  0648                     _SPI_Exchange8bit:	
  3151                           
  3152                           ;incstack = 0
  3153                           ; Regs used in _SPI_Exchange8bit: [wreg]
  3154                           ;SPI_Exchange8bit@data stored from wreg
  3155  0648  00F1               	movwf	SPI_Exchange8bit@data
  3156                           
  3157                           ;spi.c: 80: SSP1CON1bits.WCOL = 0;
  3158  0649  0024               	movlb	4	; select bank4
  3159  064A  1395               	bcf	21,7	;volatile
  3160                           
  3161                           ;spi.c: 82: SSPBUF = data;
  3162  064B  0871               	movf	SPI_Exchange8bit@data,w
  3163  064C  0091               	movwf	17	;volatile
  3164  064D                     l87:	
  3165                           ;spi.c: 85: {
  3166                           
  3167                           ;spi.c: 84: while(SSP1STATbits.BF == 0x0)
  3168                           
  3169  064D  1C14               	btfss	20,0	;volatile
  3170  064E  2E4D               	goto	l87
  3171                           
  3172                           ;spi.c: 86: }
  3173                           ;spi.c: 88: return (SSPBUF);
  3174  064F  0811               	movf	17,w	;volatile
  3175  0650  0008               	return
  3176  0651                     __end_of_SPI_Exchange8bit:	
  3177                           
  3178                           	psect	text11
  3179  065E                     __ptext11:	
  3180 ;; *************** function _SYSTEM_Initialize *****************
  3181 ;; Defined at:
  3182 ;;		line 69 in file "mcc_generated_files/mcc.c"
  3183 ;; Parameters:    Size  Location     Type
  3184 ;;		None
  3185 ;; Auto vars:     Size  Location     Type
  3186 ;;		None
  3187 ;; Return value:  Size  Location     Type
  3188 ;;                  1    wreg      void 
  3189 ;; Registers used:
  3190 ;;		wreg, status,2, status,0, pclath, cstack
  3191 ;; Tracked objects:
  3192 ;;		On entry : 0/0
  3193 ;;		On exit  : 0/0
  3194 ;;		Unchanged: 0/0
  3195 ;; Data sizes:     COMMON   BANK0   BANK1   BANK2
  3196 ;;      Params:         0       0       0       0
  3197 ;;      Locals:         0       0       0       0
  3198 ;;      Temps:          0       0       0       0
  3199 ;;      Totals:         0       0       0       0
  3200 ;;Total ram usage:        0 bytes
  3201 ;; Hardware stack levels used:    1
  3202 ;; Hardware stack levels required when called:    3
  3203 ;; This function calls:
  3204 ;;		_ADC_Initialize
  3205 ;;		_OSCILLATOR_Initialize
  3206 ;;		_PIN_MANAGER_Initialize
  3207 ;;		_SPI_Initialize
  3208 ;;		_WDT_Initialize
  3209 ;; This function is called by:
  3210 ;;		_main
  3211 ;; This function uses a non-reentrant model
  3212 ;;
  3213                           
  3214                           
  3215                           ;psect for function _SYSTEM_Initialize
  3216  065E                     _SYSTEM_Initialize:	
  3217                           
  3218                           ;mcc.c: 72: PIN_MANAGER_Initialize();
  3219                           
  3220                           ;incstack = 0
  3221                           ; Regs used in _SYSTEM_Initialize: [wreg+status,2+status,0+pclath+cstack]
  3222  065E  24DB               	fcall	_PIN_MANAGER_Initialize
  3223                           
  3224                           ;mcc.c: 73: OSCILLATOR_Initialize();
  3225  065F  2664               	fcall	_OSCILLATOR_Initialize
  3226                           
  3227                           ;mcc.c: 74: WDT_Initialize();
  3228  0660  2672               	fcall	_WDT_Initialize
  3229                           
  3230                           ;mcc.c: 75: SPI_Initialize();
  3231  0661  2651               	fcall	_SPI_Initialize
  3232                           
  3233                           ;mcc.c: 76: ADC_Initialize();
  3234  0662  263E               	fcall	_ADC_Initialize
  3235  0663  0008               	return
  3236  0664                     __end_of_SYSTEM_Initialize:	
  3237                           
  3238                           	psect	text12
  3239  0672                     __ptext12:	
  3240 ;; *************** function _WDT_Initialize *****************
  3241 ;; Defined at:
  3242 ;;		line 89 in file "mcc_generated_files/mcc.c"
  3243 ;; Parameters:    Size  Location     Type
  3244 ;;		None
  3245 ;; Auto vars:     Size  Location     Type
  3246 ;;		None
  3247 ;; Return value:  Size  Location     Type
  3248 ;;                  1    wreg      void 
  3249 ;; Registers used:
  3250 ;;		wreg
  3251 ;; Tracked objects:
  3252 ;;		On entry : 0/0
  3253 ;;		On exit  : 0/0
  3254 ;;		Unchanged: 0/0
  3255 ;; Data sizes:     COMMON   BANK0   BANK1   BANK2
  3256 ;;      Params:         0       0       0       0
  3257 ;;      Locals:         0       0       0       0
  3258 ;;      Temps:          0       0       0       0
  3259 ;;      Totals:         0       0       0       0
  3260 ;;Total ram usage:        0 bytes
  3261 ;; Hardware stack levels used:    1
  3262 ;; Hardware stack levels required when called:    2
  3263 ;; This function calls:
  3264 ;;		Nothing
  3265 ;; This function is called by:
  3266 ;;		_SYSTEM_Initialize
  3267 ;; This function uses a non-reentrant model
  3268 ;;
  3269                           
  3270                           
  3271                           ;psect for function _WDT_Initialize
  3272  0672                     _WDT_Initialize:	
  3273                           
  3274                           ;mcc.c: 92: WDTCON = 0x16;
  3275                           
  3276                           ;incstack = 0
  3277                           ; Regs used in _WDT_Initialize: [wreg]
  3278  0672  3016               	movlw	22
  3279  0673  0021               	movlb	1	; select bank1
  3280  0674  0097               	movwf	23	;volatile
  3281  0675  0008               	return
  3282  0676                     __end_of_WDT_Initialize:	
  3283                           
  3284                           	psect	text13
  3285  0651                     __ptext13:	
  3286 ;; *************** function _SPI_Initialize *****************
  3287 ;; Defined at:
  3288 ;;		line 63 in file "mcc_generated_files/spi.c"
  3289 ;; Parameters:    Size  Location     Type
  3290 ;;		None
  3291 ;; Auto vars:     Size  Location     Type
  3292 ;;		None
  3293 ;; Return value:  Size  Location     Type
  3294 ;;                  1    wreg      void 
  3295 ;; Registers used:
  3296 ;;		wreg, status,2
  3297 ;; Tracked objects:
  3298 ;;		On entry : 0/0
  3299 ;;		On exit  : 0/0
  3300 ;;		Unchanged: 0/0
  3301 ;; Data sizes:     COMMON   BANK0   BANK1   BANK2
  3302 ;;      Params:         0       0       0       0
  3303 ;;      Locals:         0       0       0       0
  3304 ;;      Temps:          0       0       0       0
  3305 ;;      Totals:         0       0       0       0
  3306 ;;Total ram usage:        0 bytes
  3307 ;; Hardware stack levels used:    1
  3308 ;; Hardware stack levels required when called:    2
  3309 ;; This function calls:
  3310 ;;		Nothing
  3311 ;; This function is called by:
  3312 ;;		_SYSTEM_Initialize
  3313 ;; This function uses a non-reentrant model
  3314 ;;
  3315                           
  3316                           
  3317                           ;psect for function _SPI_Initialize
  3318  0651                     _SPI_Initialize:	
  3319                           
  3320                           ;spi.c: 68: SSP1STAT = 0x80;
  3321                           
  3322                           ;incstack = 0
  3323                           ; Regs used in _SPI_Initialize: [wreg+status,2]
  3324  0651  3080               	movlw	128
  3325  0652  0024               	movlb	4	; select bank4
  3326  0653  0094               	movwf	20	;volatile
  3327                           
  3328                           ;spi.c: 71: SSP1CON1 = 0x20;
  3329  0654  3020               	movlw	32
  3330  0655  0095               	movwf	21	;volatile
  3331                           
  3332                           ;spi.c: 74: SSP1ADD = 0x00;
  3333  0656  0192               	clrf	18	;volatile
  3334  0657  0008               	return
  3335  0658                     __end_of_SPI_Initialize:	
  3336                           
  3337                           	psect	text14
  3338  04DB                     __ptext14:	
  3339 ;; *************** function _PIN_MANAGER_Initialize *****************
  3340 ;; Defined at:
  3341 ;;		line 52 in file "mcc_generated_files/pin_manager.c"
  3342 ;; Parameters:    Size  Location     Type
  3343 ;;		None
  3344 ;; Auto vars:     Size  Location     Type
  3345 ;;  state           1    1[COMMON] unsigned char 
  3346 ;; Return value:  Size  Location     Type
  3347 ;;                  1    wreg      void 
  3348 ;; Registers used:
  3349 ;;		wreg, status,2, status,0
  3350 ;; Tracked objects:
  3351 ;;		On entry : 0/0
  3352 ;;		On exit  : 0/0
  3353 ;;		Unchanged: 0/0
  3354 ;; Data sizes:     COMMON   BANK0   BANK1   BANK2
  3355 ;;      Params:         0       0       0       0
  3356 ;;      Locals:         1       0       0       0
  3357 ;;      Temps:          0       0       0       0
  3358 ;;      Totals:         1       0       0       0
  3359 ;;Total ram usage:        1 bytes
  3360 ;; Hardware stack levels used:    1
  3361 ;; Hardware stack levels required when called:    2
  3362 ;; This function calls:
  3363 ;;		Nothing
  3364 ;; This function is called by:
  3365 ;;		_SYSTEM_Initialize
  3366 ;; This function uses a non-reentrant model
  3367 ;;
  3368                           
  3369                           
  3370                           ;psect for function _PIN_MANAGER_Initialize
  3371  04DB                     _PIN_MANAGER_Initialize:	
  3372                           
  3373                           ;pin_manager.c: 57: LATA = 0x00;
  3374                           
  3375                           ;incstack = 0
  3376                           ; Regs used in _PIN_MANAGER_Initialize: [wreg+status,2+status,0]
  3377  04DB  0022               	movlb	2	; select bank2
  3378  04DC  018C               	clrf	12	;volatile
  3379                           
  3380                           ;pin_manager.c: 58: LATC = 0x00;
  3381  04DD  018E               	clrf	14	;volatile
  3382                           
  3383                           ;pin_manager.c: 63: TRISA = 0x17;
  3384  04DE  3017               	movlw	23
  3385  04DF  0021               	movlb	1	; select bank1
  3386  04E0  008C               	movwf	12	;volatile
  3387                           
  3388                           ;pin_manager.c: 64: TRISC = 0x02;
  3389  04E1  3002               	movlw	2
  3390  04E2  008E               	movwf	14	;volatile
  3391                           
  3392                           ;pin_manager.c: 69: ANSELC = 0x00;
  3393  04E3  0023               	movlb	3	; select bank3
  3394  04E4  018E               	clrf	14	;volatile
  3395                           
  3396                           ;pin_manager.c: 70: ANSELA = 0x11;
  3397  04E5  3011               	movlw	17
  3398  04E6  008C               	movwf	12	;volatile
  3399                           
  3400                           ;pin_manager.c: 75: WPUA = 0x3F;
  3401  04E7  303F               	movlw	63
  3402  04E8  0024               	movlb	4	; select bank4
  3403  04E9  008C               	movwf	12	;volatile
  3404                           
  3405                           ;pin_manager.c: 76: WPUC = 0x3F;
  3406  04EA  303F               	movlw	63
  3407  04EB  008E               	movwf	14	;volatile
  3408                           
  3409                           ;pin_manager.c: 78: OPTION_REGbits.nWPUEN = 0x1;
  3410  04EC  0021               	movlb	1	; select bank1
  3411  04ED  1795               	bsf	21,7	;volatile
  3412                           
  3413                           ;pin_manager.c: 83: ODCONA = 0x00;
  3414  04EE  0025               	movlb	5	; select bank5
  3415  04EF  018C               	clrf	12	;volatile
  3416                           
  3417                           ;pin_manager.c: 84: ODCONC = 0x00;
  3418  04F0  018E               	clrf	14	;volatile
  3419                           
  3420                           ;pin_manager.c: 86: bool state = (unsigned char)GIE;
  3421  04F1  3000               	movlw	0
  3422  04F2  1B8B               	btfsc	11,7	;volatile
  3423  04F3  3001               	movlw	1
  3424  04F4  00F1               	movwf	PIN_MANAGER_Initialize@state
  3425                           
  3426                           ;pin_manager.c: 87: GIE = 0;
  3427  04F5  138B               	bcf	11,7	;volatile
  3428                           
  3429                           ;pin_manager.c: 88: PPSLOCK = 0x55;
  3430  04F6  3055               	movlw	85
  3431  04F7  003C               	movlb	28	; select bank28
  3432  04F8  008F               	movwf	15	;volatile
  3433                           
  3434                           ;pin_manager.c: 89: PPSLOCK = 0xAA;
  3435  04F9  30AA               	movlw	170
  3436  04FA  008F               	movwf	15	;volatile
  3437                           
  3438                           ;pin_manager.c: 90: PPSLOCKbits.PPSLOCKED = 0x00;
  3439  04FB  100F               	bcf	15,0	;volatile
  3440                           
  3441                           ;pin_manager.c: 92: RC2PPSbits.RC2PPS = 0x0012;
  3442  04FC  003D               	movlb	29	; select bank29
  3443  04FD  0822               	movf	34,w	;volatile
  3444  04FE  39E0               	andlw	-32
  3445  04FF  3812               	iorlw	18
  3446  0500  00A2               	movwf	34	;volatile
  3447                           
  3448                           ;pin_manager.c: 93: SSPDATPPSbits.SSPDATPPS = 0x0011;
  3449  0501  003C               	movlb	28	; select bank28
  3450  0502  0821               	movf	33,w	;volatile
  3451  0503  39E0               	andlw	-32
  3452  0504  3811               	iorlw	17
  3453  0505  00A1               	movwf	33	;volatile
  3454                           
  3455                           ;pin_manager.c: 94: SSPCLKPPSbits.SSPCLKPPS = 0x0010;
  3456  0506  0820               	movf	32,w	;volatile
  3457  0507  39E0               	andlw	-32
  3458  0508  3810               	iorlw	16
  3459  0509  00A0               	movwf	32	;volatile
  3460                           
  3461                           ;pin_manager.c: 95: RC0PPSbits.RC0PPS = 0x10;
  3462  050A  003D               	movlb	29	; select bank29
  3463  050B  0820               	movf	32,w	;volatile
  3464  050C  39E0               	andlw	-32
  3465  050D  3810               	iorlw	16
  3466  050E  00A0               	movwf	32	;volatile
  3467                           
  3468                           ;pin_manager.c: 97: PPSLOCK = 0x55;
  3469  050F  3055               	movlw	85
  3470  0510  003C               	movlb	28	; select bank28
  3471  0511  008F               	movwf	15	;volatile
  3472                           
  3473                           ;pin_manager.c: 98: PPSLOCK = 0xAA;
  3474  0512  30AA               	movlw	170
  3475  0513  008F               	movwf	15	;volatile
  3476                           
  3477                           ;pin_manager.c: 99: PPSLOCKbits.PPSLOCKED = 0x01;
  3478  0514  140F               	bsf	15,0	;volatile
  3479                           
  3480                           ;pin_manager.c: 101: GIE = state;
  3481  0515  1C71               	btfss	PIN_MANAGER_Initialize@state,0
  3482  0516  2D19               	goto	u1060
  3483  0517  178B               	bsf	11,7	;volatile
  3484  0518  0008               	return
  3485  0519                     u1060:	
  3486  0519  138B               	bcf	11,7	;volatile
  3487  051A  0008               	return
  3488  051B                     __end_of_PIN_MANAGER_Initialize:	
  3489                           
  3490                           	psect	text15
  3491  0664                     __ptext15:	
  3492 ;; *************** function _OSCILLATOR_Initialize *****************
  3493 ;; Defined at:
  3494 ;;		line 79 in file "mcc_generated_files/mcc.c"
  3495 ;; Parameters:    Size  Location     Type
  3496 ;;		None
  3497 ;; Auto vars:     Size  Location     Type
  3498 ;;		None
  3499 ;; Return value:  Size  Location     Type
  3500 ;;                  1    wreg      void 
  3501 ;; Registers used:
  3502 ;;		wreg, status,2
  3503 ;; Tracked objects:
  3504 ;;		On entry : 0/0
  3505 ;;		On exit  : 0/0
  3506 ;;		Unchanged: 0/0
  3507 ;; Data sizes:     COMMON   BANK0   BANK1   BANK2
  3508 ;;      Params:         0       0       0       0
  3509 ;;      Locals:         0       0       0       0
  3510 ;;      Temps:          0       0       0       0
  3511 ;;      Totals:         0       0       0       0
  3512 ;;Total ram usage:        0 bytes
  3513 ;; Hardware stack levels used:    1
  3514 ;; Hardware stack levels required when called:    2
  3515 ;; This function calls:
  3516 ;;		Nothing
  3517 ;; This function is called by:
  3518 ;;		_SYSTEM_Initialize
  3519 ;; This function uses a non-reentrant model
  3520 ;;
  3521                           
  3522                           
  3523                           ;psect for function _OSCILLATOR_Initialize
  3524  0664                     _OSCILLATOR_Initialize:	
  3525                           
  3526                           ;mcc.c: 82: OSCCON = 0x5A;
  3527                           
  3528                           ;incstack = 0
  3529                           ; Regs used in _OSCILLATOR_Initialize: [wreg+status,2]
  3530  0664  305A               	movlw	90
  3531  0665  0021               	movlb	1	; select bank1
  3532  0666  0099               	movwf	25	;volatile
  3533                           
  3534                           ;mcc.c: 84: OSCSTAT = 0x00;
  3535  0667  019A               	clrf	26	;volatile
  3536                           
  3537                           ;mcc.c: 86: OSCTUNE = 0x00;
  3538  0668  0198               	clrf	24	;volatile
  3539  0669  0008               	return
  3540  066A                     __end_of_OSCILLATOR_Initialize:	
  3541                           
  3542                           	psect	text16
  3543  063E                     __ptext16:	
  3544 ;; *************** function _ADC_Initialize *****************
  3545 ;; Defined at:
  3546 ;;		line 64 in file "mcc_generated_files/adc.c"
  3547 ;; Parameters:    Size  Location     Type
  3548 ;;		None
  3549 ;; Auto vars:     Size  Location     Type
  3550 ;;		None
  3551 ;; Return value:  Size  Location     Type
  3552 ;;                  1    wreg      void 
  3553 ;; Registers used:
  3554 ;;		wreg, status,2
  3555 ;; Tracked objects:
  3556 ;;		On entry : 0/0
  3557 ;;		On exit  : 0/0
  3558 ;;		Unchanged: 0/0
  3559 ;; Data sizes:     COMMON   BANK0   BANK1   BANK2
  3560 ;;      Params:         0       0       0       0
  3561 ;;      Locals:         0       0       0       0
  3562 ;;      Temps:          0       0       0       0
  3563 ;;      Totals:         0       0       0       0
  3564 ;;Total ram usage:        0 bytes
  3565 ;; Hardware stack levels used:    1
  3566 ;; Hardware stack levels required when called:    2
  3567 ;; This function calls:
  3568 ;;		Nothing
  3569 ;; This function is called by:
  3570 ;;		_SYSTEM_Initialize
  3571 ;; This function uses a non-reentrant model
  3572 ;;
  3573                           
  3574                           
  3575                           ;psect for function _ADC_Initialize
  3576  063E                     _ADC_Initialize:	
  3577                           
  3578                           ;adc.c: 69: ADCON0 = 0x01;
  3579                           
  3580                           ;incstack = 0
  3581                           ; Regs used in _ADC_Initialize: [wreg+status,2]
  3582  063E  3001               	movlw	1
  3583  063F  0021               	movlb	1	; select bank1
  3584  0640  009D               	movwf	29	;volatile
  3585                           
  3586                           ;adc.c: 72: ADCON1 = 0x80;
  3587  0641  3080               	movlw	128
  3588  0642  009E               	movwf	30	;volatile
  3589                           
  3590                           ;adc.c: 75: ADCON2 = 0x00;
  3591  0643  019F               	clrf	31	;volatile
  3592                           
  3593                           ;adc.c: 78: ADRESL = 0x00;
  3594  0644  019B               	clrf	27	;volatile
  3595                           
  3596                           ;adc.c: 81: ADRESH = 0x00;
  3597  0645  019C               	clrf	28	;volatile
  3598                           
  3599                           ;adc.c: 84: PIE1bits.ADIE = 1;
  3600  0646  1711               	bsf	17,6	;volatile
  3601  0647  0008               	return
  3602  0648                     __end_of_ADC_Initialize:	
  3603                           
  3604                           	psect	text17
  3605  051B                     __ptext17:	
  3606 ;; *************** function _MCP9700ReadTempHex *****************
  3607 ;; Defined at:
  3608 ;;		line 54 in file "mcp9700_pic16.c"
  3609 ;; Parameters:    Size  Location     Type
  3610 ;;		None
  3611 ;; Auto vars:     Size  Location     Type
  3612 ;;  adc_value       2    0[BANK0 ] unsigned int 
  3613 ;; Return value:  Size  Location     Type
  3614 ;;                  2    9[COMMON] int 
  3615 ;; Registers used:
  3616 ;;		wreg, status,2, status,0, pclath, cstack
  3617 ;; Tracked objects:
  3618 ;;		On entry : 0/0
  3619 ;;		On exit  : 0/0
  3620 ;;		Unchanged: 0/0
  3621 ;; Data sizes:     COMMON   BANK0   BANK1   BANK2
  3622 ;;      Params:         2       0       0       0
  3623 ;;      Locals:         0       2       0       0
  3624 ;;      Temps:          1       0       0       0
  3625 ;;      Totals:         3       2       0       0
  3626 ;;Total ram usage:        5 bytes
  3627 ;; Hardware stack levels used:    1
  3628 ;; Hardware stack levels required when called:    3
  3629 ;; This function calls:
  3630 ;;		_ReadADC
  3631 ;;		___lwdiv
  3632 ;; This function is called by:
  3633 ;;		_main
  3634 ;; This function uses a non-reentrant model
  3635 ;;
  3636                           
  3637                           
  3638                           ;psect for function _MCP9700ReadTempHex
  3639  051B                     _MCP9700ReadTempHex:	
  3640                           
  3641                           ;mcp9700_pic16.c: 57: uint16_t adc_value=ReadADC(3);
  3642                           
  3643                           ;incstack = 0
  3644                           ; Regs used in _MCP9700ReadTempHex: [wreg+status,2+status,0+pclath+cstack]
  3645  051B  3003               	movlw	3
  3646  051C  25E0               	fcall	_ReadADC
  3647  051D  0872               	movf	?_ReadADC+1,w
  3648  051E  0020               	movlb	0	; select bank0
  3649  051F  00A1               	movwf	MCP9700ReadTempHex@adc_value+1
  3650  0520  0871               	movf	?_ReadADC,w
  3651  0521  00A0               	movwf	MCP9700ReadTempHex@adc_value
  3652                           
  3653                           ;mcp9700_pic16.c: 58: _delay((unsigned long)((100)*(1000000/4000000.0)));
  3654  0522  3008               	movlw	8
  3655  0523  00FB               	movwf	??_MCP9700ReadTempHex
  3656  0524                     u2467:	
  3657  0524  0BFB               	decfsz	??_MCP9700ReadTempHex,f
  3658  0525  2D24               	goto	u2467
  3659                           
  3660                           ;mcp9700_pic16.c: 60: adc_value+=ReadADC(3);
  3661  0526  3003               	movlw	3
  3662  0527  25E0               	fcall	_ReadADC
  3663  0528  0871               	movf	?_ReadADC,w
  3664  0529  0020               	movlb	0	; select bank0
  3665  052A  07A0               	addwf	MCP9700ReadTempHex@adc_value,f
  3666  052B  0872               	movf	?_ReadADC+1,w
  3667  052C  3DA1               	addwfc	MCP9700ReadTempHex@adc_value+1,f
  3668                           
  3669                           ;mcp9700_pic16.c: 61: _delay((unsigned long)((100)*(1000000/4000000.0)));
  3670  052D  3008               	movlw	8
  3671  052E  00FB               	movwf	??_MCP9700ReadTempHex
  3672  052F                     u2477:	
  3673  052F  0BFB               	decfsz	??_MCP9700ReadTempHex,f
  3674  0530  2D2F               	goto	u2477
  3675                           
  3676                           ;mcp9700_pic16.c: 63: adc_value+=ReadADC(3);
  3677  0531  3003               	movlw	3
  3678  0532  25E0               	fcall	_ReadADC
  3679  0533  0871               	movf	?_ReadADC,w
  3680  0534  0020               	movlb	0	; select bank0
  3681  0535  07A0               	addwf	MCP9700ReadTempHex@adc_value,f
  3682  0536  0872               	movf	?_ReadADC+1,w
  3683  0537  3DA1               	addwfc	MCP9700ReadTempHex@adc_value+1,f
  3684                           
  3685                           ;mcp9700_pic16.c: 64: _delay((unsigned long)((100)*(1000000/4000000.0)));
  3686  0538  3008               	movlw	8
  3687  0539  00FB               	movwf	??_MCP9700ReadTempHex
  3688  053A                     u2487:	
  3689  053A  0BFB               	decfsz	??_MCP9700ReadTempHex,f
  3690  053B  2D3A               	goto	u2487
  3691                           
  3692                           ;mcp9700_pic16.c: 67: adc_value=adc_value/3;
  3693  053C  3003               	movlw	3
  3694  053D  00F1               	movwf	___lwdiv@divisor
  3695  053E  3000               	movlw	0
  3696  053F  00F2               	movwf	___lwdiv@divisor+1
  3697  0540  0020               	movlb	0	; select bank0
  3698  0541  0821               	movf	MCP9700ReadTempHex@adc_value+1,w
  3699  0542  00F4               	movwf	___lwdiv@dividend+1
  3700  0543  0820               	movf	MCP9700ReadTempHex@adc_value,w
  3701  0544  00F3               	movwf	___lwdiv@dividend
  3702  0545  2550               	fcall	___lwdiv
  3703  0546  0872               	movf	?___lwdiv+1,w
  3704  0547  0020               	movlb	0	; select bank0
  3705  0548  00A1               	movwf	MCP9700ReadTempHex@adc_value+1
  3706  0549  0871               	movf	?___lwdiv,w
  3707  054A  00A0               	movwf	MCP9700ReadTempHex@adc_value
  3708                           
  3709                           ;mcp9700_pic16.c: 69: return adc_value;
  3710  054B  0821               	movf	MCP9700ReadTempHex@adc_value+1,w
  3711  054C  00FA               	movwf	?_MCP9700ReadTempHex+1
  3712  054D  0820               	movf	MCP9700ReadTempHex@adc_value,w
  3713  054E  00F9               	movwf	?_MCP9700ReadTempHex
  3714  054F  0008               	return
  3715  0550                     __end_of_MCP9700ReadTempHex:	
  3716                           
  3717                           	psect	text18
  3718  0362                     __ptext18:	
  3719 ;; *************** function _MCP9700ReadTemp *****************
  3720 ;; Defined at:
  3721 ;;		line 18 in file "mcp9700_pic16.c"
  3722 ;; Parameters:    Size  Location     Type
  3723 ;;		None
  3724 ;; Auto vars:     Size  Location     Type
  3725 ;;  t               3   37[BANK0 ] float 
  3726 ;;  adc_value       2   40[BANK0 ] unsigned int 
  3727 ;; Return value:  Size  Location     Type
  3728 ;;                  3   33[BANK0 ] float 
  3729 ;; Registers used:
  3730 ;;		wreg, status,2, status,0, pclath, cstack
  3731 ;; Tracked objects:
  3732 ;;		On entry : 0/0
  3733 ;;		On exit  : 0/0
  3734 ;;		Unchanged: 0/0
  3735 ;; Data sizes:     COMMON   BANK0   BANK1   BANK2
  3736 ;;      Params:         0       3       0       0
  3737 ;;      Locals:         0       5       0       0
  3738 ;;      Temps:          0       1       0       0
  3739 ;;      Totals:         0       9       0       0
  3740 ;;Total ram usage:        9 bytes
  3741 ;; Hardware stack levels used:    1
  3742 ;; Hardware stack levels required when called:    4
  3743 ;; This function calls:
  3744 ;;		_ReadADC
  3745 ;;		___ftadd
  3746 ;;		___ftdiv
  3747 ;;		___ftmul
  3748 ;;		___lwdiv
  3749 ;;		___lwtoft
  3750 ;; This function is called by:
  3751 ;;		_main
  3752 ;; This function uses a non-reentrant model
  3753 ;;
  3754                           
  3755                           
  3756                           ;psect for function _MCP9700ReadTemp
  3757  0362                     _MCP9700ReadTemp:	
  3758                           
  3759                           ;mcp9700_pic16.c: 21: float t;
  3760                           ;mcp9700_pic16.c: 24: uint16_t adc_value=ReadADC(3);
  3761                           
  3762                           ;incstack = 0
  3763                           ; Regs used in _MCP9700ReadTemp: [wreg+status,2+status,0+pclath+cstack]
  3764  0362  3003               	movlw	3
  3765  0363  25E0               	fcall	_ReadADC
  3766  0364  0872               	movf	?_ReadADC+1,w
  3767  0365  0020               	movlb	0	; select bank0
  3768  0366  00C9               	movwf	MCP9700ReadTemp@adc_value+1
  3769  0367  0871               	movf	?_ReadADC,w
  3770  0368  00C8               	movwf	MCP9700ReadTemp@adc_value
  3771                           
  3772                           ;mcp9700_pic16.c: 25: _delay((unsigned long)((100)*(1000000/4000000.0)));
  3773  0369  3008               	movlw	8
  3774  036A  00C4               	movwf	??_MCP9700ReadTemp
  3775  036B                     u2497:	
  3776  036B  0BC4               	decfsz	??_MCP9700ReadTemp,f
  3777  036C  2B6B               	goto	u2497
  3778                           
  3779                           ;mcp9700_pic16.c: 27: adc_value+=ReadADC(3);
  3780  036D  3003               	movlw	3
  3781  036E  25E0               	fcall	_ReadADC
  3782  036F  0871               	movf	?_ReadADC,w
  3783  0370  0020               	movlb	0	; select bank0
  3784  0371  07C8               	addwf	MCP9700ReadTemp@adc_value,f
  3785  0372  0872               	movf	?_ReadADC+1,w
  3786  0373  3DC9               	addwfc	MCP9700ReadTemp@adc_value+1,f
  3787                           
  3788                           ;mcp9700_pic16.c: 28: _delay((unsigned long)((100)*(1000000/4000000.0)));
  3789  0374  3008               	movlw	8
  3790  0375  00C4               	movwf	??_MCP9700ReadTemp
  3791  0376                     u2507:	
  3792  0376  0BC4               	decfsz	??_MCP9700ReadTemp,f
  3793  0377  2B76               	goto	u2507
  3794                           
  3795                           ;mcp9700_pic16.c: 30: adc_value+=ReadADC(3);
  3796  0378  3003               	movlw	3
  3797  0379  25E0               	fcall	_ReadADC
  3798  037A  0871               	movf	?_ReadADC,w
  3799  037B  0020               	movlb	0	; select bank0
  3800  037C  07C8               	addwf	MCP9700ReadTemp@adc_value,f
  3801  037D  0872               	movf	?_ReadADC+1,w
  3802  037E  3DC9               	addwfc	MCP9700ReadTemp@adc_value+1,f
  3803                           
  3804                           ;mcp9700_pic16.c: 31: _delay((unsigned long)((100)*(1000000/4000000.0)));
  3805  037F  3008               	movlw	8
  3806  0380  00C4               	movwf	??_MCP9700ReadTemp
  3807  0381                     u2517:	
  3808  0381  0BC4               	decfsz	??_MCP9700ReadTemp,f
  3809  0382  2B81               	goto	u2517
  3810                           
  3811                           ;mcp9700_pic16.c: 34: adc_value=adc_value/3;
  3812  0383  3003               	movlw	3
  3813  0384  00F1               	movwf	___lwdiv@divisor
  3814  0385  3000               	movlw	0
  3815  0386  00F2               	movwf	___lwdiv@divisor+1
  3816  0387  0020               	movlb	0	; select bank0
  3817  0388  0849               	movf	MCP9700ReadTemp@adc_value+1,w
  3818  0389  00F4               	movwf	___lwdiv@dividend+1
  3819  038A  0848               	movf	MCP9700ReadTemp@adc_value,w
  3820  038B  00F3               	movwf	___lwdiv@dividend
  3821  038C  2550               	fcall	___lwdiv
  3822  038D  0872               	movf	?___lwdiv+1,w
  3823  038E  0020               	movlb	0	; select bank0
  3824  038F  00C9               	movwf	MCP9700ReadTemp@adc_value+1
  3825  0390  0871               	movf	?___lwdiv,w
  3826  0391  00C8               	movwf	MCP9700ReadTemp@adc_value
  3827                           
  3828                           ;mcp9700_pic16.c: 37: t=((adc_value/1023.00)*330.00);
  3829  0392  3000               	movlw	0
  3830  0393  00B1               	movwf	___ftmul@f1
  3831  0394  30A5               	movlw	165
  3832  0395  00B2               	movwf	___ftmul@f1+1
  3833  0396  3043               	movlw	67
  3834  0397  00B3               	movwf	___ftmul@f1+2
  3835  0398  30C0               	movlw	192
  3836  0399  00A1               	movwf	___ftdiv@f2
  3837  039A  307F               	movlw	127
  3838  039B  00A2               	movwf	___ftdiv@f2+1
  3839  039C  3044               	movlw	68
  3840  039D  00A3               	movwf	___ftdiv@f2+2
  3841  039E  0849               	movf	MCP9700ReadTemp@adc_value+1,w
  3842  039F  00FA               	movwf	___lwtoft@c+1
  3843  03A0  0848               	movf	MCP9700ReadTemp@adc_value,w
  3844  03A1  00F9               	movwf	___lwtoft@c
  3845  03A2  25FF               	fcall	___lwtoft
  3846  03A3  0879               	movf	?___lwtoft,w
  3847  03A4  0020               	movlb	0	; select bank0
  3848  03A5  00A4               	movwf	___ftdiv@f1
  3849  03A6  087A               	movf	?___lwtoft+1,w
  3850  03A7  00A5               	movwf	___ftdiv@f1+1
  3851  03A8  087B               	movf	?___lwtoft+2,w
  3852  03A9  00A6               	movwf	___ftdiv@f1+2
  3853  03AA  22BA               	fcall	___ftdiv
  3854  03AB  0020               	movlb	0	; select bank0
  3855  03AC  0821               	movf	?___ftdiv,w
  3856  03AD  00B4               	movwf	___ftmul@f2
  3857  03AE  0822               	movf	?___ftdiv+1,w
  3858  03AF  00B5               	movwf	___ftmul@f2+1
  3859  03B0  0823               	movf	?___ftdiv+2,w
  3860  03B1  00B6               	movwf	___ftmul@f2+2
  3861  03B2  2207               	fcall	___ftmul
  3862  03B3  0020               	movlb	0	; select bank0
  3863  03B4  0831               	movf	?___ftmul,w
  3864  03B5  00C5               	movwf	MCP9700ReadTemp@t
  3865  03B6  0832               	movf	?___ftmul+1,w
  3866  03B7  00C6               	movwf	MCP9700ReadTemp@t+1
  3867  03B8  0833               	movf	?___ftmul+2,w
  3868  03B9  00C7               	movwf	MCP9700ReadTemp@t+2
  3869                           
  3870                           ;mcp9700_pic16.c: 38: t = t - 50.00;
  3871  03BA  3000               	movlw	0
  3872  03BB  00A0               	movwf	___ftadd@f1
  3873  03BC  3048               	movlw	72
  3874  03BD  00A1               	movwf	___ftadd@f1+1
  3875  03BE  30C2               	movlw	194
  3876  03BF  00A2               	movwf	___ftadd@f1+2
  3877  03C0  0845               	movf	MCP9700ReadTemp@t,w
  3878  03C1  00A3               	movwf	___ftadd@f2
  3879  03C2  0846               	movf	MCP9700ReadTemp@t+1,w
  3880  03C3  00A4               	movwf	___ftadd@f2+1
  3881  03C4  0847               	movf	MCP9700ReadTemp@t+2,w
  3882  03C5  00A5               	movwf	___ftadd@f2+2
  3883  03C6  2039               	fcall	___ftadd
  3884  03C7  0020               	movlb	0	; select bank0
  3885  03C8  0820               	movf	?___ftadd,w
  3886  03C9  00C5               	movwf	MCP9700ReadTemp@t
  3887  03CA  0821               	movf	?___ftadd+1,w
  3888  03CB  00C6               	movwf	MCP9700ReadTemp@t+1
  3889  03CC  0822               	movf	?___ftadd+2,w
  3890  03CD  00C7               	movwf	MCP9700ReadTemp@t+2
  3891                           
  3892                           ;mcp9700_pic16.c: 51: return t;
  3893  03CE  0845               	movf	MCP9700ReadTemp@t,w
  3894  03CF  00C1               	movwf	?_MCP9700ReadTemp
  3895  03D0  0846               	movf	MCP9700ReadTemp@t+1,w
  3896  03D1  00C2               	movwf	?_MCP9700ReadTemp+1
  3897  03D2  0847               	movf	MCP9700ReadTemp@t+2,w
  3898  03D3  00C3               	movwf	?_MCP9700ReadTemp+2
  3899  03D4  0008               	return
  3900  03D5                     __end_of_MCP9700ReadTemp:	
  3901                           
  3902                           	psect	text19
  3903  05FF                     __ptext19:	
  3904 ;; *************** function ___lwtoft *****************
  3905 ;; Defined at:
  3906 ;;		line 28 in file "C:\Program Files (x86)\Microchip\xc8\v1.36\sources\common\lwtoft.c"
  3907 ;; Parameters:    Size  Location     Type
  3908 ;;  c               2    9[COMMON] unsigned int 
  3909 ;; Auto vars:     Size  Location     Type
  3910 ;;		None
  3911 ;; Return value:  Size  Location     Type
  3912 ;;                  3    9[COMMON] float 
  3913 ;; Registers used:
  3914 ;;		wreg, status,2, status,0, pclath, cstack
  3915 ;; Tracked objects:
  3916 ;;		On entry : 0/0
  3917 ;;		On exit  : 0/0
  3918 ;;		Unchanged: 0/0
  3919 ;; Data sizes:     COMMON   BANK0   BANK1   BANK2
  3920 ;;      Params:         3       0       0       0
  3921 ;;      Locals:         0       0       0       0
  3922 ;;      Temps:          0       1       0       0
  3923 ;;      Totals:         3       1       0       0
  3924 ;;Total ram usage:        4 bytes
  3925 ;; Hardware stack levels used:    1
  3926 ;; Hardware stack levels required when called:    3
  3927 ;; This function calls:
  3928 ;;		___ftpack
  3929 ;; This function is called by:
  3930 ;;		_MCP9700ReadTemp
  3931 ;; This function uses a non-reentrant model
  3932 ;;
  3933                           
  3934                           
  3935                           ;psect for function ___lwtoft
  3936  05FF                     ___lwtoft:	
  3937                           
  3938                           ;incstack = 0
  3939                           ; Regs used in ___lwtoft: [wreg+status,2+status,0+pclath+cstack]
  3940  05FF  0879               	movf	___lwtoft@c,w
  3941  0600  00F1               	movwf	___ftpack@arg
  3942  0601  087A               	movf	___lwtoft@c+1,w
  3943  0602  00F2               	movwf	___ftpack@arg+1
  3944  0603  01F3               	clrf	___ftpack@arg+2
  3945  0604  308E               	movlw	142
  3946  0605  0020               	movlb	0	; select bank0
  3947  0606  00A0               	movwf	??___lwtoft
  3948  0607  0820               	movf	??___lwtoft,w
  3949  0608  00F4               	movwf	___ftpack@exp
  3950  0609  01F5               	clrf	___ftpack@sign
  3951  060A  23D5               	fcall	___ftpack
  3952  060B  0871               	movf	?___ftpack,w
  3953  060C  00F9               	movwf	?___lwtoft
  3954  060D  0872               	movf	?___ftpack+1,w
  3955  060E  00FA               	movwf	?___lwtoft+1
  3956  060F  0873               	movf	?___ftpack+2,w
  3957  0610  00FB               	movwf	?___lwtoft+2
  3958  0611  0008               	return
  3959  0612                     __end_of___lwtoft:	
  3960                           
  3961                           	psect	text20
  3962  0550                     __ptext20:	
  3963 ;; *************** function ___lwdiv *****************
  3964 ;; Defined at:
  3965 ;;		line 6 in file "C:\Program Files (x86)\Microchip\xc8\v1.36\sources\common\lwdiv.c"
  3966 ;; Parameters:    Size  Location     Type
  3967 ;;  divisor         2    1[COMMON] unsigned int 
  3968 ;;  dividend        2    3[COMMON] unsigned int 
  3969 ;; Auto vars:     Size  Location     Type
  3970 ;;  quotient        2    6[COMMON] unsigned int 
  3971 ;;  counter         1    8[COMMON] unsigned char 
  3972 ;; Return value:  Size  Location     Type
  3973 ;;                  2    1[COMMON] unsigned int 
  3974 ;; Registers used:
  3975 ;;		wreg, status,2, status,0
  3976 ;; Tracked objects:
  3977 ;;		On entry : 0/0
  3978 ;;		On exit  : 0/0
  3979 ;;		Unchanged: 0/0
  3980 ;; Data sizes:     COMMON   BANK0   BANK1   BANK2
  3981 ;;      Params:         4       0       0       0
  3982 ;;      Locals:         3       0       0       0
  3983 ;;      Temps:          1       0       0       0
  3984 ;;      Totals:         8       0       0       0
  3985 ;;Total ram usage:        8 bytes
  3986 ;; Hardware stack levels used:    1
  3987 ;; Hardware stack levels required when called:    2
  3988 ;; This function calls:
  3989 ;;		Nothing
  3990 ;; This function is called by:
  3991 ;;		_MCP9700ReadTemp
  3992 ;;		_MCP9700ReadTempHex
  3993 ;; This function uses a non-reentrant model
  3994 ;;
  3995                           
  3996                           
  3997                           ;psect for function ___lwdiv
  3998  0550                     ___lwdiv:	
  3999                           
  4000                           ;incstack = 0
  4001                           ; Regs used in ___lwdiv: [wreg+status,2+status,0]
  4002  0550  01F6               	clrf	___lwdiv@quotient
  4003  0551  01F7               	clrf	___lwdiv@quotient+1
  4004  0552  0871               	movf	___lwdiv@divisor,w
  4005  0553  0472               	iorwf	___lwdiv@divisor+1,w
  4006  0554  1903               	btfsc	3,2
  4007  0555  2D7F               	goto	l1824
  4008  0556  01F8               	clrf	___lwdiv@counter
  4009  0557  0AF8               	incf	___lwdiv@counter,f
  4010  0558                     l1812:	
  4011  0558  1BF2               	btfsc	___lwdiv@divisor+1,7
  4012  0559  2D64               	goto	l1814
  4013  055A  3001               	movlw	1
  4014  055B                     u1615:	
  4015  055B  35F1               	lslf	___lwdiv@divisor,f
  4016  055C  0DF2               	rlf	___lwdiv@divisor+1,f
  4017  055D  0B89               	decfsz	9,f
  4018  055E  2D5B               	goto	u1615
  4019  055F  3001               	movlw	1
  4020  0560  00F5               	movwf	??___lwdiv
  4021  0561  0875               	movf	??___lwdiv,w
  4022  0562  07F8               	addwf	___lwdiv@counter,f
  4023  0563  2D58               	goto	l1812
  4024  0564                     l1814:	
  4025  0564  3001               	movlw	1
  4026  0565                     u1635:	
  4027  0565  35F6               	lslf	___lwdiv@quotient,f
  4028  0566  0DF7               	rlf	___lwdiv@quotient+1,f
  4029  0567  0B89               	decfsz	9,f
  4030  0568  2D65               	goto	u1635
  4031  0569  0872               	movf	___lwdiv@divisor+1,w
  4032  056A  0274               	subwf	___lwdiv@dividend+1,w
  4033  056B  1D03               	skipz
  4034  056C  2D6F               	goto	u1645
  4035  056D  0871               	movf	___lwdiv@divisor,w
  4036  056E  0273               	subwf	___lwdiv@dividend,w
  4037  056F                     u1645:	
  4038  056F  1C03               	skipc
  4039  0570  2D76               	goto	l1820
  4040  0571  0871               	movf	___lwdiv@divisor,w
  4041  0572  02F3               	subwf	___lwdiv@dividend,f
  4042  0573  0872               	movf	___lwdiv@divisor+1,w
  4043  0574  3BF4               	subwfb	___lwdiv@dividend+1,f
  4044  0575  1476               	bsf	___lwdiv@quotient,0
  4045  0576                     l1820:	
  4046  0576  3001               	movlw	1
  4047  0577                     u1655:	
  4048  0577  36F2               	lsrf	___lwdiv@divisor+1,f
  4049  0578  0CF1               	rrf	___lwdiv@divisor,f
  4050  0579  0B89               	decfsz	9,f
  4051  057A  2D77               	goto	u1655
  4052  057B  3001               	movlw	1
  4053  057C  02F8               	subwf	___lwdiv@counter,f
  4054  057D  1D03               	btfss	3,2
  4055  057E  2D64               	goto	l1814
  4056  057F                     l1824:	
  4057  057F  0877               	movf	___lwdiv@quotient+1,w
  4058  0580  00F2               	movwf	?___lwdiv+1
  4059  0581  0876               	movf	___lwdiv@quotient,w
  4060  0582  00F1               	movwf	?___lwdiv
  4061  0583  0008               	return
  4062  0584                     __end_of___lwdiv:	
  4063                           
  4064                           	psect	text21
  4065  0207                     __ptext21:	
  4066 ;; *************** function ___ftmul *****************
  4067 ;; Defined at:
  4068 ;;		line 62 in file "C:\Program Files (x86)\Microchip\xc8\v1.36\sources\common\ftmul.c"
  4069 ;; Parameters:    Size  Location     Type
  4070 ;;  f1              3   17[BANK0 ] float 
  4071 ;;  f2              3   20[BANK0 ] float 
  4072 ;; Auto vars:     Size  Location     Type
  4073 ;;  f3_as_produc    3   28[BANK0 ] unsigned um
  4074 ;;  sign            1   32[BANK0 ] unsigned char 
  4075 ;;  cntr            1   31[BANK0 ] unsigned char 
  4076 ;;  exp             1   27[BANK0 ] unsigned char 
  4077 ;; Return value:  Size  Location     Type
  4078 ;;                  3   17[BANK0 ] float 
  4079 ;; Registers used:
  4080 ;;		wreg, status,2, status,0, pclath, cstack
  4081 ;; Tracked objects:
  4082 ;;		On entry : 0/0
  4083 ;;		On exit  : 0/0
  4084 ;;		Unchanged: 0/0
  4085 ;; Data sizes:     COMMON   BANK0   BANK1   BANK2
  4086 ;;      Params:         0       6       0       0
  4087 ;;      Locals:         0       6       0       0
  4088 ;;      Temps:          0       4       0       0
  4089 ;;      Totals:         0      16       0       0
  4090 ;;Total ram usage:       16 bytes
  4091 ;; Hardware stack levels used:    1
  4092 ;; Hardware stack levels required when called:    3
  4093 ;; This function calls:
  4094 ;;		___ftpack
  4095 ;; This function is called by:
  4096 ;;		_MCP9700ReadTemp
  4097 ;; This function uses a non-reentrant model
  4098 ;;
  4099                           
  4100                           
  4101                           ;psect for function ___ftmul
  4102  0207                     ___ftmul:	
  4103                           
  4104                           ;incstack = 0
  4105                           ; Regs used in ___ftmul: [wreg+status,2+status,0+pclath+cstack]
  4106  0207  0020               	movlb	0	; select bank0
  4107  0208  0831               	movf	___ftmul@f1,w
  4108  0209  00B7               	movwf	??___ftmul
  4109  020A  0832               	movf	___ftmul@f1+1,w
  4110  020B  00B8               	movwf	??___ftmul+1
  4111  020C  0833               	movf	___ftmul@f1+2,w
  4112  020D  00B9               	movwf	??___ftmul+2
  4113  020E  1003               	clrc
  4114  020F  0D38               	rlf	??___ftmul+1,w
  4115  0210  0D39               	rlf	??___ftmul+2,w
  4116  0211  00BA               	movwf	??___ftmul+3
  4117  0212  083A               	movf	??___ftmul+3,w
  4118  0213  00BB               	movwf	___ftmul@exp
  4119  0214  083B               	movf	___ftmul@exp,w
  4120  0215  1D03               	btfss	3,2
  4121  0216  2A1E               	goto	l2266
  4122  0217  3000               	movlw	0
  4123  0218  00B1               	movwf	?___ftmul
  4124  0219  3000               	movlw	0
  4125  021A  00B2               	movwf	?___ftmul+1
  4126  021B  3000               	movlw	0
  4127  021C  00B3               	movwf	?___ftmul+2
  4128  021D  0008               	return
  4129  021E                     l2266:	
  4130  021E  0834               	movf	___ftmul@f2,w
  4131  021F  00B7               	movwf	??___ftmul
  4132  0220  0835               	movf	___ftmul@f2+1,w
  4133  0221  00B8               	movwf	??___ftmul+1
  4134  0222  0836               	movf	___ftmul@f2+2,w
  4135  0223  00B9               	movwf	??___ftmul+2
  4136  0224  1003               	clrc
  4137  0225  0D38               	rlf	??___ftmul+1,w
  4138  0226  0D39               	rlf	??___ftmul+2,w
  4139  0227  00BA               	movwf	??___ftmul+3
  4140  0228  083A               	movf	??___ftmul+3,w
  4141  0229  00C0               	movwf	___ftmul@sign
  4142  022A  0840               	movf	___ftmul@sign,w
  4143  022B  1D03               	btfss	3,2
  4144  022C  2A34               	goto	l2272
  4145  022D  3000               	movlw	0
  4146  022E  00B1               	movwf	?___ftmul
  4147  022F  3000               	movlw	0
  4148  0230  00B2               	movwf	?___ftmul+1
  4149  0231  3000               	movlw	0
  4150  0232  00B3               	movwf	?___ftmul+2
  4151  0233  0008               	return
  4152  0234                     l2272:	
  4153  0234  0840               	movf	___ftmul@sign,w
  4154  0235  3E7B               	addlw	123
  4155  0236  00B7               	movwf	??___ftmul
  4156  0237  0837               	movf	??___ftmul,w
  4157  0238  07BB               	addwf	___ftmul@exp,f
  4158  0239  0831               	movf	___ftmul@f1,w
  4159  023A  00B7               	movwf	??___ftmul
  4160  023B  0832               	movf	___ftmul@f1+1,w
  4161  023C  00B8               	movwf	??___ftmul+1
  4162  023D  0833               	movf	___ftmul@f1+2,w
  4163  023E  00B9               	movwf	??___ftmul+2
  4164  023F  3010               	movlw	16
  4165  0240                     u2245:	
  4166  0240  36B9               	lsrf	??___ftmul+2,f
  4167  0241  0CB8               	rrf	??___ftmul+1,f
  4168  0242  0CB7               	rrf	??___ftmul,f
  4169  0243  0B89               	decfsz	9,f
  4170  0244  2A40               	goto	u2245
  4171  0245  0837               	movf	??___ftmul,w
  4172  0246  00BA               	movwf	??___ftmul+3
  4173  0247  083A               	movf	??___ftmul+3,w
  4174  0248  00C0               	movwf	___ftmul@sign
  4175  0249  0834               	movf	___ftmul@f2,w
  4176  024A  00B7               	movwf	??___ftmul
  4177  024B  0835               	movf	___ftmul@f2+1,w
  4178  024C  00B8               	movwf	??___ftmul+1
  4179  024D  0836               	movf	___ftmul@f2+2,w
  4180  024E  00B9               	movwf	??___ftmul+2
  4181  024F  3010               	movlw	16
  4182  0250                     u2255:	
  4183  0250  36B9               	lsrf	??___ftmul+2,f
  4184  0251  0CB8               	rrf	??___ftmul+1,f
  4185  0252  0CB7               	rrf	??___ftmul,f
  4186  0253  0B89               	decfsz	9,f
  4187  0254  2A50               	goto	u2255
  4188  0255  0837               	movf	??___ftmul,w
  4189  0256  00BA               	movwf	??___ftmul+3
  4190  0257  083A               	movf	??___ftmul+3,w
  4191  0258  06C0               	xorwf	___ftmul@sign,f
  4192  0259  3080               	movlw	128
  4193  025A  00B7               	movwf	??___ftmul
  4194  025B  0837               	movf	??___ftmul,w
  4195  025C  05C0               	andwf	___ftmul@sign,f
  4196  025D  17B2               	bsf	___ftmul@f1+1,7
  4197  025E  17B5               	bsf	___ftmul@f2+1,7
  4198  025F  30FF               	movlw	255
  4199  0260  05B4               	andwf	___ftmul@f2,f
  4200  0261  30FF               	movlw	255
  4201  0262  05B5               	andwf	___ftmul@f2+1,f
  4202  0263  3000               	movlw	0
  4203  0264  05B6               	andwf	___ftmul@f2+2,f
  4204  0265  3000               	movlw	0
  4205  0266  00BC               	movwf	___ftmul@f3_as_product
  4206  0267  3000               	movlw	0
  4207  0268  00BD               	movwf	___ftmul@f3_as_product+1
  4208  0269  3000               	movlw	0
  4209  026A  00BE               	movwf	___ftmul@f3_as_product+2
  4210  026B  3007               	movlw	7
  4211  026C  00B7               	movwf	??___ftmul
  4212  026D  0837               	movf	??___ftmul,w
  4213  026E  00BF               	movwf	___ftmul@cntr
  4214  026F                     l2284:	
  4215  026F  1C31               	btfss	___ftmul@f1,0
  4216  0270  2A77               	goto	l2288
  4217  0271  0834               	movf	___ftmul@f2,w
  4218  0272  07BC               	addwf	___ftmul@f3_as_product,f
  4219  0273  0835               	movf	___ftmul@f2+1,w
  4220  0274  3DBD               	addwfc	___ftmul@f3_as_product+1,f
  4221  0275  0836               	movf	___ftmul@f2+2,w
  4222  0276  3DBE               	addwfc	___ftmul@f3_as_product+2,f
  4223  0277                     l2288:	
  4224  0277  3001               	movlw	1
  4225  0278                     u2275:	
  4226  0278  36B3               	lsrf	___ftmul@f1+2,f
  4227  0279  0CB2               	rrf	___ftmul@f1+1,f
  4228  027A  0CB1               	rrf	___ftmul@f1,f
  4229  027B  0B89               	decfsz	9,f
  4230  027C  2A78               	goto	u2275
  4231  027D  3001               	movlw	1
  4232  027E                     u2285:	
  4233  027E  35B4               	lslf	___ftmul@f2,f
  4234  027F  0DB5               	rlf	___ftmul@f2+1,f
  4235  0280  0DB6               	rlf	___ftmul@f2+2,f
  4236  0281  0B89               	decfsz	9,f
  4237  0282  2A7E               	goto	u2285
  4238  0283  3001               	movlw	1
  4239  0284  02BF               	subwf	___ftmul@cntr,f
  4240  0285  1D03               	btfss	3,2
  4241  0286  2A6F               	goto	l2284
  4242  0287  3009               	movlw	9
  4243  0288  00B7               	movwf	??___ftmul
  4244  0289  0837               	movf	??___ftmul,w
  4245  028A  00BF               	movwf	___ftmul@cntr
  4246  028B                     l2296:	
  4247  028B  1C31               	btfss	___ftmul@f1,0
  4248  028C  2A93               	goto	l2300
  4249  028D  0834               	movf	___ftmul@f2,w
  4250  028E  07BC               	addwf	___ftmul@f3_as_product,f
  4251  028F  0835               	movf	___ftmul@f2+1,w
  4252  0290  3DBD               	addwfc	___ftmul@f3_as_product+1,f
  4253  0291  0836               	movf	___ftmul@f2+2,w
  4254  0292  3DBE               	addwfc	___ftmul@f3_as_product+2,f
  4255  0293                     l2300:	
  4256  0293  3001               	movlw	1
  4257  0294                     u2315:	
  4258  0294  36B3               	lsrf	___ftmul@f1+2,f
  4259  0295  0CB2               	rrf	___ftmul@f1+1,f
  4260  0296  0CB1               	rrf	___ftmul@f1,f
  4261  0297  0B89               	decfsz	9,f
  4262  0298  2A94               	goto	u2315
  4263  0299  3001               	movlw	1
  4264  029A                     u2325:	
  4265  029A  36BE               	lsrf	___ftmul@f3_as_product+2,f
  4266  029B  0CBD               	rrf	___ftmul@f3_as_product+1,f
  4267  029C  0CBC               	rrf	___ftmul@f3_as_product,f
  4268  029D  0B89               	decfsz	9,f
  4269  029E  2A9A               	goto	u2325
  4270  029F  3001               	movlw	1
  4271  02A0  02BF               	subwf	___ftmul@cntr,f
  4272  02A1  1D03               	btfss	3,2
  4273  02A2  2A8B               	goto	l2296
  4274  02A3  083C               	movf	___ftmul@f3_as_product,w
  4275  02A4  00F1               	movwf	___ftpack@arg
  4276  02A5  083D               	movf	___ftmul@f3_as_product+1,w
  4277  02A6  00F2               	movwf	___ftpack@arg+1
  4278  02A7  083E               	movf	___ftmul@f3_as_product+2,w
  4279  02A8  00F3               	movwf	___ftpack@arg+2
  4280  02A9  083B               	movf	___ftmul@exp,w
  4281  02AA  00B7               	movwf	??___ftmul
  4282  02AB  0837               	movf	??___ftmul,w
  4283  02AC  00F4               	movwf	___ftpack@exp
  4284  02AD  0840               	movf	___ftmul@sign,w
  4285  02AE  00B8               	movwf	??___ftmul+1
  4286  02AF  0838               	movf	??___ftmul+1,w
  4287  02B0  00F5               	movwf	___ftpack@sign
  4288  02B1  23D5               	fcall	___ftpack
  4289  02B2  0871               	movf	?___ftpack,w
  4290  02B3  0020               	movlb	0	; select bank0
  4291  02B4  00B1               	movwf	?___ftmul
  4292  02B5  0872               	movf	?___ftpack+1,w
  4293  02B6  00B2               	movwf	?___ftmul+1
  4294  02B7  0873               	movf	?___ftpack+2,w
  4295  02B8  00B3               	movwf	?___ftmul+2
  4296  02B9  0008               	return
  4297  02BA                     __end_of___ftmul:	
  4298                           
  4299                           	psect	text22
  4300  02BA                     __ptext22:	
  4301 ;; *************** function ___ftdiv *****************
  4302 ;; Defined at:
  4303 ;;		line 56 in file "C:\Program Files (x86)\Microchip\xc8\v1.36\sources\common\ftdiv.c"
  4304 ;; Parameters:    Size  Location     Type
  4305 ;;  f2              3    1[BANK0 ] float 
  4306 ;;  f1              3    4[BANK0 ] float 
  4307 ;; Auto vars:     Size  Location     Type
  4308 ;;  f3              3   12[BANK0 ] float 
  4309 ;;  sign            1   16[BANK0 ] unsigned char 
  4310 ;;  exp             1   15[BANK0 ] unsigned char 
  4311 ;;  cntr            1   11[BANK0 ] unsigned char 
  4312 ;; Return value:  Size  Location     Type
  4313 ;;                  3    1[BANK0 ] float 
  4314 ;; Registers used:
  4315 ;;		wreg, status,2, status,0, pclath, cstack
  4316 ;; Tracked objects:
  4317 ;;		On entry : 0/0
  4318 ;;		On exit  : 0/0
  4319 ;;		Unchanged: 0/0
  4320 ;; Data sizes:     COMMON   BANK0   BANK1   BANK2
  4321 ;;      Params:         0       6       0       0
  4322 ;;      Locals:         0       6       0       0
  4323 ;;      Temps:          0       4       0       0
  4324 ;;      Totals:         0      16       0       0
  4325 ;;Total ram usage:       16 bytes
  4326 ;; Hardware stack levels used:    1
  4327 ;; Hardware stack levels required when called:    3
  4328 ;; This function calls:
  4329 ;;		___ftpack
  4330 ;; This function is called by:
  4331 ;;		_MCP9700ReadTemp
  4332 ;; This function uses a non-reentrant model
  4333 ;;
  4334                           
  4335                           
  4336                           ;psect for function ___ftdiv
  4337  02BA                     ___ftdiv:	
  4338                           
  4339                           ;incstack = 0
  4340                           ; Regs used in ___ftdiv: [wreg+status,2+status,0+pclath+cstack]
  4341  02BA  0020               	movlb	0	; select bank0
  4342  02BB  0824               	movf	___ftdiv@f1,w
  4343  02BC  00A7               	movwf	??___ftdiv
  4344  02BD  0825               	movf	___ftdiv@f1+1,w
  4345  02BE  00A8               	movwf	??___ftdiv+1
  4346  02BF  0826               	movf	___ftdiv@f1+2,w
  4347  02C0  00A9               	movwf	??___ftdiv+2
  4348  02C1  1003               	clrc
  4349  02C2  0D28               	rlf	??___ftdiv+1,w
  4350  02C3  0D29               	rlf	??___ftdiv+2,w
  4351  02C4  00AA               	movwf	??___ftdiv+3
  4352  02C5  082A               	movf	??___ftdiv+3,w
  4353  02C6  00AF               	movwf	___ftdiv@exp
  4354  02C7  082F               	movf	___ftdiv@exp,w
  4355  02C8  1D03               	btfss	3,2
  4356  02C9  2AD1               	goto	l2224
  4357  02CA  3000               	movlw	0
  4358  02CB  00A1               	movwf	?___ftdiv
  4359  02CC  3000               	movlw	0
  4360  02CD  00A2               	movwf	?___ftdiv+1
  4361  02CE  3000               	movlw	0
  4362  02CF  00A3               	movwf	?___ftdiv+2
  4363  02D0  0008               	return
  4364  02D1                     l2224:	
  4365  02D1  0821               	movf	___ftdiv@f2,w
  4366  02D2  00A7               	movwf	??___ftdiv
  4367  02D3  0822               	movf	___ftdiv@f2+1,w
  4368  02D4  00A8               	movwf	??___ftdiv+1
  4369  02D5  0823               	movf	___ftdiv@f2+2,w
  4370  02D6  00A9               	movwf	??___ftdiv+2
  4371  02D7  1003               	clrc
  4372  02D8  0D28               	rlf	??___ftdiv+1,w
  4373  02D9  0D29               	rlf	??___ftdiv+2,w
  4374  02DA  00AA               	movwf	??___ftdiv+3
  4375  02DB  082A               	movf	??___ftdiv+3,w
  4376  02DC  00B0               	movwf	___ftdiv@sign
  4377  02DD  0830               	movf	___ftdiv@sign,w
  4378  02DE  1D03               	btfss	3,2
  4379  02DF  2AE7               	goto	l2230
  4380  02E0  3000               	movlw	0
  4381  02E1  00A1               	movwf	?___ftdiv
  4382  02E2  3000               	movlw	0
  4383  02E3  00A2               	movwf	?___ftdiv+1
  4384  02E4  3000               	movlw	0
  4385  02E5  00A3               	movwf	?___ftdiv+2
  4386  02E6  0008               	return
  4387  02E7                     l2230:	
  4388  02E7  3000               	movlw	0
  4389  02E8  00AC               	movwf	___ftdiv@f3
  4390  02E9  3000               	movlw	0
  4391  02EA  00AD               	movwf	___ftdiv@f3+1
  4392  02EB  3000               	movlw	0
  4393  02EC  00AE               	movwf	___ftdiv@f3+2
  4394  02ED  3089               	movlw	137
  4395  02EE  0730               	addwf	___ftdiv@sign,w
  4396  02EF  00A7               	movwf	??___ftdiv
  4397  02F0  0827               	movf	??___ftdiv,w
  4398  02F1  02AF               	subwf	___ftdiv@exp,f
  4399  02F2  0824               	movf	___ftdiv@f1,w
  4400  02F3  00A7               	movwf	??___ftdiv
  4401  02F4  0825               	movf	___ftdiv@f1+1,w
  4402  02F5  00A8               	movwf	??___ftdiv+1
  4403  02F6  0826               	movf	___ftdiv@f1+2,w
  4404  02F7  00A9               	movwf	??___ftdiv+2
  4405  02F8  3010               	movlw	16
  4406  02F9                     u2165:	
  4407  02F9  36A9               	lsrf	??___ftdiv+2,f
  4408  02FA  0CA8               	rrf	??___ftdiv+1,f
  4409  02FB  0CA7               	rrf	??___ftdiv,f
  4410  02FC  0B89               	decfsz	9,f
  4411  02FD  2AF9               	goto	u2165
  4412  02FE  0827               	movf	??___ftdiv,w
  4413  02FF  00AA               	movwf	??___ftdiv+3
  4414  0300  082A               	movf	??___ftdiv+3,w
  4415  0301  00B0               	movwf	___ftdiv@sign
  4416  0302  0821               	movf	___ftdiv@f2,w
  4417  0303  00A7               	movwf	??___ftdiv
  4418  0304  0822               	movf	___ftdiv@f2+1,w
  4419  0305  00A8               	movwf	??___ftdiv+1
  4420  0306  0823               	movf	___ftdiv@f2+2,w
  4421  0307  00A9               	movwf	??___ftdiv+2
  4422  0308  3010               	movlw	16
  4423  0309                     u2175:	
  4424  0309  36A9               	lsrf	??___ftdiv+2,f
  4425  030A  0CA8               	rrf	??___ftdiv+1,f
  4426  030B  0CA7               	rrf	??___ftdiv,f
  4427  030C  0B89               	decfsz	9,f
  4428  030D  2B09               	goto	u2175
  4429  030E  0827               	movf	??___ftdiv,w
  4430  030F  00AA               	movwf	??___ftdiv+3
  4431  0310  082A               	movf	??___ftdiv+3,w
  4432  0311  06B0               	xorwf	___ftdiv@sign,f
  4433  0312  3080               	movlw	128
  4434  0313  00A7               	movwf	??___ftdiv
  4435  0314  0827               	movf	??___ftdiv,w
  4436  0315  05B0               	andwf	___ftdiv@sign,f
  4437  0316  17A5               	bsf	___ftdiv@f1+1,7
  4438  0317  30FF               	movlw	255
  4439  0318  05A4               	andwf	___ftdiv@f1,f
  4440  0319  30FF               	movlw	255
  4441  031A  05A5               	andwf	___ftdiv@f1+1,f
  4442  031B  3000               	movlw	0
  4443  031C  05A6               	andwf	___ftdiv@f1+2,f
  4444  031D  17A2               	bsf	___ftdiv@f2+1,7
  4445  031E  30FF               	movlw	255
  4446  031F  05A1               	andwf	___ftdiv@f2,f
  4447  0320  30FF               	movlw	255
  4448  0321  05A2               	andwf	___ftdiv@f2+1,f
  4449  0322  3000               	movlw	0
  4450  0323  05A3               	andwf	___ftdiv@f2+2,f
  4451  0324  3018               	movlw	24
  4452  0325  00A7               	movwf	??___ftdiv
  4453  0326  0827               	movf	??___ftdiv,w
  4454  0327  00AB               	movwf	___ftdiv@cntr
  4455  0328                     l2244:	
  4456  0328  3001               	movlw	1
  4457  0329                     u2185:	
  4458  0329  35AC               	lslf	___ftdiv@f3,f
  4459  032A  0DAD               	rlf	___ftdiv@f3+1,f
  4460  032B  0DAE               	rlf	___ftdiv@f3+2,f
  4461  032C  0B89               	decfsz	9,f
  4462  032D  2B29               	goto	u2185
  4463  032E  0823               	movf	___ftdiv@f2+2,w
  4464  032F  0226               	subwf	___ftdiv@f1+2,w
  4465  0330  1D03               	skipz
  4466  0331  2B38               	goto	u2195
  4467  0332  0822               	movf	___ftdiv@f2+1,w
  4468  0333  0225               	subwf	___ftdiv@f1+1,w
  4469  0334  1D03               	skipz
  4470  0335  2B38               	goto	u2195
  4471  0336  0821               	movf	___ftdiv@f2,w
  4472  0337  0224               	subwf	___ftdiv@f1,w
  4473  0338                     u2195:	
  4474  0338  1C03               	skipc
  4475  0339  2B41               	goto	l2252
  4476  033A  0821               	movf	___ftdiv@f2,w
  4477  033B  02A4               	subwf	___ftdiv@f1,f
  4478  033C  0822               	movf	___ftdiv@f2+1,w
  4479  033D  3BA5               	subwfb	___ftdiv@f1+1,f
  4480  033E  0823               	movf	___ftdiv@f2+2,w
  4481  033F  3BA6               	subwfb	___ftdiv@f1+2,f
  4482  0340  142C               	bsf	___ftdiv@f3,0
  4483  0341                     l2252:	
  4484  0341  3001               	movlw	1
  4485  0342                     u2205:	
  4486  0342  35A4               	lslf	___ftdiv@f1,f
  4487  0343  0DA5               	rlf	___ftdiv@f1+1,f
  4488  0344  0DA6               	rlf	___ftdiv@f1+2,f
  4489  0345  0B89               	decfsz	9,f
  4490  0346  2B42               	goto	u2205
  4491  0347  3001               	movlw	1
  4492  0348  02AB               	subwf	___ftdiv@cntr,f
  4493  0349  1D03               	btfss	3,2
  4494  034A  2B28               	goto	l2244
  4495  034B  082C               	movf	___ftdiv@f3,w
  4496  034C  00F1               	movwf	___ftpack@arg
  4497  034D  082D               	movf	___ftdiv@f3+1,w
  4498  034E  00F2               	movwf	___ftpack@arg+1
  4499  034F  082E               	movf	___ftdiv@f3+2,w
  4500  0350  00F3               	movwf	___ftpack@arg+2
  4501  0351  082F               	movf	___ftdiv@exp,w
  4502  0352  00A7               	movwf	??___ftdiv
  4503  0353  0827               	movf	??___ftdiv,w
  4504  0354  00F4               	movwf	___ftpack@exp
  4505  0355  0830               	movf	___ftdiv@sign,w
  4506  0356  00A8               	movwf	??___ftdiv+1
  4507  0357  0828               	movf	??___ftdiv+1,w
  4508  0358  00F5               	movwf	___ftpack@sign
  4509  0359  23D5               	fcall	___ftpack
  4510  035A  0871               	movf	?___ftpack,w
  4511  035B  0020               	movlb	0	; select bank0
  4512  035C  00A1               	movwf	?___ftdiv
  4513  035D  0872               	movf	?___ftpack+1,w
  4514  035E  00A2               	movwf	?___ftdiv+1
  4515  035F  0873               	movf	?___ftpack+2,w
  4516  0360  00A3               	movwf	?___ftdiv+2
  4517  0361  0008               	return
  4518  0362                     __end_of___ftdiv:	
  4519                           
  4520                           	psect	text23
  4521  0039                     __ptext23:	
  4522 ;; *************** function ___ftadd *****************
  4523 ;; Defined at:
  4524 ;;		line 86 in file "C:\Program Files (x86)\Microchip\xc8\v1.36\sources\common\ftadd.c"
  4525 ;; Parameters:    Size  Location     Type
  4526 ;;  f1              3    0[BANK0 ] float 
  4527 ;;  f2              3    3[BANK0 ] float 
  4528 ;; Auto vars:     Size  Location     Type
  4529 ;;  exp1            1   11[COMMON] unsigned char 
  4530 ;;  exp2            1   10[COMMON] unsigned char 
  4531 ;;  sign            1    9[COMMON] unsigned char 
  4532 ;; Return value:  Size  Location     Type
  4533 ;;                  3    0[BANK0 ] float 
  4534 ;; Registers used:
  4535 ;;		wreg, status,2, status,0, pclath, cstack
  4536 ;; Tracked objects:
  4537 ;;		On entry : 0/0
  4538 ;;		On exit  : 0/0
  4539 ;;		Unchanged: 0/0
  4540 ;; Data sizes:     COMMON   BANK0   BANK1   BANK2
  4541 ;;      Params:         0       6       0       0
  4542 ;;      Locals:         3       0       0       0
  4543 ;;      Temps:          0       4       0       0
  4544 ;;      Totals:         3      10       0       0
  4545 ;;Total ram usage:       13 bytes
  4546 ;; Hardware stack levels used:    1
  4547 ;; Hardware stack levels required when called:    3
  4548 ;; This function calls:
  4549 ;;		___ftpack
  4550 ;; This function is called by:
  4551 ;;		_MCP9700ReadTemp
  4552 ;; This function uses a non-reentrant model
  4553 ;;
  4554                           
  4555                           
  4556                           ;psect for function ___ftadd
  4557  0039                     ___ftadd:	
  4558                           
  4559                           ;incstack = 0
  4560                           ; Regs used in ___ftadd: [wreg+status,2+status,0+pclath+cstack]
  4561  0039  0020               	movlb	0	; select bank0
  4562  003A  0820               	movf	___ftadd@f1,w
  4563  003B  00A6               	movwf	??___ftadd
  4564  003C  0821               	movf	___ftadd@f1+1,w
  4565  003D  00A7               	movwf	??___ftadd+1
  4566  003E  0822               	movf	___ftadd@f1+2,w
  4567  003F  00A8               	movwf	??___ftadd+2
  4568  0040  1003               	clrc
  4569  0041  0D27               	rlf	??___ftadd+1,w
  4570  0042  0D28               	rlf	??___ftadd+2,w
  4571  0043  00A9               	movwf	??___ftadd+3
  4572  0044  0829               	movf	??___ftadd+3,w
  4573  0045  00FB               	movwf	___ftadd@exp1
  4574  0046  0823               	movf	___ftadd@f2,w
  4575  0047  00A6               	movwf	??___ftadd
  4576  0048  0824               	movf	___ftadd@f2+1,w
  4577  0049  00A7               	movwf	??___ftadd+1
  4578  004A  0825               	movf	___ftadd@f2+2,w
  4579  004B  00A8               	movwf	??___ftadd+2
  4580  004C  1003               	clrc
  4581  004D  0D27               	rlf	??___ftadd+1,w
  4582  004E  0D28               	rlf	??___ftadd+2,w
  4583  004F  00A9               	movwf	??___ftadd+3
  4584  0050  0829               	movf	??___ftadd+3,w
  4585  0051  00FA               	movwf	___ftadd@exp2
  4586  0052  087B               	movf	___ftadd@exp1,w
  4587  0053  1903               	btfsc	3,2
  4588  0054  2861               	goto	l2154
  4589  0055  087A               	movf	___ftadd@exp2,w
  4590  0056  027B               	subwf	___ftadd@exp1,w
  4591  0057  1803               	skipnc
  4592  0058  2868               	goto	l2158
  4593  0059  037B               	decf	___ftadd@exp1,w
  4594  005A  3AFF               	xorlw	255
  4595  005B  077A               	addwf	___ftadd@exp2,w
  4596  005C  00A6               	movwf	??___ftadd
  4597  005D  3019               	movlw	25
  4598  005E  0226               	subwf	??___ftadd,w
  4599  005F  1C03               	skipc
  4600  0060  2868               	goto	l2158
  4601  0061                     l2154:	
  4602  0061  0823               	movf	___ftadd@f2,w
  4603  0062  00A0               	movwf	?___ftadd
  4604  0063  0824               	movf	___ftadd@f2+1,w
  4605  0064  00A1               	movwf	?___ftadd+1
  4606  0065  0825               	movf	___ftadd@f2+2,w
  4607  0066  00A2               	movwf	?___ftadd+2
  4608  0067  0008               	return
  4609  0068                     l2158:	
  4610  0068  087A               	movf	___ftadd@exp2,w
  4611  0069  1903               	btfsc	3,2
  4612  006A  0008               	return
  4613  006B  087B               	movf	___ftadd@exp1,w
  4614  006C  027A               	subwf	___ftadd@exp2,w
  4615  006D  1803               	skipnc
  4616  006E  2877               	goto	l2164
  4617  006F  037A               	decf	___ftadd@exp2,w
  4618  0070  3AFF               	xorlw	255
  4619  0071  077B               	addwf	___ftadd@exp1,w
  4620  0072  00A6               	movwf	??___ftadd
  4621  0073  3019               	movlw	25
  4622  0074  0226               	subwf	??___ftadd,w
  4623  0075  1803               	btfsc	3,0
  4624  0076  0008               	return
  4625  0077                     l2164:	
  4626  0077  3006               	movlw	6
  4627  0078  00A6               	movwf	??___ftadd
  4628  0079  0826               	movf	??___ftadd,w
  4629  007A  00F9               	movwf	___ftadd@sign
  4630  007B  1BA2               	btfsc	___ftadd@f1+2,7
  4631  007C  17F9               	bsf	___ftadd@sign,7
  4632  007D  1BA5               	btfsc	___ftadd@f2+2,7
  4633  007E  1779               	bsf	___ftadd@sign,6
  4634  007F  17A1               	bsf	___ftadd@f1+1,7
  4635  0080  30FF               	movlw	255
  4636  0081  05A0               	andwf	___ftadd@f1,f
  4637  0082  30FF               	movlw	255
  4638  0083  05A1               	andwf	___ftadd@f1+1,f
  4639  0084  3000               	movlw	0
  4640  0085  05A2               	andwf	___ftadd@f1+2,f
  4641  0086  17A4               	bsf	___ftadd@f2+1,7
  4642  0087  30FF               	movlw	255
  4643  0088  05A3               	andwf	___ftadd@f2,f
  4644  0089  30FF               	movlw	255
  4645  008A  05A4               	andwf	___ftadd@f2+1,f
  4646  008B  3000               	movlw	0
  4647  008C  05A5               	andwf	___ftadd@f2+2,f
  4648  008D  087A               	movf	___ftadd@exp2,w
  4649  008E  027B               	subwf	___ftadd@exp1,w
  4650  008F  1803               	skipnc
  4651  0090  28B3               	goto	l2186
  4652  0091                     l2176:	
  4653  0091  3001               	movlw	1
  4654  0092                     u2005:	
  4655  0092  35A3               	lslf	___ftadd@f2,f
  4656  0093  0DA4               	rlf	___ftadd@f2+1,f
  4657  0094  0DA5               	rlf	___ftadd@f2+2,f
  4658  0095  0B89               	decfsz	9,f
  4659  0096  2892               	goto	u2005
  4660  0097  3001               	movlw	1
  4661  0098  02FA               	subwf	___ftadd@exp2,f
  4662  0099  087A               	movf	___ftadd@exp2,w
  4663  009A  067B               	xorwf	___ftadd@exp1,w
  4664  009B  1903               	skipnz
  4665  009C  28AE               	goto	l2184
  4666  009D  3001               	movlw	1
  4667  009E  02F9               	subwf	___ftadd@sign,f
  4668  009F  0879               	movf	___ftadd@sign,w
  4669  00A0  3907               	andlw	7
  4670  00A1  1903               	btfsc	3,2
  4671  00A2  28AE               	goto	l2184
  4672  00A3  2891               	goto	l2176
  4673  00A4                     l2182:	
  4674  00A4  3001               	movlw	1
  4675  00A5                     u2035:	
  4676  00A5  36A2               	lsrf	___ftadd@f1+2,f
  4677  00A6  0CA1               	rrf	___ftadd@f1+1,f
  4678  00A7  0CA0               	rrf	___ftadd@f1,f
  4679  00A8  0B89               	decfsz	9,f
  4680  00A9  28A5               	goto	u2035
  4681  00AA  3001               	movlw	1
  4682  00AB  00A6               	movwf	??___ftadd
  4683  00AC  0826               	movf	??___ftadd,w
  4684  00AD  07FB               	addwf	___ftadd@exp1,f
  4685  00AE                     l2184:	
  4686  00AE  087B               	movf	___ftadd@exp1,w
  4687  00AF  067A               	xorwf	___ftadd@exp2,w
  4688  00B0  1903               	btfsc	3,2
  4689  00B1  28D8               	goto	l560
  4690  00B2  28A4               	goto	l2182
  4691  00B3                     l2186:	
  4692  00B3  087B               	movf	___ftadd@exp1,w
  4693  00B4  027A               	subwf	___ftadd@exp2,w
  4694  00B5  1803               	skipnc
  4695  00B6  28D8               	goto	l560
  4696  00B7                     l2188:	
  4697  00B7  3001               	movlw	1
  4698  00B8                     u2065:	
  4699  00B8  35A0               	lslf	___ftadd@f1,f
  4700  00B9  0DA1               	rlf	___ftadd@f1+1,f
  4701  00BA  0DA2               	rlf	___ftadd@f1+2,f
  4702  00BB  0B89               	decfsz	9,f
  4703  00BC  28B8               	goto	u2065
  4704  00BD  3001               	movlw	1
  4705  00BE  02FB               	subwf	___ftadd@exp1,f
  4706  00BF  087A               	movf	___ftadd@exp2,w
  4707  00C0  067B               	xorwf	___ftadd@exp1,w
  4708  00C1  1903               	skipnz
  4709  00C2  28D4               	goto	l2196
  4710  00C3  3001               	movlw	1
  4711  00C4  02F9               	subwf	___ftadd@sign,f
  4712  00C5  0879               	movf	___ftadd@sign,w
  4713  00C6  3907               	andlw	7
  4714  00C7  1903               	btfsc	3,2
  4715  00C8  28D4               	goto	l2196
  4716  00C9  28B7               	goto	l2188
  4717  00CA                     l2194:	
  4718  00CA  3001               	movlw	1
  4719  00CB                     u2095:	
  4720  00CB  36A5               	lsrf	___ftadd@f2+2,f
  4721  00CC  0CA4               	rrf	___ftadd@f2+1,f
  4722  00CD  0CA3               	rrf	___ftadd@f2,f
  4723  00CE  0B89               	decfsz	9,f
  4724  00CF  28CB               	goto	u2095
  4725  00D0  3001               	movlw	1
  4726  00D1  00A6               	movwf	??___ftadd
  4727  00D2  0826               	movf	??___ftadd,w
  4728  00D3  07FA               	addwf	___ftadd@exp2,f
  4729  00D4                     l2196:	
  4730  00D4  087B               	movf	___ftadd@exp1,w
  4731  00D5  067A               	xorwf	___ftadd@exp2,w
  4732  00D6  1D03               	skipz
  4733  00D7  28CA               	goto	l2194
  4734  00D8                     l560:	
  4735  00D8  1FF9               	btfss	___ftadd@sign,7
  4736  00D9  28EA               	goto	l2200
  4737  00DA  30FF               	movlw	255
  4738  00DB  06A0               	xorwf	___ftadd@f1,f
  4739  00DC  30FF               	movlw	255
  4740  00DD  06A1               	xorwf	___ftadd@f1+1,f
  4741  00DE  30FF               	movlw	255
  4742  00DF  06A2               	xorwf	___ftadd@f1+2,f
  4743  00E0  3001               	movlw	1
  4744  00E1  07A0               	addwf	___ftadd@f1,f
  4745  00E2  3000               	movlw	0
  4746  00E3  1803               	skipnc
  4747  00E4  3001               	movlw	1
  4748  00E5  07A1               	addwf	___ftadd@f1+1,f
  4749  00E6  3000               	movlw	0
  4750  00E7  1803               	skipnc
  4751  00E8  3001               	movlw	1
  4752  00E9  07A2               	addwf	___ftadd@f1+2,f
  4753  00EA                     l2200:	
  4754  00EA  1F79               	btfss	___ftadd@sign,6
  4755  00EB  28FC               	goto	l2204
  4756  00EC  30FF               	movlw	255
  4757  00ED  06A3               	xorwf	___ftadd@f2,f
  4758  00EE  30FF               	movlw	255
  4759  00EF  06A4               	xorwf	___ftadd@f2+1,f
  4760  00F0  30FF               	movlw	255
  4761  00F1  06A5               	xorwf	___ftadd@f2+2,f
  4762  00F2  3001               	movlw	1
  4763  00F3  07A3               	addwf	___ftadd@f2,f
  4764  00F4  3000               	movlw	0
  4765  00F5  1803               	skipnc
  4766  00F6  3001               	movlw	1
  4767  00F7  07A4               	addwf	___ftadd@f2+1,f
  4768  00F8  3000               	movlw	0
  4769  00F9  1803               	skipnc
  4770  00FA  3001               	movlw	1
  4771  00FB  07A5               	addwf	___ftadd@f2+2,f
  4772  00FC                     l2204:	
  4773  00FC  01F9               	clrf	___ftadd@sign
  4774  00FD  0820               	movf	___ftadd@f1,w
  4775  00FE  07A3               	addwf	___ftadd@f2,f
  4776  00FF  0821               	movf	___ftadd@f1+1,w
  4777  0100  3DA4               	addwfc	___ftadd@f2+1,f
  4778  0101  0822               	movf	___ftadd@f1+2,w
  4779  0102  3DA5               	addwfc	___ftadd@f2+2,f
  4780  0103  1FA5               	btfss	___ftadd@f2+2,7
  4781  0104  2917               	goto	l2214
  4782  0105  30FF               	movlw	255
  4783  0106  06A3               	xorwf	___ftadd@f2,f
  4784  0107  30FF               	movlw	255
  4785  0108  06A4               	xorwf	___ftadd@f2+1,f
  4786  0109  30FF               	movlw	255
  4787  010A  06A5               	xorwf	___ftadd@f2+2,f
  4788  010B  3001               	movlw	1
  4789  010C  07A3               	addwf	___ftadd@f2,f
  4790  010D  3000               	movlw	0
  4791  010E  1803               	skipnc
  4792  010F  3001               	movlw	1
  4793  0110  07A4               	addwf	___ftadd@f2+1,f
  4794  0111  3000               	movlw	0
  4795  0112  1803               	skipnc
  4796  0113  3001               	movlw	1
  4797  0114  07A5               	addwf	___ftadd@f2+2,f
  4798  0115  01F9               	clrf	___ftadd@sign
  4799  0116  0AF9               	incf	___ftadd@sign,f
  4800  0117                     l2214:	
  4801  0117  0823               	movf	___ftadd@f2,w
  4802  0118  00F1               	movwf	___ftpack@arg
  4803  0119  0824               	movf	___ftadd@f2+1,w
  4804  011A  00F2               	movwf	___ftpack@arg+1
  4805  011B  0825               	movf	___ftadd@f2+2,w
  4806  011C  00F3               	movwf	___ftpack@arg+2
  4807  011D  087B               	movf	___ftadd@exp1,w
  4808  011E  00A6               	movwf	??___ftadd
  4809  011F  0826               	movf	??___ftadd,w
  4810  0120  00F4               	movwf	___ftpack@exp
  4811  0121  0879               	movf	___ftadd@sign,w
  4812  0122  00A7               	movwf	??___ftadd+1
  4813  0123  0827               	movf	??___ftadd+1,w
  4814  0124  00F5               	movwf	___ftpack@sign
  4815  0125  23D5               	fcall	___ftpack
  4816  0126  0871               	movf	?___ftpack,w
  4817  0127  0020               	movlb	0	; select bank0
  4818  0128  00A0               	movwf	?___ftadd
  4819  0129  0872               	movf	?___ftpack+1,w
  4820  012A  00A1               	movwf	?___ftadd+1
  4821  012B  0873               	movf	?___ftpack+2,w
  4822  012C  00A2               	movwf	?___ftadd+2
  4823  012D  0008               	return
  4824  012E                     __end_of___ftadd:	
  4825                           
  4826                           	psect	text24
  4827  03D5                     __ptext24:	
  4828 ;; *************** function ___ftpack *****************
  4829 ;; Defined at:
  4830 ;;		line 62 in file "C:\Program Files (x86)\Microchip\xc8\v1.36\sources\common\float.c"
  4831 ;; Parameters:    Size  Location     Type
  4832 ;;  arg             3    1[COMMON] unsigned um
  4833 ;;  exp             1    4[COMMON] unsigned char 
  4834 ;;  sign            1    5[COMMON] unsigned char 
  4835 ;; Auto vars:     Size  Location     Type
  4836 ;;		None
  4837 ;; Return value:  Size  Location     Type
  4838 ;;                  3    1[COMMON] float 
  4839 ;; Registers used:
  4840 ;;		wreg, status,2, status,0
  4841 ;; Tracked objects:
  4842 ;;		On entry : 0/0
  4843 ;;		On exit  : 0/0
  4844 ;;		Unchanged: 0/0
  4845 ;; Data sizes:     COMMON   BANK0   BANK1   BANK2
  4846 ;;      Params:         5       0       0       0
  4847 ;;      Locals:         0       0       0       0
  4848 ;;      Temps:          3       0       0       0
  4849 ;;      Totals:         8       0       0       0
  4850 ;;Total ram usage:        8 bytes
  4851 ;; Hardware stack levels used:    1
  4852 ;; Hardware stack levels required when called:    2
  4853 ;; This function calls:
  4854 ;;		Nothing
  4855 ;; This function is called by:
  4856 ;;		___ftadd
  4857 ;;		___ftdiv
  4858 ;;		___ftmul
  4859 ;;		___lwtoft
  4860 ;; This function uses a non-reentrant model
  4861 ;;
  4862                           
  4863                           
  4864                           ;psect for function ___ftpack
  4865  03D5                     ___ftpack:	
  4866                           
  4867                           ;incstack = 0
  4868                           ; Regs used in ___ftpack: [wreg+status,2+status,0]
  4869  03D5  0874               	movf	___ftpack@exp,w
  4870  03D6  1903               	btfsc	3,2
  4871  03D7  2BDD               	goto	l2120
  4872  03D8  0873               	movf	___ftpack@arg+2,w
  4873  03D9  0472               	iorwf	___ftpack@arg+1,w
  4874  03DA  0471               	iorwf	___ftpack@arg,w
  4875  03DB  1D03               	skipz
  4876  03DC  2BEE               	goto	l2126
  4877  03DD                     l2120:	
  4878  03DD  3000               	movlw	0
  4879  03DE  00F1               	movwf	?___ftpack
  4880  03DF  3000               	movlw	0
  4881  03E0  00F2               	movwf	?___ftpack+1
  4882  03E1  3000               	movlw	0
  4883  03E2  00F3               	movwf	?___ftpack+2
  4884  03E3  0008               	return
  4885  03E4                     l2124:	
  4886  03E4  3001               	movlw	1
  4887  03E5  00F6               	movwf	??___ftpack
  4888  03E6  0876               	movf	??___ftpack,w
  4889  03E7  07F4               	addwf	___ftpack@exp,f
  4890  03E8  3001               	movlw	1
  4891  03E9                     u1815:	
  4892  03E9  36F3               	lsrf	___ftpack@arg+2,f
  4893  03EA  0CF2               	rrf	___ftpack@arg+1,f
  4894  03EB  0CF1               	rrf	___ftpack@arg,f
  4895  03EC  0B89               	decfsz	9,f
  4896  03ED  2BE9               	goto	u1815
  4897  03EE                     l2126:	
  4898  03EE  30FE               	movlw	254
  4899  03EF  0573               	andwf	___ftpack@arg+2,w
  4900  03F0  1903               	btfsc	3,2
  4901  03F1  2C07               	goto	l529
  4902  03F2  2BE4               	goto	l2124
  4903  03F3                     l2128:	
  4904  03F3  3001               	movlw	1
  4905  03F4  00F6               	movwf	??___ftpack
  4906  03F5  0876               	movf	??___ftpack,w
  4907  03F6  07F4               	addwf	___ftpack@exp,f
  4908  03F7  3001               	movlw	1
  4909  03F8  07F1               	addwf	___ftpack@arg,f
  4910  03F9  3000               	movlw	0
  4911  03FA  1803               	skipnc
  4912  03FB  3001               	movlw	1
  4913  03FC  07F2               	addwf	___ftpack@arg+1,f
  4914  03FD  3000               	movlw	0
  4915  03FE  1803               	skipnc
  4916  03FF  3001               	movlw	1
  4917  0400  07F3               	addwf	___ftpack@arg+2,f
  4918  0401  3001               	movlw	1
  4919  0402                     u1835:	
  4920  0402  36F3               	lsrf	___ftpack@arg+2,f
  4921  0403  0CF2               	rrf	___ftpack@arg+1,f
  4922  0404  0CF1               	rrf	___ftpack@arg,f
  4923  0405  0B89               	decfsz	9,f
  4924  0406  2C02               	goto	u1835
  4925  0407                     l529:	
  4926  0407  30FF               	movlw	255
  4927  0408  0573               	andwf	___ftpack@arg+2,w
  4928  0409  1903               	btfsc	3,2
  4929  040A  2C14               	goto	l2136
  4930  040B  2BF3               	goto	l2128
  4931  040C                     l2134:	
  4932  040C  3001               	movlw	1
  4933  040D  02F4               	subwf	___ftpack@exp,f
  4934  040E  3001               	movlw	1
  4935  040F                     u1855:	
  4936  040F  35F1               	lslf	___ftpack@arg,f
  4937  0410  0DF2               	rlf	___ftpack@arg+1,f
  4938  0411  0DF3               	rlf	___ftpack@arg+2,f
  4939  0412  0B89               	decfsz	9,f
  4940  0413  2C0F               	goto	u1855
  4941  0414                     l2136:	
  4942  0414  1BF2               	btfsc	___ftpack@arg+1,7
  4943  0415  2C1A               	goto	l536
  4944  0416  3002               	movlw	2
  4945  0417  0274               	subwf	___ftpack@exp,w
  4946  0418  1803               	skipnc
  4947  0419  2C0C               	goto	l2134
  4948  041A                     l536:	
  4949  041A  1874               	btfsc	___ftpack@exp,0
  4950  041B  2C22               	goto	l537
  4951  041C  30FF               	movlw	255
  4952  041D  05F1               	andwf	___ftpack@arg,f
  4953  041E  307F               	movlw	127
  4954  041F  05F2               	andwf	___ftpack@arg+1,f
  4955  0420  30FF               	movlw	255
  4956  0421  05F3               	andwf	___ftpack@arg+2,f
  4957  0422                     l537:	
  4958  0422  1003               	clrc
  4959  0423  0CF4               	rrf	___ftpack@exp,f
  4960  0424  0874               	movf	___ftpack@exp,w
  4961  0425  00F6               	movwf	??___ftpack
  4962  0426  01F7               	clrf	??___ftpack+1
  4963  0427  01F8               	clrf	??___ftpack+2
  4964  0428  3010               	movlw	16
  4965  0429                     u1895:	
  4966  0429  35F6               	lslf	??___ftpack,f
  4967  042A  0DF7               	rlf	??___ftpack+1,f
  4968  042B  0DF8               	rlf	??___ftpack+2,f
  4969  042C  0B89               	decfsz	9,f
  4970  042D  2C29               	goto	u1895
  4971  042E  0876               	movf	??___ftpack,w
  4972  042F  04F1               	iorwf	___ftpack@arg,f
  4973  0430  0877               	movf	??___ftpack+1,w
  4974  0431  04F2               	iorwf	___ftpack@arg+1,f
  4975  0432  0878               	movf	??___ftpack+2,w
  4976  0433  04F3               	iorwf	___ftpack@arg+2,f
  4977  0434  0875               	movf	___ftpack@sign,w
  4978  0435  1903               	btfsc	3,2
  4979  0436  0008               	return
  4980  0437  17F3               	bsf	___ftpack@arg+2,7
  4981  0438  0008               	return
  4982  0439                     __end_of___ftpack:	
  4983                           
  4984                           	psect	text25
  4985  05E0                     __ptext25:	
  4986 ;; *************** function _ReadADC *****************
  4987 ;; Defined at:
  4988 ;;		line 25 in file "adc_pic16.c"
  4989 ;; Parameters:    Size  Location     Type
  4990 ;;  ch              1    wreg     unsigned char 
  4991 ;; Auto vars:     Size  Location     Type
  4992 ;;  ch              1    4[COMMON] unsigned char 
  4993 ;; Return value:  Size  Location     Type
  4994 ;;                  2    1[COMMON] unsigned int 
  4995 ;; Registers used:
  4996 ;;		wreg, status,2, status,0
  4997 ;; Tracked objects:
  4998 ;;		On entry : 0/0
  4999 ;;		On exit  : 0/0
  5000 ;;		Unchanged: 0/0
  5001 ;; Data sizes:     COMMON   BANK0   BANK1   BANK2
  5002 ;;      Params:         2       0       0       0
  5003 ;;      Locals:         1       0       0       0
  5004 ;;      Temps:          1       0       0       0
  5005 ;;      Totals:         4       0       0       0
  5006 ;;Total ram usage:        4 bytes
  5007 ;; Hardware stack levels used:    1
  5008 ;; Hardware stack levels required when called:    2
  5009 ;; This function calls:
  5010 ;;		Nothing
  5011 ;; This function is called by:
  5012 ;;		_MCP9700ReadTemp
  5013 ;;		_MCP9700ReadTempHex
  5014 ;; This function uses a non-reentrant model
  5015 ;;
  5016                           
  5017                           
  5018                           ;psect for function _ReadADC
  5019  05E0                     _ReadADC:	
  5020                           
  5021                           ;incstack = 0
  5022                           ; Regs used in _ReadADC: [wreg+status,2+status,0]
  5023                           ;ReadADC@ch stored from wreg
  5024  05E0  00F4               	movwf	ReadADC@ch
  5025                           
  5026                           ;adc_pic16.c: 27: if(ch>7) return 0;
  5027  05E1  3008               	movlw	8
  5028  05E2  0274               	subwf	ReadADC@ch,w
  5029  05E3  1C03               	skipc
  5030  05E4  2DE8               	goto	l1630
  5031  05E5  01F1               	clrf	?_ReadADC
  5032  05E6  01F2               	clrf	?_ReadADC+1
  5033  05E7  0008               	return
  5034  05E8                     l1630:	
  5035                           
  5036                           ;adc_pic16.c: 28: ADCON0bits.CHS=ch;
  5037  05E8  0874               	movf	ReadADC@ch,w
  5038  05E9  00F3               	movwf	??_ReadADC
  5039  05EA  0DF3               	rlf	??_ReadADC,f
  5040  05EB  0DF3               	rlf	??_ReadADC,f
  5041  05EC  0021               	movlb	1	; select bank1
  5042  05ED  081D               	movf	29,w	;volatile
  5043  05EE  0673               	xorwf	??_ReadADC,w
  5044  05EF  3983               	andlw	-125
  5045  05F0  0673               	xorwf	??_ReadADC,w
  5046  05F1  009D               	movwf	29	;volatile
  5047                           
  5048                           ;adc_pic16.c: 31: _delay((unsigned long)((100)*(1000000/4000000.0)));
  5049  05F2  3008               	movlw	8
  5050  05F3  00F3               	movwf	??_ReadADC
  5051  05F4                     u2527:	
  5052  05F4  0BF3               	decfsz	??_ReadADC,f
  5053  05F5  2DF4               	goto	u2527
  5054                           
  5055                           ;adc_pic16.c: 34: ADCON0bits.GO=1;
  5056  05F6  0021               	movlb	1	; select bank1
  5057  05F7  149D               	bsf	29,1	;volatile
  5058  05F8                     l362:	
  5059                           ;adc_pic16.c: 37: while(ADCON0bits.GO);
  5060                           
  5061  05F8  189D               	btfsc	29,1	;volatile
  5062  05F9  2DF8               	goto	l362
  5063                           
  5064                           ;adc_pic16.c: 39: return ((ADRESH<<8)|ADRESL);
  5065  05FA  081C               	movf	28,w	;volatile
  5066  05FB  00F2               	movwf	?_ReadADC+1
  5067  05FC  081B               	movf	27,w	;volatile
  5068  05FD  00F1               	movwf	?_ReadADC
  5069  05FE  0008               	return
  5070  05FF                     __end_of_ReadADC:	
  5071                           
  5072                           	psect	text26
  5073  0676                     __ptext26:	
  5074 ;; *************** function _ADC_ISR *****************
  5075 ;; Defined at:
  5076 ;;		line 137 in file "mcc_generated_files/adc.c"
  5077 ;; Parameters:    Size  Location     Type
  5078 ;;		None
  5079 ;; Auto vars:     Size  Location     Type
  5080 ;;		None
  5081 ;; Return value:  Size  Location     Type
  5082 ;;                  1    wreg      void 
  5083 ;; Registers used:
  5084 ;;		None
  5085 ;; Tracked objects:
  5086 ;;		On entry : 0/0
  5087 ;;		On exit  : 0/0
  5088 ;;		Unchanged: 0/0
  5089 ;; Data sizes:     COMMON   BANK0   BANK1   BANK2
  5090 ;;      Params:         0       0       0       0
  5091 ;;      Locals:         0       0       0       0
  5092 ;;      Temps:          0       0       0       0
  5093 ;;      Totals:         0       0       0       0
  5094 ;;Total ram usage:        0 bytes
  5095 ;; Hardware stack levels used:    1
  5096 ;; Hardware stack levels required when called:    2
  5097 ;; This function calls:
  5098 ;;		Nothing
  5099 ;; This function is called by:
  5100 ;;		_main
  5101 ;; This function uses a non-reentrant model
  5102 ;;
  5103                           
  5104                           
  5105                           ;psect for function _ADC_ISR
  5106  0676                     _ADC_ISR:	
  5107                           
  5108                           ;adc.c: 140: PIR1bits.ADIF = 0;
  5109                           
  5110                           ;incstack = 0
  5111                           ; Regs used in _ADC_ISR: []
  5112  0676  0020               	movlb	0	; select bank0
  5113  0677  1311               	bcf	17,6	;volatile
  5114  0678  0008               	return
  5115  0679                     __end_of_ADC_ISR:	
  5116                           
  5117                           	psect	intentry
  5118  0004                     __pintentry:	
  5119 ;; *************** function _INTERRUPT_InterruptManager *****************
  5120 ;; Defined at:
  5121 ;;		line 164 in file "main.c"
  5122 ;; Parameters:    Size  Location     Type
  5123 ;;		None
  5124 ;; Auto vars:     Size  Location     Type
  5125 ;;		None
  5126 ;; Return value:  Size  Location     Type
  5127 ;;                  1    wreg      void 
  5128 ;; Registers used:
  5129 ;;		status,2, status,0, pclath, cstack
  5130 ;; Tracked objects:
  5131 ;;		On entry : 0/0
  5132 ;;		On exit  : 0/0
  5133 ;;		Unchanged: 0/0
  5134 ;; Data sizes:     COMMON   BANK0   BANK1   BANK2
  5135 ;;      Params:         0       0       0       0
  5136 ;;      Locals:         0       0       0       0
  5137 ;;      Temps:          1       0       0       0
  5138 ;;      Totals:         1       0       0       0
  5139 ;;Total ram usage:        1 bytes
  5140 ;; Hardware stack levels used:    1
  5141 ;; Hardware stack levels required when called:    1
  5142 ;; This function calls:
  5143 ;;		i1_ADC_ISR
  5144 ;; This function is called by:
  5145 ;;		Interrupt level 1
  5146 ;; This function uses a non-reentrant model
  5147 ;;
  5148                           
  5149  0004                     _INTERRUPT_InterruptManager:	
  5150                           
  5151                           ;incstack = 0
  5152                           ; Regs used in _INTERRUPT_InterruptManager: [status,2+status,0+pclath+cstack]
  5153  0004  147E               	bsf	126,0	;set compiler interrupt flag (level 1)
  5154  0005  3180               	pagesel	$
  5155  0006  0020               	movlb	0	; select bank0
  5156  0007  087F               	movf	127,w
  5157  0008  00F0               	movwf	??_INTERRUPT_InterruptManager
  5158                           
  5159                           ;main.c: 168: if(INTCONbits.INTF == 1)
  5160  0009  1C8B               	btfss	11,1	;volatile
  5161  000A  280D               	goto	i1l253
  5162                           
  5163                           ;main.c: 169: {
  5164                           ;main.c: 171: INTCONbits.INTF = 0;
  5165  000B  108B               	bcf	11,1	;volatile
  5166                           
  5167                           ;main.c: 225: }
  5168  000C  2816               	goto	i1l257
  5169  000D                     i1l253:	
  5170                           
  5171                           ;main.c: 228: else if(INTCONbits.PEIE == 1 && PIE1bits.ADIE == 1 && PIR1bits.ADIF == 1)
  5172  000D  1F0B               	btfss	11,6	;volatile
  5173  000E  2816               	goto	i1l257
  5174  000F  0021               	movlb	1	; select bank1
  5175  0010  1F11               	btfss	17,6	;volatile
  5176  0011  2816               	goto	i1l257
  5177  0012  0020               	movlb	0	; select bank0
  5178  0013  1F11               	btfss	17,6	;volatile
  5179  0014  2816               	goto	i1l257
  5180                           
  5181                           ;main.c: 229: {
  5182                           ;main.c: 231: ADC_ISR();
  5183  0015  2679               	fcall	i1_ADC_ISR
  5184  0016                     i1l257:	
  5185                           ;main.c: 235: else
  5186                           ;main.c: 236: {
  5187                           
  5188                           ;main.c: 234: }
  5189                           
  5190  0016  0870               	movf	??_INTERRUPT_InterruptManager,w
  5191  0017  0020               	movlb	0	; select bank0
  5192  0018  00FF               	movwf	127
  5193  0019  107E               	bcf	126,0	;clear compiler interrupt flag (level 1)
  5194  001A  0009               	retfie
  5195  001B                     __end_of_INTERRUPT_InterruptManager:	
  5196                           
  5197                           	psect	text28
  5198  0679                     __ptext28:	
  5199 ;; *************** function i1_ADC_ISR *****************
  5200 ;; Defined at:
  5201 ;;		line 137 in file "mcc_generated_files/adc.c"
  5202 ;; Parameters:    Size  Location     Type
  5203 ;;		None
  5204 ;; Auto vars:     Size  Location     Type
  5205 ;;		None
  5206 ;; Return value:  Size  Location     Type
  5207 ;;                  1    wreg      void 
  5208 ;; Registers used:
  5209 ;;		None
  5210 ;; Tracked objects:
  5211 ;;		On entry : 0/0
  5212 ;;		On exit  : 0/0
  5213 ;;		Unchanged: 0/0
  5214 ;; Data sizes:     COMMON   BANK0   BANK1   BANK2
  5215 ;;      Params:         0       0       0       0
  5216 ;;      Locals:         0       0       0       0
  5217 ;;      Temps:          0       0       0       0
  5218 ;;      Totals:         0       0       0       0
  5219 ;;Total ram usage:        0 bytes
  5220 ;; Hardware stack levels used:    1
  5221 ;; This function calls:
  5222 ;;		Nothing
  5223 ;; This function is called by:
  5224 ;;		_INTERRUPT_InterruptManager
  5225 ;; This function uses a non-reentrant model
  5226 ;;
  5227                           
  5228                           
  5229                           ;psect for function i1_ADC_ISR
  5230  0679                     i1_ADC_ISR:	
  5231                           
  5232                           ;adc.c: 140: PIR1bits.ADIF = 0;
  5233                           
  5234                           ;incstack = 0
  5235                           ; Regs used in i1_ADC_ISR: []
  5236  0679  0020               	movlb	0	; select bank0
  5237  067A  1311               	bcf	17,6	;volatile
  5238  067B  0008               	return
  5239  067C                     __end_ofi1_ADC_ISR:	
  5240  007E                     btemp	set	126	;btemp
  5241  007E                     int$flags	set	126
  5242  007E                     wtemp	set	126
  5243  007E                     wtemp0	set	126
  5244  0080                     wtemp1	set	128
  5245  0082                     wtemp2	set	130
  5246  0084                     wtemp3	set	132
  5247  0086                     wtemp4	set	134
  5248  0088                     wtemp5	set	136
  5249  007F                     wtemp6	set	127
  5250  007E                     ttemp	set	126
  5251  007E                     ttemp0	set	126
  5252  0081                     ttemp1	set	129
  5253  0084                     ttemp2	set	132
  5254  0087                     ttemp3	set	135
  5255  007F                     ttemp4	set	127
  5256  007E                     ltemp	set	126
  5257  007E                     ltemp0	set	126
  5258  0082                     ltemp1	set	130
  5259  0086                     ltemp2	set	134
  5260  0080                     ltemp3	set	128


Data Sizes:
    Strings     0
    Constant    0
    Data        6
    BSS         48
    Persistent  0
    Stack       0

Auto Spaces:
    Space          Size  Autos    Used
    COMMON           14     12      13
    BANK0            80     47      80
    BANK1            80      0      20
    BANK2            80      0       0

Pointer List with Targets:

    None.

Critical Paths under _main in COMMON

    _main->_MCP9700ReadTempHex
    _getRGB->_I2C_WriteByte
    _as3955writeEEPROM->_SPI_Exchange8bit
    _SYSTEM_Initialize->_PIN_MANAGER_Initialize
    _MCP9700ReadTempHex->___lwdiv
    _MCP9700ReadTemp->___ftadd
    _MCP9700ReadTemp->___lwtoft
    ___lwtoft->___ftpack
    ___ftmul->___lwtoft
    ___ftdiv->___lwtoft
    ___ftadd->___ftpack

Critical Paths under _INTERRUPT_InterruptManager in COMMON

    None.

Critical Paths under _main in BANK0

    _main->_MCP9700ReadTemp
    _MCP9700ReadTemp->___ftmul
    ___ftmul->___ftdiv
    ___ftdiv->___lwtoft

Critical Paths under _INTERRUPT_InterruptManager in BANK0

    None.

Critical Paths under _main in BANK1

    None.

Critical Paths under _INTERRUPT_InterruptManager in BANK1

    None.

Critical Paths under _main in BANK2

    None.

Critical Paths under _INTERRUPT_InterruptManager in BANK2

    None.

Call Graph Tables:

 ---------------------------------------------------------------------------------
 (Depth) Function   	        Calls       Base Space   Used Autos Params    Refs
 ---------------------------------------------------------------------------------
 (0) _main                                                 5     5      0   10933
                                             42 BANK0      5     5      0
                            _ADC_ISR
                    _MCP9700ReadTemp
                 _MCP9700ReadTempHex
                  _SYSTEM_Initialize
                  _as3955writeEEPROM
                             _getRGB
 ---------------------------------------------------------------------------------
 (1) _getRGB                                               3     3      0     207
                                              6 COMMON     3     3      0
                     _I2C_ReadResult
                        _I2C_SendOne
                       _I2C_SendZero
                          _I2C_Start
                           _I2C_Stop
                      _I2C_WriteByte
 ---------------------------------------------------------------------------------
 (2) _I2C_WriteByte                                        5     5      0     114
                                              1 COMMON     5     5      0
                        _I2C_SendOne
                       _I2C_SendZero
 ---------------------------------------------------------------------------------
 (3) _I2C_SendZero                                         0     0      0       0
 ---------------------------------------------------------------------------------
 (3) _I2C_SendOne                                          0     0      0       0
 ---------------------------------------------------------------------------------
 (2) _I2C_Stop                                             0     0      0       0
 ---------------------------------------------------------------------------------
 (2) _I2C_Start                                            0     0      0       0
 ---------------------------------------------------------------------------------
 (2) _I2C_ReadResult                                       4     4      0      93
                                              1 COMMON     4     4      0
                   _I2C_WaitForSlave
 ---------------------------------------------------------------------------------
 (3) _I2C_WaitForSlave                                     0     0      0       0
 ---------------------------------------------------------------------------------
 (1) _as3955writeEEPROM                                    9     5      4     327
                                              2 COMMON     9     5      4
                   _SPI_Exchange8bit
 ---------------------------------------------------------------------------------
 (2) _SPI_Exchange8bit                                     1     1      0      22
                                              1 COMMON     1     1      0
 ---------------------------------------------------------------------------------
 (1) _SYSTEM_Initialize                                    0     0      0      23
                     _ADC_Initialize
              _OSCILLATOR_Initialize
             _PIN_MANAGER_Initialize
                     _SPI_Initialize
                     _WDT_Initialize
 ---------------------------------------------------------------------------------
 (2) _WDT_Initialize                                       0     0      0       0
 ---------------------------------------------------------------------------------
 (2) _SPI_Initialize                                       0     0      0       0
 ---------------------------------------------------------------------------------
 (2) _PIN_MANAGER_Initialize                               1     1      0      23
                                              1 COMMON     1     1      0
 ---------------------------------------------------------------------------------
 (2) _OSCILLATOR_Initialize                                0     0      0       0
 ---------------------------------------------------------------------------------
 (2) _ADC_Initialize                                       0     0      0       0
 ---------------------------------------------------------------------------------
 (1) _MCP9700ReadTempHex                                   5     3      2     426
                                              9 COMMON     3     1      2
                                              0 BANK0      2     2      0
                            _ReadADC
                            ___lwdiv
 ---------------------------------------------------------------------------------
 (1) _MCP9700ReadTemp                                      9     6      3    9950
                                             33 BANK0      9     6      3
                            _ReadADC
                            ___ftadd
                            ___ftdiv
                            ___ftmul
                            ___lwdiv
                           ___lwtoft
 ---------------------------------------------------------------------------------
 (2) ___lwtoft                                             4     1      3    1790
                                              9 COMMON     3     0      3
                                              0 BANK0      1     1      0
                           ___ftpack
 ---------------------------------------------------------------------------------
 (2) ___lwdiv                                              8     4      4     334
                                              1 COMMON     8     4      4
 ---------------------------------------------------------------------------------
 (2) ___ftmul                                             16    10      6    2301
                                             17 BANK0     16    10      6
                            ___ftdiv (ARG)
                           ___ftpack
                           ___lwtoft (ARG)
 ---------------------------------------------------------------------------------
 (2) ___ftdiv                                             16    10      6    2233
                                              1 BANK0     16    10      6
                           ___ftpack
                           ___lwtoft (ARG)
 ---------------------------------------------------------------------------------
 (2) ___ftadd                                             13     7      6    3106
                                              9 COMMON     3     3      0
                                              0 BANK0     10     4      6
                           ___ftpack
 ---------------------------------------------------------------------------------
 (3) ___ftpack                                             8     3      5    1705
                                              1 COMMON     8     3      5
 ---------------------------------------------------------------------------------
 (2) _ReadADC                                              4     2      2      44
                                              1 COMMON     4     2      2
 ---------------------------------------------------------------------------------
 (1) _ADC_ISR                                              0     0      0       0
 ---------------------------------------------------------------------------------
 Estimated maximum stack depth 3
 ---------------------------------------------------------------------------------
 (Depth) Function   	        Calls       Base Space   Used Autos Params    Refs
 ---------------------------------------------------------------------------------
 (4) _INTERRUPT_InterruptManager                           1     1      0       0
                                              0 COMMON     1     1      0
                          i1_ADC_ISR
 ---------------------------------------------------------------------------------
 (5) i1_ADC_ISR                                            0     0      0       0
 ---------------------------------------------------------------------------------
 Estimated maximum stack depth 5
 ---------------------------------------------------------------------------------

 Call Graph Graphs:

 _main (ROOT)
   _ADC_ISR
   _MCP9700ReadTemp
     _ReadADC
     ___ftadd
       ___ftpack
     ___ftdiv
       ___ftpack
       ___lwtoft (ARG)
         ___ftpack
     ___ftmul
       ___ftdiv (ARG)
         ___ftpack
         ___lwtoft (ARG)
           ___ftpack
       ___ftpack (ARG)
       ___lwtoft (ARG)
         ___ftpack
     ___lwdiv
     ___lwtoft
       ___ftpack
   _MCP9700ReadTempHex
     _ReadADC
     ___lwdiv
   _SYSTEM_Initialize
     _ADC_Initialize
     _OSCILLATOR_Initialize
     _PIN_MANAGER_Initialize
     _SPI_Initialize
     _WDT_Initialize
   _as3955writeEEPROM
     _SPI_Exchange8bit
   _getRGB
     _I2C_ReadResult
       _I2C_WaitForSlave
     _I2C_SendOne
     _I2C_SendZero
     _I2C_Start
     _I2C_Stop
     _I2C_WriteByte
       _I2C_SendOne
       _I2C_SendZero

 _INTERRUPT_InterruptManager (ROOT)
   i1_ADC_ISR

 Address spaces:
Name               Size   Autos  Total    Cost      Usage
BIGRAM              F0      0       0       0        0.0%
NULL                 0      0       0       0        0.0%
CODE                 0      0       0       0        0.0%
BITCOMMON            E      0       0       1        0.0%
BITSFR0              0      0       0       1        0.0%
SFR0                 0      0       0       1        0.0%
COMMON               E      C       D       2       92.9%
BITSFR1              0      0       0       2        0.0%
SFR1                 0      0       0       2        0.0%
BITSFR2              0      0       0       3        0.0%
SFR2                 0      0       0       3        0.0%
STACK                0      0       0       3        0.0%
BITSFR3              0      0       0       4        0.0%
SFR3                 0      0       0       4        0.0%
ABS                  0      0      71       4        0.0%
BITBANK0            50      0       0       5        0.0%
BITSFR4              0      0       0       5        0.0%
SFR4                 0      0       0       5        0.0%
BANK0               50     2F      50       6      100.0%
BITSFR5              0      0       0       6        0.0%
SFR5                 0      0       0       6        0.0%
BITBANK1            50      0       0       7        0.0%
BITSFR6              0      0       0       7        0.0%
SFR6                 0      0       0       7        0.0%
BANK1               50      0      14       8       25.0%
BITSFR7              0      0       0       8        0.0%
SFR7                 0      0       0       8        0.0%
BITBANK2            50      0       0       9        0.0%
BITSFR8              0      0       0       9        0.0%
SFR8                 0      0       0       9        0.0%
BANK2               50      0       0      10        0.0%
BITSFR9              0      0       0      10        0.0%
SFR9                 0      0       0      10        0.0%
BITSFR10             0      0       0      11        0.0%
SFR10                0      0       0      11        0.0%
DATA                 0      0      71      11        0.0%
BITSFR11             0      0       0      12        0.0%
SFR11                0      0       0      12        0.0%
BITSFR12             0      0       0      13        0.0%
SFR12                0      0       0      13        0.0%
BITSFR13             0      0       0      14        0.0%
SFR13                0      0       0      14        0.0%
BITSFR14             0      0       0      15        0.0%
SFR14                0      0       0      15        0.0%
BITSFR15             0      0       0      16        0.0%
SFR15                0      0       0      16        0.0%
BITSFR16             0      0       0      17        0.0%
SFR16                0      0       0      17        0.0%
BITSFR17             0      0       0      18        0.0%
SFR17                0      0       0      18        0.0%
BITSFR18             0      0       0      19        0.0%
SFR18                0      0       0      19        0.0%
BITSFR19             0      0       0      20        0.0%
SFR19                0      0       0      20        0.0%
BITSFR20             0      0       0      21        0.0%
SFR20                0      0       0      21        0.0%
BITSFR21             0      0       0      22        0.0%
SFR21                0      0       0      22        0.0%
BITSFR22             0      0       0      23        0.0%
SFR22                0      0       0      23        0.0%
BITSFR23             0      0       0      24        0.0%
SFR23                0      0       0      24        0.0%
BITSFR24             0      0       0      25        0.0%
SFR24                0      0       0      25        0.0%
BITSFR25             0      0       0      26        0.0%
SFR25                0      0       0      26        0.0%
BITSFR26             0      0       0      27        0.0%
SFR26                0      0       0      27        0.0%
BITSFR27             0      0       0      28        0.0%
SFR27                0      0       0      28        0.0%
BITSFR28             0      0       0      29        0.0%
SFR28                0      0       0      29        0.0%
BITSFR29             0      0       0      30        0.0%
SFR29                0      0       0      30        0.0%
BITSFR30             0      0       0      31        0.0%
SFR30                0      0       0      31        0.0%
BITSFR31             0      0       0      32        0.0%
SFR31                0      0       0      32        0.0%


Microchip Technology PIC Macro Assembler V1.36 build -262312587 
Symbol Table                                                                                   Wed Sep 29 10:29:04 2021

                     _SPI_Initialize 0651                                    _k 0069  
                 __size_of_I2C_Start 000C                          __CFG_CP$OFF 0000  
                ??_as3955writeEEPROM 0076                                   l87 064D  
                                 _IR 0052                         ___ftadd@exp1 007B  
                       ___ftadd@exp2 007A                          __CFG_LVP$ON 0000  
                       ___ftadd@sign 0079                                  l300 05C7  
                                l362 05F8                                  l294 066E  
                                l536 041A                                  l560 00D8  
                                l537 0422                                  l529 0407  
                                _GIE 005F                                  _red 005C  
                    __end_of_ADC_ISR 0679                         __CFG_BORV$LO 0000  
                                wreg 0009                 __size_of_I2C_SendOne 000A  
                       ___ftdiv@cntr 002B                         ___ftdiv@sign 0030  
                               l2120 03DD                                 l2200 00EA  
                               l2124 03E4                                 l2204 00FC  
                               l2300 0293                                 l2134 040C  
                               l2126 03EE                                 l2214 0117  
                               l2230 02E7                                 l2136 0414  
                               l2128 03F3                                 l2224 02D1  
                               l1600 0593                                 l2154 0061  
                               l1610 05A2                                 l2164 0077  
                               l2252 0341                                 l2244 0328  
                               l1620 05B4                                 l1630 05E8  
                               l2182 00A4                                 l2158 0068  
                               l2184 00AE                                 l2176 0091  
                               l2272 0234                                 l2352 0151  
                               l2194 00CA                                 l2186 00B3  
                               l2266 021E                                 l2196 00D4  
                               l2188 00B7                                 l2284 026F  
                               l1820 0576                                 l1812 0558  
                               l1814 0564                                 l1582 05CB  
                               l1590 05DE                                 l2296 028B  
                               l2288 0277                                 l1824 057F  
                               l1584 05CC            __end_of_as3955writeEEPROM 04DB  
                               u1060 0519                                 u2005 0092  
                               u2035 00A5                                 u2205 0342  
                               _LATA 010C                                 _LATC 010E  
                               u2065 00B8                                 u2315 0294  
                               u2165 02F9                                 u2325 029A  
                               u2245 0240                                 u2095 00CB  
                               u2175 0309                                 u2255 0250  
                               u1615 055B                                 u2407 01CF  
                               u2185 0329                                 u2417 01E5  
                               u2195 0338                                 u2275 0278  
                               u1635 0565                                 u2507 0376  
                               u2427 01F8                                 u2347 0140  
                               u2285 027E                                 u1645 056F  
                               u2517 0381                                 u2437 0201  
                               u2357 014C                                 u2527 05F4  
                               u1815 03E9                                 u1655 0577  
                               u2447 044E                                 u2367 0158  
                               u2457 048F                                 u2377 018F  
                               u1835 0402                                 u2467 0524  
                               u1675 04A9                                 u2387 01A5  
                               u2477 052F                                 u1685 04BA  
                               u2397 01BA                                 u1855 040F  
                               u2487 053A                                 u1695 04CB  
                               u2497 036B                                 u1895 0429  
                               _WPUA 020C                                 _WPUC 020E  
                       __CFG_WRT$OFF 0000                                 _blue 0054  
                               _reg0 006B                                 _reg1 006C  
                               _main 012E                         ___ftpack@arg 0071  
                       ___ftpack@exp 0074                                 _temp 004F  
                               fsr0h 0005                                 fsr0l 0004  
                               indf0 0000                                 btemp 007E  
                   __end_of_I2C_Stop 061E                        __CFG_BOREN$ON 0000  
                               ltemp 007E                                 start 001B  
                               ttemp 007E                                 wtemp 007E  
                 __size_ofi1_ADC_ISR 0003               __end_of_SPI_Initialize 0658  
              __size_of_I2C_SendZero 000A                        __CFG_MCLRE$ON 0000  
                       ___ftmul@cntr 003F                         ___ftmul@sign 0040  
                    __end_of_ReadADC 05FF                        __CFG_PLLEN$ON 0000  
     __size_of_OSCILLATOR_Initialize 0006        __end_of_OSCILLATOR_Initialize 066A  
                              ?_main 0070             __end_of_I2C_WaitForSlave 0672  
                    __end_of___ftadd 012E                        __CFG_WDTE$OFF 0000  
                    __end_of___ftdiv 0362                      __end_of___ftmul 02BA  
                    __end_of___lwdiv 0584                                i1l253 000D  
                              i1l257 0016                                _TRISA 008C  
                              _TRISC 008E                                _datar 00AC  
                              _dataw 00B0                       _WDT_Initialize 0672  
                              _green 0058                                _red_R 005E  
                      ___ftpack@sign 0075                                _start 006D  
                  __end_of_I2C_Start 062A                         _I2C_SendZero 062A  
                              ltemp0 007E                                ltemp1 0082  
                              ltemp2 0086                                ltemp3 0080  
                              ttemp0 007E                                ttemp1 0081  
                              ttemp2 0084                                ttemp3 0087  
                              ttemp4 007F                                status 0003  
                              wtemp0 007E                                wtemp1 0080  
                              wtemp2 0082                                wtemp3 0084  
                              wtemp4 0086                                wtemp5 0088  
                              wtemp6 007F                      ?_SPI_Initialize 0070  
                    __initialization 001C                         __end_of_main 0207  
                          ??_ADC_ISR 0071                       __CFG_LPBOR$OFF 0000  
        ?_INTERRUPT_InterruptManager 0070                               ??_main 004A  
                  __end_ofi1_ADC_ISR 067C               __end_of_WDT_Initialize 0676  
                     _convertedValue 00A0             __end_of_SPI_Exchange8bit 0651  
                             _ADCON0 009D                               _ADCON1 009E  
                             _ADCON2 009F               __size_of_I2C_WriteByte 002A  
                             _ADRESH 009C                               _ADRESL 009B  
                     __CFG_ZCDDIS$ON 0000                               _ANSELA 018C  
                             _ANSELC 018E                     __end_of___ftpack 0439  
         __size_of_as3955writeEEPROM 0049                               _ODCONA 028C  
                             _ODCONC 028E                     __end_of___lwtoft 0612  
                             _OSCCON 0099          MCP9700ReadTempHex@adc_value 0020  
                             _WDTCON 0097                               _SSPBUF 0211  
                             _IR_lsb 0062                               _IR_msb 0063  
                          ??_ReadADC 0073                       __CFG_PWRTE$OFF 0000  
                  _initial_address_w 006E               I2C_ReadResult@readback 0074  
                          ??___ftadd 0026                       __CFG_STVREN$ON 0000  
                             _getRGB 0439                            ??___ftdiv 0027  
                          ??___ftmul 0037                               _blue_R 0056  
                          ??___lwdiv 0075              __size_of_I2C_ReadResult 0032  
              ___ftmul@f3_as_product 003C                            ?_I2C_Stop 0070  
                    ?_WDT_Initialize 0070                    _SYSTEM_Initialize 065E  
            __end_of__initialization 0036                           ___ftadd@f1 0020  
                         ___ftadd@f2 0023                   ?_SYSTEM_Initialize 0070  
                         ___ftdiv@f1 0024                           ___ftdiv@f2 0021  
                         ___ftdiv@f3 002C                   _MCP9700ReadTempHex 051B  
           __size_of_MCP9700ReadTemp 0073                           ___ftmul@f1 0031  
                         ___ftmul@f2 0034                       __pcstackCOMMON 0070  
                      _I2C_WriteByte 05B6                         __pidataBANK0 067C  
                       __pidataBANK1 066A                  ??_SYSTEM_Initialize 0072  
                ?_MCP9700ReadTempHex 0079                           ___lwtoft@c 0079  
                     _OPTION_REGbits 0095                           ??_I2C_Stop 0071  
          __end_of_SYSTEM_Initialize 0664                 ??_MCP9700ReadTempHex 007B  
                         __pbssBANK0 004F                           __pbssBANK1 00A0  
                    _convertedValue1 00A4                      _convertedValue2 00A8  
                         __pmaintext 012E                       ?_I2C_WriteByte 0070  
                    __CFG_PPS1WAY$ON 0000                              ?_getRGB 0070  
                         __pintentry 0004                              _ADC_ISR 0676  
                          ?___ftpack 0071                        ??_I2C_SendOne 0071  
            __size_of_ADC_Initialize 000A                            ?___lwtoft 0079  
                  ?_I2C_WaitForSlave 0070                   ??_I2C_WaitForSlave 0071  
                            _OSCSTAT 009A                              _OSCTUNE 0098  
                            _SSP1ADD 0212                              _PPSLOCK 0E0F  
                   ??_SPI_Initialize 0071                              _ReadADC 05E0  
                          _I2C_Start 061E             MCP9700ReadTemp@adc_value 0048  
                            ___ftadd 0039                              ___ftdiv 02BA  
                            ___ftmul 0207                              ___lwdiv 0550  
                    __size_of_getRGB 0059                       _I2C_ReadResult 0584  
                  ??_MCP9700ReadTemp 0044                           ??___ftpack 0076  
                            __ptext1 0439                              __ptext2 05B6  
                            __ptext3 062A                              __ptext4 0634  
                            __ptext5 0612                              __ptext6 061E  
                            __ptext7 0584                              __ptext8 066E  
                            __ptext9 0492                           ??___lwtoft 0020  
                            _green_R 005A                _OSCILLATOR_Initialize 0664  
                            _red_lsb 006A                              _red_msb 007C  
           ??_PIN_MANAGER_Initialize 0071                              _tempHex 0060  
                __end_of_I2C_SendOne 063E                    ?_SPI_Exchange8bit 0070  
         __size_of_SYSTEM_Initialize 0006                              clrloop0 0659  
                          i1_ADC_ISR 0679                 end_of_initialization 0036  
                 ??_SPI_Exchange8bit 0071                 SPI_Exchange8bit@data 0071  
                         ?_I2C_Start 0070                      ??_I2C_WriteByte 0071  
             __end_of_I2C_ReadResult 05B6                     ??_WDT_Initialize 0071  
                          _PORTAbits 000C                     __CFG_FOSC$INTOSC 0000  
                          ReadADC@ch 0074                    __size_of_I2C_Stop 000C  
                         ?i1_ADC_ISR 0070                          ___ftdiv@exp 002F  
                        ___ftmul@exp 003B                      ?_I2C_ReadResult 0070  
                     __end_of_getRGB 0492                       _ADC_Initialize 063E  
             ?_OSCILLATOR_Initialize 0070                          _I2C_SendOne 0634  
                start_initialization 001C      __size_of_PIN_MANAGER_Initialize 0040  
                        ??_I2C_Start 0071                             ??_getRGB 0076  
             __end_of_ADC_Initialize 0648                          __pdataBANK0 006E  
                        __pdataBANK1 00B0                             ?_ADC_ISR 0070  
                     I2C_WriteByte@i 0073                    __size_of___ftpack 0064  
                        __pbssCOMMON 007C                            ___latbits 0000  
                  __size_of___lwtoft 0013                        __pcstackBANK0 0020  
                        ??i1_ADC_ISR 0070                        ?_I2C_SendZero 0070  
        __size_of_MCP9700ReadTempHex 0035            __size_of_I2C_WaitForSlave 0004  
                           ?_ReadADC 0071                      _MCP9700ReadTemp 0362  
                   ___lwdiv@dividend 0073               _PIN_MANAGER_Initialize 04DB  
                           ?___ftadd 0020                             ?___ftdiv 0021  
                           ?___ftmul 0031                             ?___lwdiv 0071  
                    ?_ADC_Initialize 0070         ??_INTERRUPT_InterruptManager 0070  
              as3955writeEEPROM@addr 007A                as3955writeEEPROM@data 0072  
                           _I2C_Stop 0612                            _green_lsb 0067  
                          _green_msb 0068                     ___lwdiv@quotient 0076  
                     ??_I2C_SendZero 0071                      I2C_ReadResult@i 0072  
                           _LATCbits 010E                            clear_ram0 0658  
                           _PIE1bits 0091  __size_of_INTERRUPT_InterruptManager 0017  
                           _PIR1bits 0011            __size_of_SPI_Exchange8bit 0009  
                           _SSP1CON1 0215                             _SSP1STAT 0214  
                   __size_of_ADC_ISR 0003                           _ADCON0bits 009D  
                         _ADCON1bits 009E              __end_of_MCP9700ReadTemp 03D5  
                   ??_I2C_ReadResult 0071                     MCP9700ReadTemp@t 0045  
                   __size_of_ReadADC 001F                __end_of_I2C_WriteByte 05E0  
            __size_of_SPI_Initialize 0007              ??_OSCILLATOR_Initialize 0071  
                   __size_of___ftadd 00F5                     __size_of___ftdiv 00A8  
                   __size_of___ftmul 00B3                     __size_of___lwdiv 0034  
                           ___ftpack 03D5                         ?_I2C_SendOne 0070  
                           ___lwtoft 05FF                             _databyte 0066  
                    ___lwdiv@divisor 0071                      ___lwdiv@counter 0078  
                           __ptext10 0648                             __ptext11 065E  
                           __ptext20 0550                             __ptext12 0672  
                           __ptext21 0207                             __ptext13 0651  
                           __ptext22 02BA                             __ptext14 04DB  
                           __ptext23 0039                             __ptext15 0664  
                           __ptext24 03D5                             __ptext16 063E  
                           __ptext25 05E0                             __ptext17 051B  
                           __ptext26 0676                             __ptext18 0362  
                           __ptext19 05FF                             __ptext28 0679  
                       _SSP1CON1bits 0215                             _blue_lsb 0064  
                           _blue_msb 0065                             _n_medida 006F  
                   _I2C_WaitForSlave 066E                        __size_of_main 00D9  
                      _SSPDATPPSbits 0E21                           _RC0PPSbits 0EA0  
                         _RC2PPSbits 0EA2                        _SSPCLKPPSbits 0E20  
                           int$flags 007E                 __end_of_I2C_SendZero 0634  
 __end_of_INTERRUPT_InterruptManager 001B           _INTERRUPT_InterruptManager 0004  
                       _SSP1STATbits 0214          PIN_MANAGER_Initialize@state 0071  
                         _INTCONbits 000B              __size_of_WDT_Initialize 0004  
                   ?_MCP9700ReadTemp 0041                             intlevel1 0000  
            ?_PIN_MANAGER_Initialize 0070                    __CFG_CLKOUTEN$OFF 0000  
                        _PPSLOCKbits 0E0F                     ??_ADC_Initialize 0071  
                   _SPI_Exchange8bit 0648                 I2C_WriteByte@theByte 0072  
         __end_of_MCP9700ReadTempHex 0550       __end_of_PIN_MANAGER_Initialize 051B  
                  _as3955writeEEPROM 0492                    I2C_WriteByte@temp 0075  
                 ?_as3955writeEEPROM 0072  
