# Supplementary material for: Smart facemask for wireless CO2 monitoring
Source: Nat Commun. 2022 Jan 10;13:72. doi: 10.1038/s41467-021-27733-3 (PMC8748626; doi:10.1038/s41467-021-27733-3)
Supplement: Supplementary file 5 — Supplementary Software [file 41467_2021_27733_MOESM5_ESM.zip › SmartMaskCO2_Code/Microcontroller/AS3955pea2021_v4.X/dist/default/production/AS3955pea2021_v3.X.production.map]

Microchip MPLAB XC8 Compiler V1.36 ()

Linker command line:

-W-3 --edf=C:\Program Files (x86)\Microchip\xc8\v1.36\dat\en_msgs.txt -cs \
  -h+dist/default/production\AS3955pea2021_v3.X.production.sym \
  --cmf=dist/default/production\AS3955pea2021_v3.X.production.cmf -z \
  -Q16LF1703 -oC:\Users\ECsens\AppData\Local\Temp\sffg.2 \
  -Mdist/default/production/AS3955pea2021_v3.X.production.map -E1 -ver=XC8 \
  -ASTACK=02064h-020efh -pstack=STACK -ACODE=00h-07FFh -ASTRCODE=00h-07FFh \
  -ASTRING=00h-0FFhx8 -ACONST=00h-0FFhx8 -AENTRY=00h-0FFhx8 \
  -ACOMMON=070h-07Fh -ABANK0=020h-06Fh -ABANK1=0A0h-0EFh \
  -ABANK2=0120h-016Fh -ABIGRAM=02000h-020EFh \
  -ARAM=020h-06Fh,0A0h-0EFh,0120h-016Fh \
  -AABS1=020h-07Fh,0A0h-0EFh,0120h-016Fh -ASFR0=00h-01Fh -ASFR1=080h-09Fh \
  -ASFR2=0100h-011Fh -ASFR3=0180h-01EFh -ASFR4=0200h-026Fh \
  -ASFR5=0280h-02EFh -ASFR6=0300h-036Fh -ASFR7=0380h-03EFh \
  -ASFR8=0400h-046Fh -ASFR9=0480h-04EFh -ASFR10=0500h-056Fh \
  -ASFR11=0580h-05EFh -ASFR12=0600h-066Fh -ASFR13=0680h-06EFh \
  -ASFR14=0700h-076Fh -ASFR15=0780h-07EFh -ASFR16=0800h-086Fh \
  -ASFR17=0880h-08EFh -ASFR18=0900h-096Fh -ASFR19=0980h-09EFh \
  -ASFR20=0A00h-0A6Fh -ASFR21=0A80h-0AEFh -ASFR22=0B00h-0B6Fh \
  -ASFR23=0B80h-0BEFh -ASFR24=0C00h-0C6Fh -ASFR25=0C80h-0CEFh \
  -ASFR26=0D00h-0D6Fh -ASFR27=0D80h-0DEFh -ASFR28=0E00h-0E6Fh \
  -ASFR29=0E80h-0EEFh -ASFR30=0F00h-0F6Fh -ASFR31=0F80h-0FEFh \
  -preset_vec=00h,intentry=04h,init,end_init -ppowerup=CODE -pcinit=CODE \
  -pfunctab=CODE -ACONFIG=08007h-08008h -pconfig=CONFIG -DCONFIG=2 \
  -AIDLOC=08000h-08003h -pidloc=IDLOC -DIDLOC=2 -DCODE=2 -DSTRCODE=2 \
  -DSTRING=2 -DCONST=2 -DENTRY=2 -k \
  C:\Users\ECsens\AppData\Local\Temp\sffg.obj \
  dist/default/production\AS3955pea2021_v3.X.production.obj 

Object code version is 3.11

Machine type is 16LF1703


                Name                               Link     Load   Length Selector   Space Scale
C:\Users\ECsens\AppData\Local\Temp\sffg.obj
                end_init                             1B       1B        1        8       0
                reset_vec                             0        0        1        0       0
                config                             8007     8007        2    1000E       0
dist/default/production\AS3955pea2021_v3.X.production.obj
                cinit                                1C       1C       1D        8       0
                intentry                              4        4       17        8       0
                text28                              679      679        3        8       0
                text26                              676      676        3        8       0
                text25                              5E0      5E0       1F        8       0
                text24                              3D5      3D5       64        8       0
                text23                               39       39       F5        8       0
                text22                              2BA      2BA       A8        8       0
                text21                              207      207       B3        8       0
                text20                              550      550       34        8       0
                text19                              5FF      5FF       13        8       0
                text18                              362      362       73        8       0
                text17                              51B      51B       35        8       0
                text16                              63E      63E        A        8       0
                text15                              664      664        6        8       0
                text14                              4DB      4DB       40        8       0
                text13                              651      651        7        8       0
                text12                              672      672        4        8       0
                text11                              65E      65E        6        8       0
                text10                              648      648        9        8       0
                text9                               492      492       49        8       0
                text8                               66E      66E        4        8       0
                text7                               584      584       32        8       0
                text6                               61E      61E        C        8       0
                text5                               612      612        C        8       0
                text4                               634      634        A        8       0
                text3                               62A      62A        A        8       0
                text2                               5B6      5B6       2A        8       0
                text1                               439      439       59        8       0
                maintext                            12E      12E       D9        8       0
                cstackBANK0                          20       20       2F       20       1
                cstackCOMMON                         70       70        C       70       1
                clrtext                             658      658        6        8       0
                dataBANK1                            B0       B0        4       A0       1
                bssBANK1                             A0       A0       10       A0       1
                dataBANK0                            6E       6E        2       20       1
                bssBANK0                             4F       4F       1F       20       1
                bssCOMMON                            7C       7C        1       70       1
                idataBANK1                          66A      66A        4        8       0
                idataBANK0                          67C      67C        2        8       0

TOTAL           Name                               Link     Load   Length     Space
        CLASS   STACK          

        CLASS   CODE           
                end_init                             1B       1B        1         0
                cinit                                1C       1C       1D         0
                intentry                              4        4       17         0
                reset_vec                             0        0        1         0
                text28                              679      679        3         0
                text26                              676      676        3         0
                text25                              5E0      5E0       1F         0
                text24                              3D5      3D5       64         0
                text23                               39       39       F5         0
                text22                              2BA      2BA       A8         0
                text21                              207      207       B3         0
                text20                              550      550       34         0
                text19                              5FF      5FF       13         0
                text18                              362      362       73         0
                text17                              51B      51B       35         0
                text16                              63E      63E        A         0
                text15                              664      664        6         0
                text14                              4DB      4DB       40         0
                text13                              651      651        7         0
                text12                              672      672        4         0
                text11                              65E      65E        6         0
                text10                              648      648        9         0
                text9                               492      492       49         0
                text8                               66E      66E        4         0
                text7                               584      584       32         0
                text6                               61E      61E        C         0
                text5                               612      612        C         0
                text4                               634      634        A         0
                text3                               62A      62A        A         0
                text2                               5B6      5B6       2A         0
                text1                               439      439       59         0
                maintext                            12E      12E       D9         0
                clrtext                             658      658        6         0
                idataBANK1                          66A      66A        4         0
                idataBANK0                          67C      67C        2         0

        CLASS   STRCODE        

        CLASS   STRING         

        CLASS   CONST          

        CLASS   ENTRY          

        CLASS   COMMON         
                cstackCOMMON                         70       70        C         1
                bssCOMMON                            7C       7C        1         1

        CLASS   BANK0          
                cstackBANK0                          20       20       2F         1
                dataBANK0                            6E       6E        2         1
                bssBANK0                             4F       4F       1F         1

        CLASS   BANK1          
                dataBANK1                            B0       B0        4         1
                bssBANK1                             A0       A0       10         1

        CLASS   BANK2          

        CLASS   BIGRAM         

        CLASS   RAM            

        CLASS   ABS1           
                abs_s1                               7E       7E        2         1

        CLASS   SFR0           

        CLASS   SFR1           

        CLASS   SFR2           

        CLASS   SFR3           

        CLASS   SFR4           

        CLASS   SFR5           

        CLASS   SFR6           

        CLASS   SFR7           

        CLASS   SFR8           

        CLASS   SFR9           

        CLASS   SFR10          

        CLASS   SFR11          

        CLASS   SFR12          

        CLASS   SFR13          

        CLASS   SFR14          

        CLASS   SFR15          

        CLASS   SFR16          

        CLASS   SFR17          

        CLASS   SFR18          

        CLASS   SFR19          

        CLASS   SFR20          

        CLASS   SFR21          

        CLASS   SFR22          

        CLASS   SFR23          

        CLASS   SFR24          

        CLASS   SFR25          

        CLASS   SFR26          

        CLASS   SFR27          

        CLASS   SFR28          

        CLASS   SFR29          

        CLASS   SFR30          

        CLASS   SFR31          

        CLASS   CONFIG         
                config                             8007     8007        2         0

        CLASS   IDLOC          

        CLASS   BANK31         

        CLASS   BANK30         

        CLASS   BANK29         

        CLASS   BANK28         

        CLASS   BANK27         

        CLASS   BANK26         

        CLASS   BANK25         

        CLASS   BANK24         

        CLASS   BANK23         

        CLASS   BANK22         

        CLASS   BANK21         

        CLASS   BANK20         

        CLASS   BANK19         

        CLASS   BANK18         

        CLASS   BANK17         

        CLASS   BANK16         

        CLASS   BANK15         

        CLASS   BANK14         

        CLASS   BANK13         

        CLASS   BANK12         

        CLASS   BANK11         

        CLASS   BANK10         

        CLASS   BANK9          

        CLASS   BANK8          

        CLASS   BANK7          

        CLASS   BANK6          

        CLASS   BANK5          

        CLASS   BANK4          

        CLASS   BANK3          

        CLASS   EEDATA         


SEGMENTS        Name                           Load    Length   Top    Selector   Space  Class     Delta

                reset_vec                      000000  000001  000001         0       0  CODE        2
                intentry                       000004  00067A  00067E         8       0  CODE        2
                cstackBANK0                    000020  000050  000070        20       1  BANK0       1
                cstackCOMMON                   000070  00000D  00007D        70       1  COMMON      1
                bssBANK1                       0000A0  000014  0000B4        A0       1  BANK1       1
                config                         008007  000002  008009     1000E       0  CONFIG      2


UNUSED ADDRESS RANGES

        Name                Unused          Largest block    Delta
        BANK1            000B4-000EF              3C           1
        BANK2            00120-0016F              50           1
        BIGRAM           02000-020EF              F0           1
        CODE             00001-00003               3           2
                         0067E-007FF             182
        COMMON           0007D-0007D               1           1
        CONST            00001-00003               3           2
                         0067E-007FF              82
        ENTRY            00001-00003               3           2
                         0067E-007FF              82
        IDLOC            08000-08003               4           2
        RAM              000B4-000EF              3C           1
                         00120-0016F              50
        SFR0             00000-0001F              20           1
        SFR1             00080-0009F              20           1
        SFR10            00500-0056F              70           1
        SFR11            00580-005EF              70           1
        SFR12            00600-0066F              70           1
        SFR13            00680-006EF              70           1
        SFR14            00700-0076F              70           1
        SFR15            00780-007EF              70           1
        SFR16            00800-0086F              70           1
        SFR17            00880-008EF              70           1
        SFR18            00900-0096F              70           1
        SFR19            00980-009EF              70           1
        SFR2             00100-0011F              20           1
        SFR20            00A00-00A6F              70           1
        SFR21            00A80-00AEF              70           1
        SFR22            00B00-00B6F              70           1
        SFR23            00B80-00BEF              70           1
        SFR24            00C00-00C6F              70           1
        SFR25            00C80-00CEF              70           1
        SFR26            00D00-00D6F              70           1
        SFR27            00D80-00DEF              70           1
        SFR28            00E00-00E6F              70           1
        SFR29            00E80-00EEF              70           1
        SFR3             00180-001EF              70           1
        SFR30            00F00-00F6F              70           1
        SFR31            00F80-00FEF              70           1
        SFR4             00200-0026F              70           1
        SFR5             00280-002EF              70           1
        SFR6             00300-0036F              70           1
        SFR7             00380-003EF              70           1
        SFR8             00400-0046F              70           1
        SFR9             00480-004EF              70           1
        STACK            02064-020EF              8C           1
        STRCODE          00001-00003               3           2
                         0067E-007FF             182
        STRING           00001-00003               3           2
                         0067E-007FF              82

                                  Symbol Table

?_MCP9700ReadTemp                    cstackBANK0  00041
?_MCP9700ReadTempHex                 cstackCOMMON 00079
?_ReadADC                            cstackCOMMON 00071
?___ftadd                            cstackBANK0  00020
?___ftdiv                            cstackBANK0  00021
?___ftmul                            cstackBANK0  00031
?___ftpack                           cstackCOMMON 00071
?___lwdiv                            cstackCOMMON 00071
?___lwtoft                           cstackCOMMON 00079
I2C_ReadResult@i                     cstackCOMMON 00072
I2C_ReadResult@readback              cstackCOMMON 00074
I2C_WriteByte@i                      cstackCOMMON 00073
I2C_WriteByte@temp                   cstackCOMMON 00075
I2C_WriteByte@theByte                cstackCOMMON 00072
MCP9700ReadTemp@adc_value            cstackBANK0  00048
MCP9700ReadTemp@t                    cstackBANK0  00045
MCP9700ReadTempHex@adc_value         cstackBANK0  00020
PIN_MANAGER_Initialize@state         cstackCOMMON 00071
ReadADC@ch                           cstackCOMMON 00074
SPI_Exchange8bit@data                cstackCOMMON 00071
_ADCON0                              (abs)        0009D
_ADCON0bits                          (abs)        0009D
_ADCON1                              (abs)        0009E
_ADCON1bits                          (abs)        0009E
_ADCON2                              (abs)        0009F
_ADC_ISR                             text26       00676
_ADC_Initialize                      text16       0063E
_ADRESH                              (abs)        0009C
_ADRESL                              (abs)        0009B
_ANSELA                              (abs)        0018C
_ANSELC                              (abs)        0018E
_GIE                                 (abs)        0005F
_I2C_ReadResult                      text7        00584
_I2C_SendOne                         text4        00634
_I2C_SendZero                        text3        0062A
_I2C_Start                           text6        0061E
_I2C_Stop                            text5        00612
_I2C_WaitForSlave                    text8        0066E
_I2C_WriteByte                       text2        005B6
_INTCONbits                          (abs)        0000B
_INTERRUPT_InterruptManager          intentry     00004
_IR_lsb                              bssBANK0     00062
_IR_msb                              bssBANK0     00063
_LATA                                (abs)        0010C
_LATC                                (abs)        0010E
_LATCbits                            (abs)        0010E
_MCP9700ReadTemp                     text18       00362
_MCP9700ReadTempHex                  text17       0051B
_ODCONA                              (abs)        0028C
_ODCONC                              (abs)        0028E
_OPTION_REGbits                      (abs)        00095
_OSCCON                              (abs)        00099
_OSCILLATOR_Initialize               text15       00664
_OSCSTAT                             (abs)        0009A
_OSCTUNE                             (abs)        00098
_PIE1bits                            (abs)        00091
_PIN_MANAGER_Initialize              text14       004DB
_PIR1bits                            (abs)        00011
_PORTAbits                           (abs)        0000C
_PPSLOCK                             (abs)        00E0F
_PPSLOCKbits                         (abs)        00E0F
_RC0PPSbits                          (abs)        00EA0
_RC2PPSbits                          (abs)        00EA2
_ReadADC                             text25       005E0
_SPI_Exchange8bit                    text10       00648
_SPI_Initialize                      text13       00651
_SSP1ADD                             (abs)        00212
_SSP1CON1                            (abs)        00215
_SSP1CON1bits                        (abs)        00215
_SSP1STAT                            (abs)        00214
_SSP1STATbits                        (abs)        00214
_SSPBUF                              (abs)        00211
_SSPCLKPPSbits                       (abs)        00E20
_SSPDATPPSbits                       (abs)        00E21
_SYSTEM_Initialize                   text11       0065E
_TRISA                               (abs)        0008C
_TRISC                               (abs)        0008E
_WDTCON                              (abs)        00097
_WDT_Initialize                      text12       00672
_WPUA                                (abs)        0020C
_WPUC                                (abs)        0020E
__CFG_BOREN$ON                       (abs)        00000
__CFG_BORV$LO                        (abs)        00000
__CFG_CLKOUTEN$OFF                   (abs)        00000
__CFG_CP$OFF                         (abs)        00000
__CFG_FOSC$INTOSC                    (abs)        00000
__CFG_LPBOR$OFF                      (abs)        00000
__CFG_LVP$ON                         (abs)        00000
__CFG_MCLRE$ON                       (abs)        00000
__CFG_PLLEN$ON                       (abs)        00000
__CFG_PPS1WAY$ON                     (abs)        00000
__CFG_PWRTE$OFF                      (abs)        00000
__CFG_STVREN$ON                      (abs)        00000
__CFG_WDTE$OFF                       (abs)        00000
__CFG_WRT$OFF                        (abs)        00000
__CFG_ZCDDIS$ON                      (abs)        00000
__Habs1                              abs1         00000
__Hbank0                             bank0        00000
__Hbank1                             bank1        00000
__Hbank10                            bank10       00000
__Hbank11                            bank11       00000
__Hbank12                            bank12       00000
__Hbank13                            bank13       00000
__Hbank14                            bank14       00000
__Hbank15                            bank15       00000
__Hbank16                            bank16       00000
__Hbank17                            bank17       00000
__Hbank18                            bank18       00000
__Hbank19                            bank19       00000
__Hbank2                             bank2        00000
__Hbank20                            bank20       00000
__Hbank21                            bank21       00000
__Hbank22                            bank22       00000
__Hbank23                            bank23       00000
__Hbank24                            bank24       00000
__Hbank25                            bank25       00000
__Hbank26                            bank26       00000
__Hbank27                            bank27       00000
__Hbank28                            bank28       00000
__Hbank29                            bank29       00000
__Hbank3                             bank3        00000
__Hbank30                            bank30       00000
__Hbank31                            bank31       00000
__Hbank4                             bank4        00000
__Hbank5                             bank5        00000
__Hbank6                             bank6        00000
__Hbank7                             bank7        00000
__Hbank8                             bank8        00000
__Hbank9                             bank9        00000
__Hbigram                            bigram       00000
__HbssBANK0                          bssBANK0     00000
__HbssBANK1                          bssBANK1     00000
__HbssCOMMON                         bssCOMMON    00000
__Hcinit                             cinit        00039
__Hclrtext                           clrtext      00000
__Hcode                              code         00000
__Hcommon                            common       00000
__Hconfig                            config       08009
__HcstackBANK0                       cstackBANK0  00000
__HcstackCOMMON                      cstackCOMMON 00000
__HdataBANK0                         dataBANK0    00000
__HdataBANK1                         dataBANK1    00000
__Heeprom_data                       eeprom_data  00000
__Hend_init                          end_init     0001C
__Hfunctab                           functab      00000
__HidataBANK0                        idataBANK0   00000
__HidataBANK1                        idataBANK1   00000
__Hidloc                             idloc        00000
__Hinit                              init         0001B
__Hintentry                          intentry     0001B
__Hmaintext                          maintext     00000
__Hpowerup                           powerup      00000
__Hram                               ram          00000
__Hreset_vec                         reset_vec    00001
__Hsfr0                              sfr0         00000
__Hsfr1                              sfr1         00000
__Hsfr10                             sfr10        00000
__Hsfr11                             sfr11        00000
__Hsfr12                             sfr12        00000
__Hsfr13                             sfr13        00000
__Hsfr14                             sfr14        00000
__Hsfr15                             sfr15        00000
__Hsfr16                             sfr16        00000
__Hsfr17                             sfr17        00000
__Hsfr18                             sfr18        00000
__Hsfr19                             sfr19        00000
__Hsfr2                              sfr2         00000
__Hsfr20                             sfr20        00000
__Hsfr21                             sfr21        00000
__Hsfr22                             sfr22        00000
__Hsfr23                             sfr23        00000
__Hsfr24                             sfr24        00000
__Hsfr25                             sfr25        00000
__Hsfr26                             sfr26        00000
__Hsfr27                             sfr27        00000
__Hsfr28                             sfr28        00000
__Hsfr29                             sfr29        00000
__Hsfr3                              sfr3         00000
__Hsfr30                             sfr30        00000
__Hsfr31                             sfr31        00000
__Hsfr4                              sfr4         00000
__Hsfr5                              sfr5         00000
__Hsfr6                              sfr6         00000
__Hsfr7                              sfr7         00000
__Hsfr8                              sfr8         00000
__Hsfr9                              sfr9         00000
__Hspace_0                           (abs)        08009
__Hspace_1                           (abs)        000B4
__Hspace_2                           (abs)        00000
__Hspace_3                           (abs)        00000
__Hstack                             stack        00000
__Hstrings                           strings      00000
__Htext                              text         00000
__Labs1                              abs1         00000
__Lbank0                             bank0        00000
__Lbank1                             bank1        00000
__Lbank10                            bank10       00000
__Lbank11                            bank11       00000
__Lbank12                            bank12       00000
__Lbank13                            bank13       00000
__Lbank14                            bank14       00000
__Lbank15                            bank15       00000
__Lbank16                            bank16       00000
__Lbank17                            bank17       00000
__Lbank18                            bank18       00000
__Lbank19                            bank19       00000
__Lbank2                             bank2        00000
__Lbank20                            bank20       00000
__Lbank21                            bank21       00000
__Lbank22                            bank22       00000
__Lbank23                            bank23       00000
__Lbank24                            bank24       00000
__Lbank25                            bank25       00000
__Lbank26                            bank26       00000
__Lbank27                            bank27       00000
__Lbank28                            bank28       00000
__Lbank29                            bank29       00000
__Lbank3                             bank3        00000
__Lbank30                            bank30       00000
__Lbank31                            bank31       00000
__Lbank4                             bank4        00000
__Lbank5                             bank5        00000
__Lbank6                             bank6        00000
__Lbank7                             bank7        00000
__Lbank8                             bank8        00000
__Lbank9                             bank9        00000
__Lbigram                            bigram       00000
__LbssBANK0                          bssBANK0     00000
__LbssBANK1                          bssBANK1     00000
__LbssCOMMON                         bssCOMMON    00000
__Lcinit                             cinit        0001C
__Lclrtext                           clrtext      00000
__Lcode                              code         00000
__Lcommon                            common       00000
__Lconfig                            config       08007
__LcstackBANK0                       cstackBANK0  00000
__LcstackCOMMON                      cstackCOMMON 00000
__LdataBANK0                         dataBANK0    00000
__LdataBANK1                         dataBANK1    00000
__Leeprom_data                       eeprom_data  00000
__Lend_init                          end_init     0001B
__Lfunctab                           functab      00000
__LidataBANK0                        idataBANK0   00000
__LidataBANK1                        idataBANK1   00000
__Lidloc                             idloc        00000
__Linit                              init         0001B
__Lintentry                          intentry     00004
__Lmaintext                          maintext     00000
__Lpowerup                           powerup      00000
__Lram                               ram          00000
__Lreset_vec                         reset_vec    00000
__Lsfr0                              sfr0         00000
__Lsfr1                              sfr1         00000
__Lsfr10                             sfr10        00000
__Lsfr11                             sfr11        00000
__Lsfr12                             sfr12        00000
__Lsfr13                             sfr13        00000
__Lsfr14                             sfr14        00000
__Lsfr15                             sfr15        00000
__Lsfr16                             sfr16        00000
__Lsfr17                             sfr17        00000
__Lsfr18                             sfr18        00000
__Lsfr19                             sfr19        00000
__Lsfr2                              sfr2         00000
__Lsfr20                             sfr20        00000
__Lsfr21                             sfr21        00000
__Lsfr22                             sfr22        00000
__Lsfr23                             sfr23        00000
__Lsfr24                             sfr24        00000
__Lsfr25                             sfr25        00000
__Lsfr26                             sfr26        00000
__Lsfr27                             sfr27        00000
__Lsfr28                             sfr28        00000
__Lsfr29                             sfr29        00000
__Lsfr3                              sfr3         00000
__Lsfr30                             sfr30        00000
__Lsfr31                             sfr31        00000
__Lsfr4                              sfr4         00000
__Lsfr5                              sfr5         00000
__Lsfr6                              sfr6         00000
__Lsfr7                              sfr7         00000
__Lsfr8                              sfr8         00000
__Lsfr9                              sfr9         00000
__Lspace_0                           (abs)        00000
__Lspace_1                           (abs)        00000
__Lspace_2                           (abs)        00000
__Lspace_3                           (abs)        00000
__Lstack                             stack        00000
__Lstrings                           strings      00000
__Ltext                              text         00000
__S0                                 (abs)        08009
__S1                                 (abs)        000B4
__S2                                 (abs)        00000
___ftadd                             text23       00039
___ftadd@exp1                        cstackCOMMON 0007B
___ftadd@exp2                        cstackCOMMON 0007A
___ftadd@f1                          cstackBANK0  00020
___ftadd@f2                          cstackBANK0  00023
___ftadd@sign                        cstackCOMMON 00079
___ftdiv                             text22       002BA
___ftdiv@cntr                        cstackBANK0  0002B
___ftdiv@exp                         cstackBANK0  0002F
___ftdiv@f1                          cstackBANK0  00024
___ftdiv@f2                          cstackBANK0  00021
___ftdiv@f3                          cstackBANK0  0002C
___ftdiv@sign                        cstackBANK0  00030
___ftmul                             text21       00207
___ftmul@cntr                        cstackBANK0  0003F
___ftmul@exp                         cstackBANK0  0003B
___ftmul@f1                          cstackBANK0  00031
___ftmul@f2                          cstackBANK0  00034
___ftmul@f3_as_product               cstackBANK0  0003C
___ftmul@sign                        cstackBANK0  00040
___ftpack                            text24       003D5
___ftpack@arg                        cstackCOMMON 00071
___ftpack@exp                        cstackCOMMON 00074
___ftpack@sign                       cstackCOMMON 00075
___int_sp                            stack        00000
___latbits                           (abs)        00000
___lwdiv                             text20       00550
___lwdiv@counter                     cstackCOMMON 00078
___lwdiv@dividend                    cstackCOMMON 00073
___lwdiv@divisor                     cstackCOMMON 00071
___lwdiv@quotient                    cstackCOMMON 00076
___lwtoft                            text19       005FF
___lwtoft@c                          cstackCOMMON 00079
___sp                                stack        00000
__end_of_ADC_ISR                     text26       00679
__end_of_ADC_Initialize              text16       00648
__end_of_I2C_ReadResult              text7        005B6
__end_of_I2C_SendOne                 text4        0063E
__end_of_I2C_SendZero                text3        00634
__end_of_I2C_Start                   text6        0062A
__end_of_I2C_Stop                    text5        0061E
__end_of_I2C_WaitForSlave            text8        00672
__end_of_I2C_WriteByte               text2        005E0
__end_of_INTERRUPT_InterruptManager  intentry     0001B
__end_of_MCP9700ReadTemp             text18       003D5
__end_of_MCP9700ReadTempHex          text17       00550
__end_of_OSCILLATOR_Initialize       text15       0066A
__end_of_PIN_MANAGER_Initialize      text14       0051B
__end_of_ReadADC                     text25       005FF
__end_of_SPI_Exchange8bit            text10       00651
__end_of_SPI_Initialize              text13       00658
__end_of_SYSTEM_Initialize           text11       00664
__end_of_WDT_Initialize              text12       00676
__end_of___ftadd                     text23       0012E
__end_of___ftdiv                     text22       00362
__end_of___ftmul                     text21       002BA
__end_of___ftpack                    text24       00439
__end_of___lwdiv                     text20       00584
__end_of___lwtoft                    text19       00612
__end_of__initialization             cinit        00036
__end_of_as3955writeEEPROM           text9        004DB
__end_of_getRGB                      text1        00492
__end_of_main                        maintext     00207
__end_ofi1_ADC_ISR                   text28       0067C
__initialization                     cinit        0001C
__pbssBANK0                          bssBANK0     0004F
__pbssBANK1                          bssBANK1     000A0
__pbssCOMMON                         bssCOMMON    0007C
__pcstackBANK0                       cstackBANK0  00020
__pcstackCOMMON                      cstackCOMMON 00070
__pdataBANK0                         dataBANK0    0006E
__pdataBANK1                         dataBANK1    000B0
__pidataBANK0                        idataBANK0   0067C
__pidataBANK1                        idataBANK1   0066A
__pintentry                          intentry     00004
__pmaintext                          maintext     0012E
__ptext1                             text1        00439
__ptext10                            text10       00648
__ptext11                            text11       0065E
__ptext12                            text12       00672
__ptext13                            text13       00651
__ptext14                            text14       004DB
__ptext15                            text15       00664
__ptext16                            text16       0063E
__ptext17                            text17       0051B
__ptext18                            text18       00362
__ptext19                            text19       005FF
__ptext2                             text2        005B6
__ptext20                            text20       00550
__ptext21                            text21       00207
__ptext22                            text22       002BA
__ptext23                            text23       00039
__ptext24                            text24       003D5
__ptext25                            text25       005E0
__ptext26                            text26       00676
__ptext28                            text28       00679
__ptext3                             text3        0062A
__ptext4                             text4        00634
__ptext5                             text5        00612
__ptext6                             text6        0061E
__ptext7                             text7        00584
__ptext8                             text8        0066E
__ptext9                             text9        00492
__size_of_ADC_ISR                    (abs)        00000
__size_of_ADC_Initialize             (abs)        00000
__size_of_I2C_ReadResult             (abs)        00000
__size_of_I2C_SendOne                (abs)        00000
__size_of_I2C_SendZero               (abs)        00000
__size_of_I2C_Start                  (abs)        00000
__size_of_I2C_Stop                   (abs)        00000
__size_of_I2C_WaitForSlave           (abs)        00000
__size_of_I2C_WriteByte              (abs)        00000
__size_of_INTERRUPT_InterruptManager (abs)        00000
__size_of_MCP9700ReadTemp            (abs)        00000
__size_of_MCP9700ReadTempHex         (abs)        00000
__size_of_OSCILLATOR_Initialize      (abs)        00000
__size_of_PIN_MANAGER_Initialize     (abs)        00000
__size_of_ReadADC                    (abs)        00000
__size_of_SPI_Exchange8bit           (abs)        00000
__size_of_SPI_Initialize             (abs)        00000
__size_of_SYSTEM_Initialize          (abs)        00000
__size_of_WDT_Initialize             (abs)        00000
__size_of___ftadd                    (abs)        00000
__size_of___ftdiv                    (abs)        00000
__size_of___ftmul                    (abs)        00000
__size_of___ftpack                   (abs)        00000
__size_of___lwdiv                    (abs)        00000
__size_of___lwtoft                   (abs)        00000
__size_of_as3955writeEEPROM          (abs)        00000
__size_of_getRGB                     (abs)        00000
__size_of_main                       (abs)        00000
__size_ofi1_ADC_ISR                  (abs)        00000
_as3955writeEEPROM                   text9        00492
_blue                                bssBANK0     00054
_blue_lsb                            bssBANK0     00064
_blue_msb                            bssBANK0     00065
_datar                               bssBANK1     000AC
_dataw                               dataBANK1    000B0
_getRGB                              text1        00439
_green                               bssBANK0     00058
_green_lsb                           bssBANK0     00067
_green_msb                           bssBANK0     00068
_main                                maintext     0012E
_red                                 bssBANK0     0005C
_red_lsb                             bssBANK0     0006A
_red_msb                             bssCOMMON    0007C
_start                               bssBANK0     0006D
_temp                                bssBANK0     0004F
_tempHex                             bssBANK0     00060
as3955writeEEPROM@addr               cstackCOMMON 0007A
as3955writeEEPROM@data               cstackCOMMON 00072
btemp                                (abs)        0007E
clear_ram0                           clrtext      00658
end_of_initialization                cinit        00036
i1_ADC_ISR                           text28       00679
int$flags                            (abs)        0007E
intlevel0                            functab      00000
intlevel1                            functab      00000
intlevel2                            functab      00000
intlevel3                            functab      00000
intlevel4                            functab      00000
intlevel5                            functab      00000
ltemp                                (abs)        0007E
ltemp0                               (abs)        0007E
ltemp1                               (abs)        00082
ltemp2                               (abs)        00086
ltemp3                               (abs)        00080
reset_vec                            reset_vec    00000
stackhi                              (abs)        020EF
stacklo                              (abs)        02064
start                                init         0001B
start_initialization                 cinit        0001C
ttemp                                (abs)        0007E
ttemp0                               (abs)        0007E
ttemp1                               (abs)        00081
ttemp2                               (abs)        00084
ttemp3                               (abs)        00087
ttemp4                               (abs)        0007F
wtemp                                (abs)        0007E
wtemp0                               (abs)        0007E
wtemp1                               (abs)        00080
wtemp2                               (abs)        00082
wtemp3                               (abs)        00084
wtemp4                               (abs)        00086
wtemp5                               (abs)        00088
wtemp6                               (abs)        0007F


FUNCTION INFORMATION:

 *************** function _main *****************
 Defined at:
		line 84 in file "main.c"
 Parameters:    Size  Location     Type
		None
 Auto vars:     Size  Location     Type
		None
 Return value:  Size  Location     Type
                  1    wreg      void 
 Registers used:
		wreg, status,2, status,0, pclath, cstack
 Tracked objects:
		On entry : 
		On exit  : 
		Unchanged: 
 Data sizes:     COMMON   BANK0   BANK1   BANK2
      Params:         0       0       0       0
      Locals:         0       0       0       0
      Temps:          0       5       0       0
      Totals:         0       5       0       0
Total ram usage:        5 bytes
 Hardware stack levels required when called:    5
 This function calls:
		_ADC_ISR
		_MCP9700ReadTemp
		_MCP9700ReadTempHex
		_SYSTEM_Initialize
		_as3955writeEEPROM
		_getRGB
 This function is called by:
		Startup code after reset
 This function uses a non-reentrant model


 *************** function _getRGB *****************
 Defined at:
		line 154 in file "S11059pea.c"
 Parameters:    Size  Location     Type
		None
 Auto vars:     Size  Location     Type
		None
 Return value:  Size  Location     Type
                  1    wreg      void 
 Registers used:
		wreg, status,2, status,0, pclath, cstack
 Tracked objects:
		On entry : 
		On exit  : 
		Unchanged: 
 Data sizes:     COMMON   BANK0   BANK1   BANK2
      Params:         0       0       0       0
      Locals:         0       0       0       0
      Temps:          3       0       0       0
      Totals:         3       0       0       0
Total ram usage:        3 bytes
 Hardware stack levels used:    1
 Hardware stack levels required when called:    4
 This function calls:
		_I2C_ReadResult
		_I2C_SendOne
		_I2C_SendZero
		_I2C_Start
		_I2C_Stop
		_I2C_WriteByte
 This function is called by:
		_main
 This function uses a non-reentrant model


 *************** function _I2C_WriteByte *****************
 Defined at:
		line 73 in file "S11059pea.c"
 Parameters:    Size  Location     Type
  theByte         1    wreg     unsigned char 
 Auto vars:     Size  Location     Type
  theByte         1    2[COMMON] unsigned char 
  i               2    3[COMMON] int 
  temp            1    5[COMMON] unsigned char 
 Return value:  Size  Location     Type
                  1    wreg      void 
 Registers used:
		wreg, status,2, status,0, pclath, cstack
 Tracked objects:
		On entry : 
		On exit  : 
		Unchanged: 
 Data sizes:     COMMON   BANK0   BANK1   BANK2
      Params:         0       0       0       0
      Locals:         4       0       0       0
      Temps:          1       0       0       0
      Totals:         5       0       0       0
Total ram usage:        5 bytes
 Hardware stack levels used:    1
 Hardware stack levels required when called:    3
 This function calls:
		_I2C_SendOne
		_I2C_SendZero
 This function is called by:
		_getRGB
		_setExposureTime
		_getRGB_546ms
 This function uses a non-reentrant model


 *************** function _I2C_SendZero *****************
 Defined at:
		line 33 in file "S11059pea.c"
 Parameters:    Size  Location     Type
		None
 Auto vars:     Size  Location     Type
		None
 Return value:  Size  Location     Type
                  1    wreg      void 
 Registers used:
		None
 Tracked objects:
		On entry : 
		On exit  : 
		Unchanged: 
 Data sizes:     COMMON   BANK0   BANK1   BANK2
      Params:         0       0       0       0
      Locals:         0       0       0       0
      Temps:          0       0       0       0
      Totals:         0       0       0       0
Total ram usage:        0 bytes
 Hardware stack levels used:    1
 Hardware stack levels required when called:    2
 This function calls:
		Nothing
 This function is called by:
		_I2C_WriteByte
		_getRGB
		_getRGB_546ms
 This function uses a non-reentrant model


 *************** function _I2C_SendOne *****************
 Defined at:
		line 41 in file "S11059pea.c"
 Parameters:    Size  Location     Type
		None
 Auto vars:     Size  Location     Type
		None
 Return value:  Size  Location     Type
                  1    wreg      void 
 Registers used:
		None
 Tracked objects:
		On entry : 
		On exit  : 
		Unchanged: 
 Data sizes:     COMMON   BANK0   BANK1   BANK2
      Params:         0       0       0       0
      Locals:         0       0       0       0
      Temps:          0       0       0       0
      Totals:         0       0       0       0
Total ram usage:        0 bytes
 Hardware stack levels used:    1
 Hardware stack levels required when called:    2
 This function calls:
		Nothing
 This function is called by:
		_I2C_WriteByte
		_getRGB
		_getRGB_546ms
 This function uses a non-reentrant model


 *************** function _I2C_Stop *****************
 Defined at:
		line 59 in file "S11059pea.c"
 Parameters:    Size  Location     Type
		None
 Auto vars:     Size  Location     Type
		None
 Return value:  Size  Location     Type
                  1    wreg      void 
 Registers used:
		None
 Tracked objects:
		On entry : 
		On exit  : 
		Unchanged: 
 Data sizes:     COMMON   BANK0   BANK1   BANK2
      Params:         0       0       0       0
      Locals:         0       0       0       0
      Temps:          0       0       0       0
      Totals:         0       0       0       0
Total ram usage:        0 bytes
 Hardware stack levels used:    1
 Hardware stack levels required when called:    2
 This function calls:
		Nothing
 This function is called by:
		_getRGB
		_setExposureTime
		_getRGB_546ms
 This function uses a non-reentrant model


 *************** function _I2C_Start *****************
 Defined at:
		line 49 in file "S11059pea.c"
 Parameters:    Size  Location     Type
		None
 Auto vars:     Size  Location     Type
		None
 Return value:  Size  Location     Type
                  1    wreg      void 
 Registers used:
		None
 Tracked objects:
		On entry : 
		On exit  : 
		Unchanged: 
 Data sizes:     COMMON   BANK0   BANK1   BANK2
      Params:         0       0       0       0
      Locals:         0       0       0       0
      Temps:          0       0       0       0
      Totals:         0       0       0       0
Total ram usage:        0 bytes
 Hardware stack levels used:    1
 Hardware stack levels required when called:    2
 This function calls:
		Nothing
 This function is called by:
		_getRGB
		_setExposureTime
		_getRGB_546ms
 This function uses a non-reentrant model


 *************** function _I2C_ReadResult *****************
 Defined at:
		line 95 in file "S11059pea.c"
 Parameters:    Size  Location     Type
		None
 Auto vars:     Size  Location     Type
  i               2    2[COMMON] int 
  readback        1    4[COMMON] unsigned char 
 Return value:  Size  Location     Type
                  1    wreg      unsigned char 
 Registers used:
		wreg, status,2, status,0, pclath, cstack
 Tracked objects:
		On entry : 
		On exit  : 
		Unchanged: 
 Data sizes:     COMMON   BANK0   BANK1   BANK2
      Params:         0       0       0       0
      Locals:         3       0       0       0
      Temps:          1       0       0       0
      Totals:         4       0       0       0
Total ram usage:        4 bytes
 Hardware stack levels used:    1
 Hardware stack levels required when called:    3
 This function calls:
		_I2C_WaitForSlave
 This function is called by:
		_getRGB
		_getRGB_546ms
 This function uses a non-reentrant model


 *************** function _I2C_WaitForSlave *****************
 Defined at:
		line 69 in file "S11059pea.c"
 Parameters:    Size  Location     Type
		None
 Auto vars:     Size  Location     Type
		None
 Return value:  Size  Location     Type
                  1    wreg      void 
 Registers used:
		None
 Tracked objects:
		On entry : 
		On exit  : 
		Unchanged: 
 Data sizes:     COMMON   BANK0   BANK1   BANK2
      Params:         0       0       0       0
      Locals:         0       0       0       0
      Temps:          0       0       0       0
      Totals:         0       0       0       0
Total ram usage:        0 bytes
 Hardware stack levels used:    1
 Hardware stack levels required when called:    2
 This function calls:
		Nothing
 This function is called by:
		_I2C_ReadResult
 This function uses a non-reentrant model


 *************** function _as3955writeEEPROM *****************
 Defined at:
		line 56 in file "AS3955pea.c"
 Parameters:    Size  Location     Type
  addr            1    wreg     unsigned char 
  data            4    2[COMMON] unsigned long 
 Auto vars:     Size  Location     Type
  addr            1   10[COMMON] unsigned char 
 Return value:  Size  Location     Type
                  1    wreg      void 
 Registers used:
		wreg, status,2, status,0, pclath, cstack
 Tracked objects:
		On entry : 
		On exit  : 
		Unchanged: 
 Data sizes:     COMMON   BANK0   BANK1   BANK2
      Params:         4       0       0       0
      Locals:         1       0       0       0
      Temps:          4       0       0       0
      Totals:         9       0       0       0
Total ram usage:        9 bytes
 Hardware stack levels used:    1
 Hardware stack levels required when called:    3
 This function calls:
		_SPI_Exchange8bit
 This function is called by:
		_main
 This function uses a non-reentrant model


 *************** function _SPI_Exchange8bit *****************
 Defined at:
		line 77 in file "mcc_generated_files/spi.c"
 Parameters:    Size  Location     Type
  data            1    wreg     unsigned char 
 Auto vars:     Size  Location     Type
  data            1    1[COMMON] unsigned char 
 Return value:  Size  Location     Type
                  1    wreg      unsigned char 
 Registers used:
		wreg
 Tracked objects:
		On entry : 
		On exit  : 
		Unchanged: 
 Data sizes:     COMMON   BANK0   BANK1   BANK2
      Params:         0       0       0       0
      Locals:         1       0       0       0
      Temps:          0       0       0       0
      Totals:         1       0       0       0
Total ram usage:        1 bytes
 Hardware stack levels used:    1
 Hardware stack levels required when called:    2
 This function calls:
		Nothing
 This function is called by:
		_as3955writeEEPROM
		_SPI_Exchange8bitBuffer
		_as3955readEEPROM
		_as3955readReg
 This function uses a non-reentrant model


 *************** function _SYSTEM_Initialize *****************
 Defined at:
		line 69 in file "mcc_generated_files/mcc.c"
 Parameters:    Size  Location     Type
		None
 Auto vars:     Size  Location     Type
		None
 Return value:  Size  Location     Type
                  1    wreg      void 
 Registers used:
		wreg, status,2, status,0, pclath, cstack
 Tracked objects:
		On entry : 
		On exit  : 
		Unchanged: 
 Data sizes:     COMMON   BANK0   BANK1   BANK2
      Params:         0       0       0       0
      Locals:         0       0       0       0
      Temps:          0       0       0       0
      Totals:         0       0       0       0
Total ram usage:        0 bytes
 Hardware stack levels used:    1
 Hardware stack levels required when called:    3
 This function calls:
		_ADC_Initialize
		_OSCILLATOR_Initialize
		_PIN_MANAGER_Initialize
		_SPI_Initialize
		_WDT_Initialize
 This function is called by:
		_main
 This function uses a non-reentrant model


 *************** function _WDT_Initialize *****************
 Defined at:
		line 89 in file "mcc_generated_files/mcc.c"
 Parameters:    Size  Location     Type
		None
 Auto vars:     Size  Location     Type
		None
 Return value:  Size  Location     Type
                  1    wreg      void 
 Registers used:
		wreg
 Tracked objects:
		On entry : 
		On exit  : 
		Unchanged: 
 Data sizes:     COMMON   BANK0   BANK1   BANK2
      Params:         0       0       0       0
      Locals:         0       0       0       0
      Temps:          0       0       0       0
      Totals:         0       0       0       0
Total ram usage:        0 bytes
 Hardware stack levels used:    1
 Hardware stack levels required when called:    2
 This function calls:
		Nothing
 This function is called by:
		_SYSTEM_Initialize
 This function uses a non-reentrant model


 *************** function _SPI_Initialize *****************
 Defined at:
		line 63 in file "mcc_generated_files/spi.c"
 Parameters:    Size  Location     Type
		None
 Auto vars:     Size  Location     Type
		None
 Return value:  Size  Location     Type
                  1    wreg      void 
 Registers used:
		wreg, status,2
 Tracked objects:
		On entry : 
		On exit  : 
		Unchanged: 
 Data sizes:     COMMON   BANK0   BANK1   BANK2
      Params:         0       0       0       0
      Locals:         0       0       0       0
      Temps:          0       0       0       0
      Totals:         0       0       0       0
Total ram usage:        0 bytes
 Hardware stack levels used:    1
 Hardware stack levels required when called:    2
 This function calls:
		Nothing
 This function is called by:
		_SYSTEM_Initialize
 This function uses a non-reentrant model


 *************** function _PIN_MANAGER_Initialize *****************
 Defined at:
		line 52 in file "mcc_generated_files/pin_manager.c"
 Parameters:    Size  Location     Type
		None
 Auto vars:     Size  Location     Type
  state           1    1[COMMON] unsigned char 
 Return value:  Size  Location     Type
                  1    wreg      void 
 Registers used:
		wreg, status,2, status,0
 Tracked objects:
		On entry : 
		On exit  : 
		Unchanged: 
 Data sizes:     COMMON   BANK0   BANK1   BANK2
      Params:         0       0       0       0
      Locals:         1       0       0       0
      Temps:          0       0       0       0
      Totals:         1       0       0       0
Total ram usage:        1 bytes
 Hardware stack levels used:    1
 Hardware stack levels required when called:    2
 This function calls:
		Nothing
 This function is called by:
		_SYSTEM_Initialize
 This function uses a non-reentrant model


 *************** function _OSCILLATOR_Initialize *****************
 Defined at:
		line 79 in file "mcc_generated_files/mcc.c"
 Parameters:    Size  Location     Type
		None
 Auto vars:     Size  Location     Type
		None
 Return value:  Size  Location     Type
                  1    wreg      void 
 Registers used:
		wreg, status,2
 Tracked objects:
		On entry : 
		On exit  : 
		Unchanged: 
 Data sizes:     COMMON   BANK0   BANK1   BANK2
      Params:         0       0       0       0
      Locals:         0       0       0       0
      Temps:          0       0       0       0
      Totals:         0       0       0       0
Total ram usage:        0 bytes
 Hardware stack levels used:    1
 Hardware stack levels required when called:    2
 This function calls:
		Nothing
 This function is called by:
		_SYSTEM_Initialize
 This function uses a non-reentrant model


 *************** function _ADC_Initialize *****************
 Defined at:
		line 64 in file "mcc_generated_files/adc.c"
 Parameters:    Size  Location     Type
		None
 Auto vars:     Size  Location     Type
		None
 Return value:  Size  Location     Type
                  1    wreg      void 
 Registers used:
		wreg, status,2
 Tracked objects:
		On entry : 
		On exit  : 
		Unchanged: 
 Data sizes:     COMMON   BANK0   BANK1   BANK2
      Params:         0       0       0       0
      Locals:         0       0       0       0
      Temps:          0       0       0       0
      Totals:         0       0       0       0
Total ram usage:        0 bytes
 Hardware stack levels used:    1
 Hardware stack levels required when called:    2
 This function calls:
		Nothing
 This function is called by:
		_SYSTEM_Initialize
 This function uses a non-reentrant model


 *************** function _MCP9700ReadTempHex *****************
 Defined at:
		line 54 in file "mcp9700_pic16.c"
 Parameters:    Size  Location     Type
		None
 Auto vars:     Size  Location     Type
  adc_value       2    0[BANK0 ] unsigned int 
 Return value:  Size  Location     Type
                  2    9[COMMON] int 
 Registers used:
		wreg, status,2, status,0, pclath, cstack
 Tracked objects:
		On entry : 
		On exit  : 
		Unchanged: 
 Data sizes:     COMMON   BANK0   BANK1   BANK2
      Params:         2       0       0       0
      Locals:         0       2       0       0
      Temps:          1       0       0       0
      Totals:         3       2       0       0
Total ram usage:        5 bytes
 Hardware stack levels used:    1
 Hardware stack levels required when called:    3
 This function calls:
		_ReadADC
		___lwdiv
 This function is called by:
		_main
 This function uses a non-reentrant model


 *************** function _MCP9700ReadTemp *****************
 Defined at:
		line 18 in file "mcp9700_pic16.c"
 Parameters:    Size  Location     Type
		None
 Auto vars:     Size  Location     Type
  t               3   37[BANK0 ] float 
  adc_value       2   40[BANK0 ] unsigned int 
 Return value:  Size  Location     Type
                  3   33[BANK0 ] float 
 Registers used:
		wreg, status,2, status,0, pclath, cstack
 Tracked objects:
		On entry : 
		On exit  : 
		Unchanged: 
 Data sizes:     COMMON   BANK0   BANK1   BANK2
      Params:         0       3       0       0
      Locals:         0       5       0       0
      Temps:          0       1       0       0
      Totals:         0       9       0       0
Total ram usage:        9 bytes
 Hardware stack levels used:    1
 Hardware stack levels required when called:    4
 This function calls:
		_ReadADC
		___ftadd
		___ftdiv
		___ftmul
		___lwdiv
		___lwtoft
 This function is called by:
		_main
 This function uses a non-reentrant model


 *************** function ___lwtoft *****************
 Defined at:
		line 28 in file "C:\Program Files (x86)\Microchip\xc8\v1.36\sources\common\lwtoft.c"
 Parameters:    Size  Location     Type
  c               2    9[COMMON] unsigned int 
 Auto vars:     Size  Location     Type
		None
 Return value:  Size  Location     Type
                  3    9[COMMON] float 
 Registers used:
		wreg, status,2, status,0, pclath, cstack
 Tracked objects:
		On entry : 
		On exit  : 
		Unchanged: 
 Data sizes:     COMMON   BANK0   BANK1   BANK2
      Params:         3       0       0       0
      Locals:         0       0       0       0
      Temps:          0       1       0       0
      Totals:         3       1       0       0
Total ram usage:        4 bytes
 Hardware stack levels used:    1
 Hardware stack levels required when called:    3
 This function calls:
		___ftpack
 This function is called by:
		_MCP9700ReadTemp
 This function uses a non-reentrant model


 *************** function ___lwdiv *****************
 Defined at:
		line 6 in file "C:\Program Files (x86)\Microchip\xc8\v1.36\sources\common\lwdiv.c"
 Parameters:    Size  Location     Type
  divisor         2    1[COMMON] unsigned int 
  dividend        2    3[COMMON] unsigned int 
 Auto vars:     Size  Location     Type
  quotient        2    6[COMMON] unsigned int 
  counter         1    8[COMMON] unsigned char 
 Return value:  Size  Location     Type
                  2    1[COMMON] unsigned int 
 Registers used:
		wreg, status,2, status,0
 Tracked objects:
		On entry : 
		On exit  : 
		Unchanged: 
 Data sizes:     COMMON   BANK0   BANK1   BANK2
      Params:         4       0       0       0
      Locals:         3       0       0       0
      Temps:          1       0       0       0
      Totals:         8       0       0       0
Total ram usage:        8 bytes
 Hardware stack levels used:    1
 Hardware stack levels required when called:    2
 This function calls:
		Nothing
 This function is called by:
		_MCP9700ReadTemp
		_MCP9700ReadTempHex
 This function uses a non-reentrant model


 *************** function ___ftmul *****************
 Defined at:
		line 62 in file "C:\Program Files (x86)\Microchip\xc8\v1.36\sources\common\ftmul.c"
 Parameters:    Size  Location     Type
  f1              3   17[BANK0 ] float 
  f2              3   20[BANK0 ] float 
 Auto vars:     Size  Location     Type
  f3_as_produc    3   28[BANK0 ] unsigned um
  sign            1   32[BANK0 ] unsigned char 
  cntr            1   31[BANK0 ] unsigned char 
  exp             1   27[BANK0 ] unsigned char 
 Return value:  Size  Location     Type
                  3   17[BANK0 ] float 
 Registers used:
		wreg, status,2, status,0, pclath, cstack
 Tracked objects:
		On entry : 
		On exit  : 
		Unchanged: 
 Data sizes:     COMMON   BANK0   BANK1   BANK2
      Params:         0       6       0       0
      Locals:         0       6       0       0
      Temps:          0       4       0       0
      Totals:         0      16       0       0
Total ram usage:       16 bytes
 Hardware stack levels used:    1
 Hardware stack levels required when called:    3
 This function calls:
		___ftpack
 This function is called by:
		_MCP9700ReadTemp
 This function uses a non-reentrant model


 *************** function ___ftdiv *****************
 Defined at:
		line 56 in file "C:\Program Files (x86)\Microchip\xc8\v1.36\sources\common\ftdiv.c"
 Parameters:    Size  Location     Type
  f2              3    1[BANK0 ] float 
  f1              3    4[BANK0 ] float 
 Auto vars:     Size  Location     Type
  f3              3   12[BANK0 ] float 
  sign            1   16[BANK0 ] unsigned char 
  exp             1   15[BANK0 ] unsigned char 
  cntr            1   11[BANK0 ] unsigned char 
 Return value:  Size  Location     Type
                  3    1[BANK0 ] float 
 Registers used:
		wreg, status,2, status,0, pclath, cstack
 Tracked objects:
		On entry : 
		On exit  : 
		Unchanged: 
 Data sizes:     COMMON   BANK0   BANK1   BANK2
      Params:         0       6       0       0
      Locals:         0       6       0       0
      Temps:          0       4       0       0
      Totals:         0      16       0       0
Total ram usage:       16 bytes
 Hardware stack levels used:    1
 Hardware stack levels required when called:    3
 This function calls:
		___ftpack
 This function is called by:
		_MCP9700ReadTemp
 This function uses a non-reentrant model


 *************** function ___ftadd *****************
 Defined at:
		line 86 in file "C:\Program Files (x86)\Microchip\xc8\v1.36\sources\common\ftadd.c"
 Parameters:    Size  Location     Type
  f1              3    0[BANK0 ] float 
  f2              3    3[BANK0 ] float 
 Auto vars:     Size  Location     Type
  exp1            1   11[COMMON] unsigned char 
  exp2            1   10[COMMON] unsigned char 
  sign            1    9[COMMON] unsigned char 
 Return value:  Size  Location     Type
                  3    0[BANK0 ] float 
 Registers used:
		wreg, status,2, status,0, pclath, cstack
 Tracked objects:
		On entry : 
		On exit  : 
		Unchanged: 
 Data sizes:     COMMON   BANK0   BANK1   BANK2
      Params:         0       6       0       0
      Locals:         3       0       0       0
      Temps:          0       4       0       0
      Totals:         3      10       0       0
Total ram usage:       13 bytes
 Hardware stack levels used:    1
 Hardware stack levels required when called:    3
 This function calls:
		___ftpack
 This function is called by:
		_MCP9700ReadTemp
 This function uses a non-reentrant model


 *************** function ___ftpack *****************
 Defined at:
		line 62 in file "C:\Program Files (x86)\Microchip\xc8\v1.36\sources\common\float.c"
 Parameters:    Size  Location     Type
  arg             3    1[COMMON] unsigned um
  exp             1    4[COMMON] unsigned char 
  sign            1    5[COMMON] unsigned char 
 Auto vars:     Size  Location     Type
		None
 Return value:  Size  Location     Type
                  3    1[COMMON] float 
 Registers used:
		wreg, status,2, status,0
 Tracked objects:
		On entry : 
		On exit  : 
		Unchanged: 
 Data sizes:     COMMON   BANK0   BANK1   BANK2
      Params:         5       0       0       0
      Locals:         0       0       0       0
      Temps:          3       0       0       0
      Totals:         8       0       0       0
Total ram usage:        8 bytes
 Hardware stack levels used:    1
 Hardware stack levels required when called:    2
 This function calls:
		Nothing
 This function is called by:
		___ftadd
		___ftdiv
		___ftmul
		___lwtoft
 This function uses a non-reentrant model


 *************** function _ReadADC *****************
 Defined at:
		line 25 in file "adc_pic16.c"
 Parameters:    Size  Location     Type
  ch              1    wreg     unsigned char 
 Auto vars:     Size  Location     Type
  ch              1    4[COMMON] unsigned char 
 Return value:  Size  Location     Type
                  2    1[COMMON] unsigned int 
 Registers used:
		wreg, status,2, status,0
 Tracked objects:
		On entry : 
		On exit  : 
		Unchanged: 
 Data sizes:     COMMON   BANK0   BANK1   BANK2
      Params:         2       0       0       0
      Locals:         1       0       0       0
      Temps:          1       0       0       0
      Totals:         4       0       0       0
Total ram usage:        4 bytes
 Hardware stack levels used:    1
 Hardware stack levels required when called:    2
 This function calls:
		Nothing
 This function is called by:
		_MCP9700ReadTemp
		_MCP9700ReadTempHex
 This function uses a non-reentrant model


 *************** function _ADC_ISR *****************
 Defined at:
		line 137 in file "mcc_generated_files/adc.c"
 Parameters:    Size  Location     Type
		None
 Auto vars:     Size  Location     Type
		None
 Return value:  Size  Location     Type
                  1    wreg      void 
 Registers used:
		None
 Tracked objects:
		On entry : 
		On exit  : 
		Unchanged: 
 Data sizes:     COMMON   BANK0   BANK1   BANK2
      Params:         0       0       0       0
      Locals:         0       0       0       0
      Temps:          0       0       0       0
      Totals:         0       0       0       0
Total ram usage:        0 bytes
 Hardware stack levels used:    1
 Hardware stack levels required when called:    2
 This function calls:
		Nothing
 This function is called by:
		_main
 This function uses a non-reentrant model


 *************** function _INTERRUPT_InterruptManager *****************
 Defined at:
		line 164 in file "main.c"
 Parameters:    Size  Location     Type
		None
 Auto vars:     Size  Location     Type
		None
 Return value:  Size  Location     Type
                  1    wreg      void 
 Registers used:
		status,2, status,0, pclath, cstack
 Tracked objects:
		On entry : 
		On exit  : 
		Unchanged: 
 Data sizes:     COMMON   BANK0   BANK1   BANK2
      Params:         0       0       0       0
      Locals:         0       0       0       0
      Temps:          1       0       0       0
      Totals:         1       0       0       0
Total ram usage:        1 bytes
 Hardware stack levels used:    1
 Hardware stack levels required when called:    1
 This function calls:
		i1_ADC_ISR
 This function is called by:
		Interrupt level 1
 This function uses a non-reentrant model


 *************** function i1_ADC_ISR *****************
 Defined at:
		line 137 in file "mcc_generated_files/adc.c"
 Parameters:    Size  Location     Type
		None
 Auto vars:     Size  Location     Type
		None
 Return value:  Size  Location     Type
                  1    wreg      void 
 Registers used:
		None
 Tracked objects:
		On entry : 
		On exit  : 
		Unchanged: 
 Data sizes:     COMMON   BANK0   BANK1   BANK2
      Params:         0       0       0       0
      Locals:         0       0       0       0
      Temps:          0       0       0       0
      Totals:         0       0       0       0
Total ram usage:        0 bytes
 Hardware stack levels used:    1
 This function calls:
		Nothing
 This function is called by:
		_INTERRUPT_InterruptManager
 This function uses a non-reentrant model


MODULE INFORMATION

Module		Function		Class		Link	Load	Size
AS3955pea.c
		_as3955writeEEPROM		CODE           	0492	0000	74

AS3955pea.c estimated size: 74

mcp9700_pic16.c
		_MCP9700ReadTemp		CODE           	0362	0000	116
		_MCP9700ReadTempHex		CODE           	051B	0000	54

mcp9700_pic16.c estimated size: 170

S11059pea.c
		_getRGB        		CODE           	0439	0000	90
		_I2C_Stop      		CODE           	0612	0000	13
		_I2C_WriteByte 		CODE           	05B6	0000	43
		_I2C_WaitForSlave		CODE           	066E	0000	5
		_I2C_SendOne   		CODE           	0634	0000	11
		_I2C_SendZero  		CODE           	062A	0000	11
		_I2C_ReadResult		CODE           	0584	0000	51
		_I2C_Start     		CODE           	061E	0000	13

S11059pea.c estimated size: 237

C:\Program Files (x86)\Microchip\xc8\v1.36\sources\common\ftadd.c
		___ftadd       		CODE           	0039	0000	246

C:\Program Files (x86)\Microchip\xc8\v1.36\sources\common\ftadd.c estimated size: 246

C:\Program Files (x86)\Microchip\xc8\v1.36\sources\common\lwtoft.c
		___lwtoft      		CODE           	05FF	0000	20

C:\Program Files (x86)\Microchip\xc8\v1.36\sources\common\lwtoft.c estimated size: 20

mcc_generated_files/pin_manager.c
		_PIN_MANAGER_Initialize		CODE           	04DB	0000	65

mcc_generated_files/pin_manager.c estimated size: 65

mcc_generated_files/adc.c
		_ADC_Initialize		CODE           	063E	0000	11
		_ADC_ISR       		CODE           	0676	0000	4

mcc_generated_files/adc.c estimated size: 15

C:\Program Files (x86)\Microchip\xc8\v1.36\sources\common\float.c
		___ftpack      		CODE           	03D5	0000	101

C:\Program Files (x86)\Microchip\xc8\v1.36\sources\common\float.c estimated size: 101

mcc_generated_files/spi.c
		_SPI_Exchange8bit		CODE           	0648	0000	10
		_SPI_Initialize		CODE           	0651	0000	8

mcc_generated_files/spi.c estimated size: 18

shared
		__initialization		CODE           	001C	0000	27
		i1_ADC_ISR     		CODE           	0679	0000	4

shared estimated size: 31

mcc_generated_files/mcc.c
		_WDT_Initialize		CODE           	0672	0000	5
		_OSCILLATOR_Initialize		CODE           	0664	0000	7
		_SYSTEM_Initialize		CODE           	065E	0000	7

mcc_generated_files/mcc.c estimated size: 19

C:\Program Files (x86)\Microchip\xc8\v1.36\sources\common\ftmul.c
		___ftmul       		CODE           	0207	0000	180

C:\Program Files (x86)\Microchip\xc8\v1.36\sources\common\ftmul.c estimated size: 180

C:\Program Files (x86)\Microchip\xc8\v1.36\sources\common\ftdiv.c
		___ftdiv       		CODE           	02BA	0000	169

C:\Program Files (x86)\Microchip\xc8\v1.36\sources\common\ftdiv.c estimated size: 169

main.c
		_main          		CODE           	012E	0000	218
		_INTERRUPT_InterruptManager		CODE           	0004	0000	24

main.c estimated size: 242

C:\Program Files (x86)\Microchip\xc8\v1.36\sources\common\lwdiv.c
		___lwdiv       		CODE           	0550	0000	53

C:\Program Files (x86)\Microchip\xc8\v1.36\sources\common\lwdiv.c estimated size: 53

adc_pic16.c
		_ReadADC       		CODE           	05E0	0000	32

adc_pic16.c estimated size: 32
