# Supplementary material for: Smart facemask for wireless CO2 monitoring
Source: Nat Commun. 2022 Jan 10;13:72. doi: 10.1038/s41467-021-27733-3 (PMC8748626; doi:10.1038/s41467-021-27733-3)
Supplement: Supplementary file 5 — Supplementary Software [file 41467_2021_27733_MOESM5_ESM.zip › SmartMaskCO2_Code/Microcontroller/AS3955pea2021_v4.X/dist/default/production/AS3955pea2021_v3.X.production.mum]

Memory Summary:
    Program space        used   67Ah (  1658) of   800h words   ( 81.0%)
    Data space           used    73h (   115) of   100h bytes   ( 44.9%)
    EEPROM space         None available
    Data stack space     used     0h (     0) of    8Ch bytes   (  0.0%)
    Configuration bits   used     2h (     2) of     2h words   (100.0%)
    ID Location space    used     0h (     0) of     4h bytes   (  0.0%)
