# Supplementary material for: Smart facemask for wireless CO2 monitoring
Source: Nat Commun. 2022 Jan 10;13:72. doi: 10.1038/s41467-021-27733-3 (PMC8748626; doi:10.1038/s41467-021-27733-3)
Supplement: Supplementary file 5 — Supplementary Software [file 41467_2021_27733_MOESM5_ESM.zip › SmartMaskCO2_Code/Microcontroller/AS3955pea2021_v4.X/dist/default/production/AS3955pea2021_v3.X.production.sym]

___lwdiv@dividend 73 0 COMMON 1
__CFG_PLLEN$ON 0 0 ABS 0
___lwdiv@counter 78 0 COMMON 1
ReadADC@ch 74 0 COMMON 1
___lwtoft@c 79 0 COMMON 1
__CFG_WRT$OFF 0 0 ABS 0
__S0 8009 0 ABS 0
__S1 B4 0 ABS 0
__S2 0 0 ABS 0
_GIE 5F 0 ABS 0
_SSP1STATbits 214 0 ABS 0
__Hintentry 1B 0 CODE 0
__Lintentry 4 0 CODE 0
__CFG_BOREN$ON 0 0 ABS 0
__pintentry 4 0 CODE 0
_red 5C 0 BANK0 1
___ftadd@f1 20 0 BANK0 1
I2C_ReadResult@i 72 0 COMMON 1
_LATA 10C 0 ABS 0
_LATC 10E 0 ABS 0
_WPUA 20C 0 ABS 0
_WPUC 20E 0 ABS 0
___ftadd@f2 23 0 BANK0 1
__end_of_PIN_MANAGER_Initialize 51B 0 CODE 0
__size_of_I2C_SendOne 0 0 ABS 0
_blue 54 0 BANK0 1
_main 12E 0 CODE 0
___sp 0 0 STACK 2
_temp 4F 0 BANK0 1
btemp 7E 0 ABS 0
ltemp 7E 0 ABS 0
ttemp 7E 0 ABS 0
wtemp 7E 0 ABS 0
start 1B 0 CODE 0
?___ftadd 20 0 BANK0 1
___ftmul@f1 31 0 BANK0 1
__size_ofi1_ADC_ISR 0 0 ABS 0
___ftdiv@f1 24 0 BANK0 1
_TRISA 8C 0 ABS 0
_TRISC 8E 0 ABS 0
reset_vec 0 0 CODE 0
ltemp0 7E 0 ABS 0
ttemp0 7E 0 ABS 0
wtemp0 7E 0 ABS 0
ltemp1 82 0 ABS 0
ttemp1 81 0 ABS 0
wtemp1 80 0 ABS 0
ltemp2 86 0 ABS 0
ttemp2 84 0 ABS 0
wtemp2 82 0 ABS 0
ltemp3 80 0 ABS 0
ttemp3 87 0 ABS 0
wtemp3 84 0 ABS 0
___ftmul@f2 34 0 BANK0 1
ttemp4 7F 0 ABS 0
wtemp4 86 0 ABS 0
wtemp5 88 0 ABS 0
wtemp6 7F 0 ABS 0
___ftdiv@f2 21 0 BANK0 1
__Hconfig 8009 0 CONFIG 0
__Lconfig 8007 0 CONFIG 0
_blue_lsb 64 0 BANK0 1
_SSPCLKPPSbits E20 0 ABS 0
_blue_msb 65 0 BANK0 1
___ftpack 3D5 0 CODE 0
_SSPDATPPSbits E21 0 ABS 0
___ftdiv@f3 2C 0 BANK0 1
__Hbigram 0 0 ABS 0
__Lbigram 0 0 ABS 0
__Hram 0 0 ABS 0
__Lram 0 0 ABS 0
__size_of_I2C_SendZero 0 0 ABS 0
_green 58 0 BANK0 1
_datar AC 0 BANK1 1
__CFG_STVREN$ON 0 0 ABS 0
_dataw B0 0 BANK1 1
_start 6D 0 BANK0 1
int$flags 7E 0 ABS 0
___ftmul@cntr 3F 0 BANK0 1
__size_of___ftadd 0 0 ABS 0
___ftdiv@cntr 2B 0 BANK0 1
__CFG_ZCDDIS$ON 0 0 ABS 0
__Hfunctab 0 0 CODE 0
__Lfunctab 0 0 CODE 0
__end_of_WDT_Initialize 676 0 CODE 0
_I2C_Stop 612 0 CODE 0
_ADCON0 9D 0 ABS 0
_ADCON1 9E 0 ABS 0
_INTERRUPT_InterruptManager 4 0 CODE 0
_ADCON2 9F 0 ABS 0
__Hcommon 0 0 ABS 0
__Lcommon 0 0 ABS 0
_PIE1bits 91 0 ABS 0
__Heeprom_data 0 0 EEDATA 3
__Leeprom_data 0 0 EEDATA 3
_PIR1bits 11 0 ABS 0
?___ftmul 31 0 BANK0 1
_LATCbits 10E 0 ABS 0
___int_sp 0 0 STACK 2
__CFG_CLKOUTEN$OFF 0 0 ABS 0
_ANSELA 18C 0 ABS 0
_ODCONA 28C 0 ABS 0
_ANSELC 18E 0 ABS 0
_ODCONC 28E 0 ABS 0
?___ftdiv 21 0 BANK0 1
__end_of_ADC_Initialize 648 0 CODE 0
_SPI_Exchange8bit 648 0 CODE 0
?___lwdiv 71 0 COMMON 1
___lwtoft 5FF 0 CODE 0
_getRGB 439 0 CODE 0
_SSPBUF 211 0 ABS 0
_ADRESH 9C 0 ABS 0
_OSCCON 99 0 ABS 0
__Habs1 0 0 ABS 0
__Labs1 0 0 ABS 0
_ADRESL 9B 0 ABS 0
_WDTCON 97 0 ABS 0
__Hsfr0 0 0 ABS 0
__Lsfr0 0 0 ABS 0
__Hsfr1 0 0 ABS 0
__Lsfr1 0 0 ABS 0
__Hsfr2 0 0 ABS 0
__Lsfr2 0 0 ABS 0
__Hsfr3 0 0 ABS 0
__Lsfr3 0 0 ABS 0
__Hsfr4 0 0 ABS 0
__Lsfr4 0 0 ABS 0
__Hsfr5 0 0 ABS 0
___ftmul@f3_as_product 3C 0 BANK0 1
__Lsfr5 0 0 ABS 0
__Hsfr6 0 0 ABS 0
__Lsfr6 0 0 ABS 0
__Hsfr7 0 0 ABS 0
__Lsfr7 0 0 ABS 0
__Hsfr8 0 0 ABS 0
__Lsfr8 0 0 ABS 0
__Hsfr9 0 0 ABS 0
__Lsfr9 0 0 ABS 0
_I2C_WriteByte 5B6 0 CODE 0
_green_lsb 67 0 BANK0 1
_green_msb 68 0 BANK0 1
__end_of___ftpack 439 0 CODE 0
?___ftpack 71 0 COMMON 1
I2C_WriteByte@i 73 0 COMMON 1
__end_of_MCP9700ReadTemp 3D5 0 CODE 0
__size_of_I2C_ReadResult 0 0 ABS 0
__size_of___ftpack 0 0 ABS 0
___ftadd@sign 79 0 COMMON 1
__Hcode 0 0 ABS 0
__Lcode 0 0 ABS 0
_IR_lsb 62 0 BANK0 1
_IR_msb 63 0 BANK0 1
stackhi 20EF 0 ABS 0
__HcstackBANK0 0 0 ABS 0
__LcstackBANK0 0 0 ABS 0
__pcstackBANK0 20 0 BANK0 1
stacklo 2064 0 ABS 0
__Hinit 1B 0 CODE 0
__Linit 1B 0 CODE 0
__end_of_MCP9700ReadTempHex 550 0 CODE 0
__end_of_main 207 0 CODE 0
__size_of___lwtoft 0 0 ABS 0
__end_of_getRGB 492 0 CODE 0
__Htext 0 0 ABS 0
__Ltext 0 0 ABS 0
__HdataBANK0 0 0 ABS 0
__LdataBANK0 0 0 ABS 0
MCP9700ReadTempHex@adc_value 20 0 BANK0 1
__CFG_LVP$ON 0 0 ABS 0
__pdataBANK0 6E 0 BANK0 1
__end_of___lwtoft 612 0 CODE 0
___ftmul@sign 40 0 BANK0 1
end_of_initialization 36 0 CODE 0
___ftdiv@sign 30 0 BANK0 1
__size_of_I2C_Stop 0 0 ABS 0
_MCP9700ReadTemp 362 0 CODE 0
__size_of_I2C_Start 0 0 ABS 0
__Hsfr10 0 0 ABS 0
__Lsfr10 0 0 ABS 0
__Hsfr20 0 0 ABS 0
__Lsfr20 0 0 ABS 0
__Hsfr30 0 0 ABS 0
__Hsfr11 0 0 ABS 0
__Lsfr30 0 0 ABS 0
__Lsfr11 0 0 ABS 0
__Hsfr21 0 0 ABS 0
__Lsfr21 0 0 ABS 0
__Hsfr31 0 0 ABS 0
__Hsfr12 0 0 ABS 0
__Lsfr31 0 0 ABS 0
__Lsfr12 0 0 ABS 0
__size_of_SPI_Initialize 0 0 ABS 0
__Hsfr22 0 0 ABS 0
__Lsfr22 0 0 ABS 0
__Hsfr13 0 0 ABS 0
__Lsfr13 0 0 ABS 0
_MCP9700ReadTempHex 51B 0 CODE 0
__Hsfr23 0 0 ABS 0
__Lsfr23 0 0 ABS 0
__Hsfr14 0 0 ABS 0
__Lsfr14 0 0 ABS 0
__Hsfr24 0 0 ABS 0
__Lsfr24 0 0 ABS 0
__Hsfr15 0 0 ABS 0
__Lsfr15 0 0 ABS 0
__Hsfr25 0 0 ABS 0
__Lsfr25 0 0 ABS 0
__Hsfr16 0 0 ABS 0
__Lsfr16 0 0 ABS 0
__HdataBANK1 0 0 ABS 0
__Hsfr26 0 0 ABS 0
__LdataBANK1 0 0 ABS 0
__Lsfr26 0 0 ABS 0
__Hsfr17 0 0 ABS 0
__Lsfr17 0 0 ABS 0
__Hsfr27 0 0 ABS 0
__Lsfr27 0 0 ABS 0
__pdataBANK1 B0 0 BANK1 1
__Hsfr18 0 0 ABS 0
__Lsfr18 0 0 ABS 0
__Hsfr28 0 0 ABS 0
_SSP1ADD 212 0 ABS 0
__Lsfr28 0 0 ABS 0
__Hsfr19 0 0 ABS 0
__Lsfr19 0 0 ABS 0
__Hsfr29 0 0 ABS 0
__Lsfr29 0 0 ABS 0
__end_of___ftadd 12E 0 CODE 0
_PORTAbits C 0 ABS 0
__Hstrings 0 0 ABS 0
__Lstrings 0 0 ABS 0
_ReadADC 5E0 0 CODE 0
__end_of_SPI_Exchange8bit 651 0 CODE 0
_I2C_Start 61E 0 CODE 0
_SYSTEM_Initialize 65E 0 CODE 0
?___lwtoft 79 0 COMMON 1
_PPSLOCK E0F 0 ABS 0
_OSCTUNE 98 0 ABS 0
__Hbank0 0 0 ABS 0
__Lbank0 0 0 ABS 0
__Hbank1 0 0 ABS 0
__Lbank1 0 0 ABS 0
__Hbank2 0 0 ABS 0
__Lbank2 0 0 ABS 0
__Hbank3 0 0 BANK3 1
__Lbank3 0 0 BANK3 1
___latbits 0 0 ABS 0
___ftmul@exp 3B 0 BANK0 1
__Hbank4 0 0 BANK4 1
__Lbank4 0 0 BANK4 1
_OSCSTAT 9A 0 ABS 0
___ftdiv@exp 2F 0 BANK0 1
__Hbank5 0 0 BANK5 1
__size_of_as3955writeEEPROM 0 0 ABS 0
__Lbank5 0 0 BANK5 1
__Hpowerup 0 0 CODE 0
__Lpowerup 0 0 CODE 0
__Hbank6 0 0 BANK6 1
__Lbank6 0 0 BANK6 1
__Hbank7 0 0 BANK7 1
__Lbank7 0 0 BANK7 1
__Hbank8 0 0 BANK8 1
__Lbank8 0 0 BANK8 1
__Hbank9 0 0 BANK9 1
__Lbank9 0 0 BANK9 1
_ADC_ISR 676 0 CODE 0
__ptext1 439 0 CODE 0
__ptext2 5B6 0 CODE 0
__ptext3 62A 0 CODE 0
__ptext4 634 0 CODE 0
__ptext5 612 0 CODE 0
__size_of_MCP9700ReadTemp 0 0 ABS 0
__ptext6 61E 0 CODE 0
_I2C_WaitForSlave 66E 0 CODE 0
__ptext7 584 0 CODE 0
__ptext8 66E 0 CODE 0
__ptext9 492 0 CODE 0
__Hclrtext 0 0 ABS 0
__Lclrtext 0 0 ABS 0
SPI_Exchange8bit@data 71 0 COMMON 1
_PPSLOCKbits E0F 0 ABS 0
__end_of__initialization 36 0 CODE 0
__end_of___lwdiv 584 0 CODE 0
I2C_ReadResult@readback 74 0 COMMON 1
PIN_MANAGER_Initialize@state 71 0 COMMON 1
I2C_WriteByte@temp 75 0 COMMON 1
__end_of_I2C_Stop 61E 0 CODE 0
__end_of_I2C_WriteByte 5E0 0 CODE 0
___ftadd 39 0 CODE 0
__Hidloc 0 0 IDLOC 0
__Lidloc 0 0 IDLOC 0
__end_of_ReadADC 5FF 0 CODE 0
_red_lsb 6A 0 BANK0 1
_red_msb 7C 0 COMMON 1
__size_of_MCP9700ReadTempHex 0 0 ABS 0
__Hstack 0 0 STACK 2
?_MCP9700ReadTemp 41 0 BANK0 1
__Lstack 0 0 STACK 2
__size_of_SPI_Exchange8bit 0 0 ABS 0
__Hspace_0 8009 0 ABS 0
__Lspace_0 0 0 ABS 0
___ftpack@sign 75 0 COMMON 1
__end_of_as3955writeEEPROM 4DB 0 CODE 0
__Hspace_1 B4 0 ABS 0
__Lspace_1 0 0 ABS 0
___ftadd@exp1 7B 0 COMMON 1
_tempHex 60 0 BANK0 1
_I2C_ReadResult 584 0 CODE 0
__Hspace_2 0 0 ABS 0
__Lspace_2 0 0 ABS 0
?_MCP9700ReadTempHex 79 0 COMMON 1
__Hcinit 39 0 CODE 0
___ftmul 207 0 CODE 0
__Lcinit 1C 0 CODE 0
___ftdiv 2BA 0 CODE 0
__size_of_I2C_WriteByte 0 0 ABS 0
__Hspace_3 0 0 ABS 0
___lwdiv 550 0 CODE 0
__Lspace_3 0 0 ABS 0
__size_of_main 0 0 ABS 0
__size_of_getRGB 0 0 ABS 0
__end_of_INTERRUPT_InterruptManager 1B 0 CODE 0
__CFG_BORV$LO 0 0 ABS 0
_PIN_MANAGER_Initialize 4DB 0 CODE 0
__HidataBANK0 0 0 ABS 0
__size_of___ftdiv 0 0 ABS 0
__LidataBANK0 0 0 ABS 0
__pidataBANK0 67C 0 CODE 0
_I2C_SendOne 634 0 CODE 0
I2C_WriteByte@theByte 72 0 COMMON 1
clear_ram0 658 0 CODE 0
___ftpack@arg 71 0 COMMON 1
__size_of_SYSTEM_Initialize 0 0 ABS 0
__size_of___lwdiv 0 0 ABS 0
_I2C_SendZero 62A 0 CODE 0
___ftadd@exp2 7A 0 COMMON 1
__HbssBANK0 0 0 ABS 0
__LbssBANK0 0 0 ABS 0
_SSP1CON1 215 0 ABS 0
__Hbank10 0 0 BANK10 1
__end_of_I2C_WaitForSlave 672 0 CODE 0
__pbssBANK0 4F 0 BANK0 1
__Lbank10 0 0 BANK10 1
__Hbank20 0 0 BANK20 1
__Lbank20 0 0 BANK20 1
__Hbank30 0 0 BANK30 1
__Hbank11 0 0 BANK11 1
__Lbank30 0 0 BANK30 1
__Lbank11 0 0 BANK11 1
__Hbank21 0 0 BANK21 1
__Lbank21 0 0 BANK21 1
__end_of_OSCILLATOR_Initialize 66A 0 CODE 0
__Hbank31 0 0 BANK31 1
__Hbank12 0 0 BANK12 1
__Lbank31 0 0 BANK31 1
__Lbank12 0 0 BANK12 1
__end_of_SYSTEM_Initialize 664 0 CODE 0
__Hbank22 0 0 BANK22 1
__Lbank22 0 0 BANK22 1
__Hbank13 0 0 BANK13 1
__Lbank13 0 0 BANK13 1
__HbssBANK1 0 0 ABS 0
__LbssBANK1 0 0 ABS 0
__Hbank23 0 0 BANK23 1
__Lbank23 0 0 BANK23 1
__Hbank14 0 0 BANK14 1
__pbssBANK1 A0 0 BANK1 1
__Lbank14 0 0 BANK14 1
__Hbank24 0 0 BANK24 1
__Lbank24 0 0 BANK24 1
__ptext10 648 0 CODE 0
__Hbank15 0 0 BANK15 1
__Lbank15 0 0 BANK15 1
__ptext20 550 0 CODE 0
MCP9700ReadTemp@t 45 0 BANK0 1
__Hbank25 0 0 BANK25 1
__Lbank25 0 0 BANK25 1
__ptext11 65E 0 CODE 0
__Hbank16 0 0 BANK16 1
__Lbank16 0 0 BANK16 1
__ptext21 207 0 CODE 0
__Hbank26 0 0 BANK26 1
__end_of_I2C_SendOne 63E 0 CODE 0
__Lbank26 0 0 BANK26 1
__ptext12 672 0 CODE 0
__Hbank17 0 0 BANK17 1
__Lbank17 0 0 BANK17 1
__ptext22 2BA 0 CODE 0
__Hbank27 0 0 BANK27 1
__Lbank27 0 0 BANK27 1
__ptext13 651 0 CODE 0
__Hbank18 0 0 BANK18 1
__Lbank18 0 0 BANK18 1
_ADCON0bits 9D 0 ABS 0
_ADCON1bits 9E 0 ABS 0
__ptext23 39 0 CODE 0
__Hbank28 0 0 BANK28 1
__HidataBANK1 0 0 ABS 0
__Lbank28 0 0 BANK28 1
__LidataBANK1 0 0 ABS 0
__ptext14 4DB 0 CODE 0
__Hbank19 0 0 BANK19 1
__Lbank19 0 0 BANK19 1
__pidataBANK1 66A 0 CODE 0
__ptext24 3D5 0 CODE 0
__Hbank29 0 0 BANK29 1
__Lbank29 0 0 BANK29 1
__ptext15 664 0 CODE 0
__ptext25 5E0 0 CODE 0
__ptext16 63E 0 CODE 0
__ptext26 676 0 CODE 0
__ptext17 51B 0 CODE 0
__ptext18 362 0 CODE 0
__CFG_PWRTE$OFF 0 0 ABS 0
__ptext28 679 0 CODE 0
__HbssCOMMON 0 0 ABS 0
__LbssCOMMON 0 0 ABS 0
i1_ADC_ISR 679 0 CODE 0
__end_of_I2C_SendZero 634 0 CODE 0
__ptext19 5FF 0 CODE 0
__pbssCOMMON 7C 0 COMMON 1
_INTCONbits B 0 ABS 0
__CFG_PPS1WAY$ON 0 0 ABS 0
__Hend_init 1C 0 CODE 0
__Lend_init 1B 0 CODE 0
_RC0PPSbits EA0 0 ABS 0
_RC2PPSbits EA2 0 ABS 0
?_ReadADC 71 0 COMMON 1
__end_ofi1_ADC_ISR 67C 0 CODE 0
___ftpack@exp 74 0 COMMON 1
___lwdiv@divisor 71 0 COMMON 1
_ADC_Initialize 63E 0 CODE 0
_SPI_Initialize 651 0 CODE 0
_WDT_Initialize 672 0 CODE 0
__size_of_ADC_ISR 0 0 ABS 0
__end_of___ftmul 2BA 0 CODE 0
_as3955writeEEPROM 492 0 CODE 0
_OSCILLATOR_Initialize 664 0 CODE 0
__size_of_INTERRUPT_InterruptManager 0 0 ABS 0
__Hreset_vec 1 0 CODE 0
__end_of_ADC_ISR 679 0 CODE 0
__Lreset_vec 0 0 CODE 0
__size_of_PIN_MANAGER_Initialize 0 0 ABS 0
intlevel0 0 0 CODE 0
MCP9700ReadTemp@adc_value 48 0 BANK0 1
__CFG_WDTE$OFF 0 0 ABS 0
_SSP1STAT 214 0 ABS 0
intlevel1 0 0 CODE 0
intlevel2 0 0 CODE 0
intlevel3 0 0 CODE 0
intlevel4 0 0 CODE 0
_SSP1CON1bits 215 0 ABS 0
__CFG_LPBOR$OFF 0 0 ABS 0
__end_of_I2C_ReadResult 5B6 0 CODE 0
intlevel5 0 0 CODE 0
__size_of_WDT_Initialize 0 0 ABS 0
__size_of_I2C_WaitForSlave 0 0 ABS 0
as3955writeEEPROM@data 72 0 COMMON 1
as3955writeEEPROM@addr 7A 0 COMMON 1
__HcstackCOMMON 0 0 ABS 0
__LcstackCOMMON 0 0 ABS 0
__pcstackCOMMON 70 0 COMMON 1
__end_of_I2C_Start 62A 0 CODE 0
start_initialization 1C 0 CODE 0
___lwdiv@quotient 76 0 COMMON 1
__end_of_SPI_Initialize 658 0 CODE 0
__Hmaintext 0 0 ABS 0
__Lmaintext 0 0 ABS 0
__pmaintext 12E 0 CODE 0
__size_of_ADC_Initialize 0 0 ABS 0
__CFG_MCLRE$ON 0 0 ABS 0
__size_of_OSCILLATOR_Initialize 0 0 ABS 0
_OPTION_REGbits 95 0 ABS 0
__size_of_ReadADC 0 0 ABS 0
__CFG_FOSC$INTOSC 0 0 ABS 0
__initialization 1C 0 CODE 0
__CFG_CP$OFF 0 0 ABS 0
__size_of___ftmul 0 0 ABS 0
__end_of___ftdiv 362 0 CODE 0
%segments
reset_vec 0 1 CODE 0 0
intentry 8 CFB CODE 8 0
config 1000E 10011 CONFIG 1000E 0
cstackCOMMON 70 7C COMMON 70 1
cstackBANK0 20 6F BANK0 20 1
bssBANK1 A0 B3 BANK1 A0 1
%locals
dist/default/production\AS3955pea2021_v3.X.production.obj
C:\Users\ECsens\AppData\Local\Temp\sffg.
2906 1C 0 CODE 0
2909 1C 0 CODE 0
3036 1C 0 CODE 0
3040 1D 0 CODE 0
3041 1E 0 CODE 0
3042 1F 0 CODE 0
3043 20 0 CODE 0
3044 21 0 CODE 0
3045 22 0 CODE 0
3049 23 0 CODE 0
3050 24 0 CODE 0
3051 25 0 CODE 0
3052 26 0 CODE 0
3053 27 0 CODE 0
3054 28 0 CODE 0
3059 29 0 CODE 0
3060 2A 0 CODE 0
3061 2B 0 CODE 0
3062 2C 0 CODE 0
3066 2D 0 CODE 0
3067 2E 0 CODE 0
3068 2F 0 CODE 0
3069 30 0 CODE 0
3070 31 0 CODE 0
3071 32 0 CODE 0
3072 33 0 CODE 0
3073 34 0 CODE 0
3074 35 0 CODE 0
3080 36 0 CODE 0
3082 36 0 CODE 0
3083 37 0 CODE 0
3084 38 0 CODE 0
3025 658 0 CODE 0
3026 658 0 CODE 0
3027 659 0 CODE 0
3028 659 0 CODE 0
3029 65A 0 CODE 0
3030 65B 0 CODE 0
3031 65C 0 CODE 0
3032 65D 0 CODE 0
main.c
84 12E 0 CODE 0
87 12E 0 CODE 0
90 12F 0 CODE 0
92 131 0 CODE 0
94 133 0 CODE 0
95 134 0 CODE 0
96 136 0 CODE 0
97 137 0 CODE 0
98 138 0 CODE 0
103 139 0 CODE 0
104 13B 0 CODE 0
105 145 0 CODE 0
106 147 0 CODE 0
122 151 0 CODE 0
123 153 0 CODE 0
126 15C 0 CODE 0
128 15D 0 CODE 0
129 16D 0 CODE 0
130 17C 0 CODE 0
132 18B 0 CODE 0
133 194 0 CODE 0
134 1A0 0 CODE 0
135 1A9 0 CODE 0
136 1B5 0 CODE 0
137 1BE 0 CODE 0
138 1CA 0 CODE 0
141 1D3 0 CODE 0
142 1DB 0 CODE 0
143 1E1 0 CODE 0
144 1EA 0 CODE 0
145 1F3 0 CODE 0
149 1FC 0 CODE 0
114 206 0 CODE 0
S11059pea.c
154 439 0 CODE 0
156 439 0 CODE 0
157 43A 0 CODE 0
158 43C 0 CODE 0
161 43E 0 CODE 0
164 440 0 CODE 0
165 441 0 CODE 0
166 443 0 CODE 0
169 445 0 CODE 0
172 447 0 CODE 0
176 448 0 CODE 0
180 455 0 CODE 0
181 456 0 CODE 0
182 458 0 CODE 0
184 45A 0 CODE 0
185 45B 0 CODE 0
187 45D 0 CODE 0
188 461 0 CODE 0
189 462 0 CODE 0
190 467 0 CODE 0
192 468 0 CODE 0
193 46D 0 CODE 0
194 46E 0 CODE 0
195 473 0 CODE 0
197 474 0 CODE 0
198 479 0 CODE 0
199 47A 0 CODE 0
200 47F 0 CODE 0
202 480 0 CODE 0
203 485 0 CODE 0
204 486 0 CODE 0
205 48B 0 CODE 0
207 48C 0 CODE 0
209 48D 0 CODE 0
211 491 0 CODE 0
73 5B6 0 CODE 0
74 5B7 0 CODE 0
76 5BB 0 CODE 0
77 5C7 0 CODE 0
78 5C9 0 CODE 0
80 5CB 0 CODE 0
81 5CC 0 CODE 0
76 5D0 0 CODE 0
83 5DE 0 CODE 0
84 5DF 0 CODE 0
33 62A 0 CODE 0
34 62A 0 CODE 0
35 62C 0 CODE 0
36 62E 0 CODE 0
37 630 0 CODE 0
38 631 0 CODE 0
39 633 0 CODE 0
41 634 0 CODE 0
42 634 0 CODE 0
43 636 0 CODE 0
44 638 0 CODE 0
45 63A 0 CODE 0
46 63B 0 CODE 0
47 63D 0 CODE 0
59 612 0 CODE 0
60 612 0 CODE 0
61 614 0 CODE 0
62 616 0 CODE 0
63 617 0 CODE 0
64 619 0 CODE 0
65 61A 0 CODE 0
66 61C 0 CODE 0
67 61D 0 CODE 0
49 61E 0 CODE 0
50 61E 0 CODE 0
51 620 0 CODE 0
52 622 0 CODE 0
53 623 0 CODE 0
54 625 0 CODE 0
55 626 0 CODE 0
56 628 0 CODE 0
57 629 0 CODE 0
95 584 0 CODE 0
97 584 0 CODE 0
99 585 0 CODE 0
100 587 0 CODE 0
101 593 0 CODE 0
102 598 0 CODE 0
103 59A 0 CODE 0
104 59B 0 CODE 0
105 59E 0 CODE 0
106 5A2 0 CODE 0
107 5A3 0 CODE 0
108 5A5 0 CODE 0
100 5A6 0 CODE 0
111 5B4 0 CODE 0
69 66E 0 CODE 0
70 66E 0 CODE 0
AS3955pea.c
56 492 0 CODE 0
59 493 0 CODE 0
60 495 0 CODE 0
61 499 0 CODE 0
63 49C 0 CODE 0
64 49E 0 CODE 0
66 4A0 0 CODE 0
67 4B1 0 CODE 0
68 4C2 0 CODE 0
69 4D3 0 CODE 0
71 4D5 0 CODE 0
72 4D8 0 CODE 0
73 4DA 0 CODE 0
mcc_generated_files/spi.c
77 648 0 CODE 0
80 649 0 CODE 0
82 64B 0 CODE 0
86 64D 0 CODE 0
84 64D 0 CODE 0
88 64F 0 CODE 0
mcc_generated_files/mcc.c
69 65E 0 CODE 0
72 65E 0 CODE 0
73 65F 0 CODE 0
74 660 0 CODE 0
75 661 0 CODE 0
76 662 0 CODE 0
77 663 0 CODE 0
89 672 0 CODE 0
92 672 0 CODE 0
93 675 0 CODE 0
mcc_generated_files/spi.c
63 651 0 CODE 0
68 651 0 CODE 0
71 654 0 CODE 0
74 656 0 CODE 0
75 657 0 CODE 0
mcc_generated_files/pin_manager.c
52 4DB 0 CODE 0
57 4DB 0 CODE 0
58 4DD 0 CODE 0
63 4DE 0 CODE 0
64 4E1 0 CODE 0
69 4E3 0 CODE 0
70 4E5 0 CODE 0
75 4E7 0 CODE 0
76 4EA 0 CODE 0
78 4EC 0 CODE 0
83 4EE 0 CODE 0
84 4F0 0 CODE 0
86 4F1 0 CODE 0
87 4F5 0 CODE 0
88 4F6 0 CODE 0
89 4F9 0 CODE 0
90 4FB 0 CODE 0
92 4FC 0 CODE 0
93 501 0 CODE 0
94 506 0 CODE 0
95 50A 0 CODE 0
97 50F 0 CODE 0
98 512 0 CODE 0
99 514 0 CODE 0
101 515 0 CODE 0
103 51A 0 CODE 0
mcc_generated_files/mcc.c
79 664 0 CODE 0
82 664 0 CODE 0
84 667 0 CODE 0
86 668 0 CODE 0
87 669 0 CODE 0
mcc_generated_files/adc.c
64 63E 0 CODE 0
69 63E 0 CODE 0
72 641 0 CODE 0
75 643 0 CODE 0
78 644 0 CODE 0
81 645 0 CODE 0
84 646 0 CODE 0
85 647 0 CODE 0
mcp9700_pic16.c
54 51B 0 CODE 0
57 51B 0 CODE 0
58 522 0 CODE 0
60 526 0 CODE 0
61 52D 0 CODE 0
63 531 0 CODE 0
64 538 0 CODE 0
67 53C 0 CODE 0
69 54B 0 CODE 0
18 362 0 CODE 0
24 362 0 CODE 0
25 369 0 CODE 0
27 36D 0 CODE 0
28 374 0 CODE 0
30 378 0 CODE 0
31 37F 0 CODE 0
34 383 0 CODE 0
37 392 0 CODE 0
38 3BA 0 CODE 0
51 3CE 0 CODE 0
C:\Program Files (x86)\Microchip\xc8\v1.36\sources\common\lwtoft.c
28 5FF 0 CODE 0
30 5FF 0 CODE 0
C:\Program Files (x86)\Microchip\xc8\v1.36\sources\common\lwdiv.c
6 550 0 CODE 0
14 550 0 CODE 0
15 552 0 CODE 0
16 556 0 CODE 0
17 558 0 CODE 0
18 55A 0 CODE 0
19 55F 0 CODE 0
17 563 0 CODE 0
22 564 0 CODE 0
23 569 0 CODE 0
24 571 0 CODE 0
25 575 0 CODE 0
27 576 0 CODE 0
28 57B 0 CODE 0
30 57F 0 CODE 0
C:\Program Files (x86)\Microchip\xc8\v1.36\sources\common\ftmul.c
62 207 0 CODE 0
67 207 0 CODE 0
68 217 0 CODE 0
69 21E 0 CODE 0
70 22D 0 CODE 0
71 234 0 CODE 0
72 239 0 CODE 0
73 249 0 CODE 0
74 259 0 CODE 0
75 25D 0 CODE 0
77 25E 0 CODE 0
78 25F 0 CODE 0
79 265 0 CODE 0
134 26B 0 CODE 0
136 26F 0 CODE 0
137 271 0 CODE 0
138 277 0 CODE 0
139 27D 0 CODE 0
140 283 0 CODE 0
143 287 0 CODE 0
145 28B 0 CODE 0
146 28D 0 CODE 0
147 293 0 CODE 0
148 299 0 CODE 0
149 29F 0 CODE 0
156 2A3 0 CODE 0
C:\Program Files (x86)\Microchip\xc8\v1.36\sources\common\ftdiv.c
56 2BA 0 CODE 0
63 2BA 0 CODE 0
64 2CA 0 CODE 0
65 2D1 0 CODE 0
66 2E0 0 CODE 0
67 2E7 0 CODE 0
68 2ED 0 CODE 0
69 2F2 0 CODE 0
70 302 0 CODE 0
71 312 0 CODE 0
72 316 0 CODE 0
73 317 0 CODE 0
74 31D 0 CODE 0
75 31E 0 CODE 0
76 324 0 CODE 0
78 328 0 CODE 0
79 32E 0 CODE 0
80 33A 0 CODE 0
81 340 0 CODE 0
83 341 0 CODE 0
84 347 0 CODE 0
85 34B 0 CODE 0
C:\Program Files (x86)\Microchip\xc8\v1.36\sources\common\ftadd.c
86 39 0 CODE 0
90 39 0 CODE 0
91 46 0 CODE 0
92 52 0 CODE 0
93 61 0 CODE 0
94 68 0 CODE 0
96 77 0 CODE 0
97 7B 0 CODE 0
98 7C 0 CODE 0
99 7D 0 CODE 0
100 7E 0 CODE 0
101 7F 0 CODE 0
102 80 0 CODE 0
103 86 0 CODE 0
104 87 0 CODE 0
106 8D 0 CODE 0
110 91 0 CODE 0
111 97 0 CODE 0
112 99 0 CODE 0
114 A4 0 CODE 0
115 AA 0 CODE 0
113 AE 0 CODE 0
117 B3 0 CODE 0
121 B7 0 CODE 0
122 BD 0 CODE 0
123 BF 0 CODE 0
125 CA 0 CODE 0
126 D0 0 CODE 0
124 D4 0 CODE 0
129 D8 0 CODE 0
131 DA 0 CODE 0
132 E0 0 CODE 0
134 EA 0 CODE 0
136 EC 0 CODE 0
137 F2 0 CODE 0
139 FC 0 CODE 0
140 FD 0 CODE 0
141 103 0 CODE 0
142 105 0 CODE 0
143 10B 0 CODE 0
144 115 0 CODE 0
146 117 0 CODE 0
C:\Program Files (x86)\Microchip\xc8\v1.36\sources\common\float.c
62 3D5 0 CODE 0
64 3D5 0 CODE 0
65 3DD 0 CODE 0
67 3E4 0 CODE 0
68 3E8 0 CODE 0
66 3EE 0 CODE 0
71 3F3 0 CODE 0
72 3F7 0 CODE 0
73 401 0 CODE 0
74 407 0 CODE 0
70 407 0 CODE 0
76 40C 0 CODE 0
77 40E 0 CODE 0
75 414 0 CODE 0
79 41A 0 CODE 0
80 41C 0 CODE 0
81 422 0 CODE 0
82 424 0 CODE 0
83 434 0 CODE 0
84 437 0 CODE 0
86 438 0 CODE 0
adc_pic16.c
25 5E0 0 CODE 0
27 5E1 0 CODE 0
28 5E8 0 CODE 0
31 5F2 0 CODE 0
34 5F6 0 CODE 0
37 5F8 0 CODE 0
39 5FA 0 CODE 0
mcc_generated_files/adc.c
137 676 0 CODE 0
140 676 0 CODE 0
141 678 0 CODE 0
main.c
164 4 0 CODE 0
168 9 0 CODE 0
171 B 0 CODE 0
225 C 0 CODE 0
228 D 0 CODE 0
231 15 0 CODE 0
240 16 0 CODE 0
mcc_generated_files/adc.c
137 679 0 CODE 0
140 679 0 CODE 0
141 67B 0 CODE 0
