# Supplementary material for: Smart facemask for wireless CO2 monitoring
Source: Nat Commun. 2022 Jan 10;13:72. doi: 10.1038/s41467-021-27733-3 (PMC8748626; doi:10.1038/s41467-021-27733-3)
Supplement: Supplementary file 5 — Supplementary Software [file 41467_2021_27733_MOESM5_ESM.zip › SmartMaskCO2_Code/Microcontroller/AS3955pea2021_v4.X/dist/default/production/memoryfile.xml]

<?xml version="1.0" encoding="UTF-8"?>
<project>
  <executable name="dist/default/production\AS3955pea2021_v3.X.production.hex">
    <memory name="program">
      <units>words</units>
      <length>2048</length>
      <used>1658</used>
      <free>390</free>
    </memory>
    <memory name="data">
      <units>bytes</units>
      <length>256</length>
      <used>115</used>
      <free>141</free>
    </memory>
  </executable>
</project>
