# Supplementary material for: Smart facemask for wireless CO2 monitoring
Source: Nat Commun. 2022 Jan 10;13:72. doi: 10.1038/s41467-021-27733-3 (PMC8748626; doi:10.1038/s41467-021-27733-3)
Supplement: Supplementary file 5 — Supplementary Software [file 41467_2021_27733_MOESM5_ESM.zip › SmartMaskCO2_Code/Microcontroller/AS3955pea2021_v4.X/mcc_generated_files/adc.h]

/**
  ADC Generated Driver API Header File

  @Company
    Microchip Technology Inc.

  @File Name
    adc.h

  @Summary
    This is the generated header file for the ADC driver using PIC10 / PIC12 / PIC16 / PIC18 MCUs 

  @Description
    This header file provides APIs for driver for ADC.
    Generation Information :
        Product Revision  :  PIC10 / PIC12 / PIC16 / PIC18 MCUs  - 1.45
        Device            :  PIC16LF1703
        Driver Version    :  2.00
    The generated drivers are tested against the following:
        Compiler          :  XC8 1.35
        MPLAB             :  MPLAB X 3.40
*/

/*
    (c) 2016 Microchip Technology Inc. and its subsidiaries. You may use this
    software and any derivatives exclusively with Microchip products.

    THIS SOFTWARE IS SUPPLIED BY MICROCHIP "AS IS". NO WARRANTIES, WHETHER
    EXPRESS, IMPLIED OR STATUTORY, APPLY TO THIS SOFTWARE, INCLUDING ANY IMPLIED
    WARRANTIES OF NON-INFRINGEMENT, MERCHANTABILITY, AND FITNESS FOR A
    PARTICULAR PURPOSE, OR ITS INTERACTION WITH MICROCHIP PRODUCTS, COMBINATION
    WITH ANY OTHER PRODUCTS, OR USE IN ANY APPLICATION.

    IN NO EVENT WILL MICROCHIP BE LIABLE FOR ANY INDIRECT, SPECIAL, PUNITIVE,
    INCIDENTAL OR CONSEQUENTIAL LOSS, DAMAGE, COST OR EXPENSE OF ANY KIND
    WHATSOEVER RELATED TO THE SOFTWARE, HOWEVER CAUSED, EVEN IF MICROCHIP HAS
    BEEN ADVISED OF THE POSSIBILITY OR THE DAMAGES ARE FORESEEABLE. TO THE
    FULLEST EXTENT ALLOWED BY LAW, MICROCHIP'S TOTAL LIABILITY ON ALL CLAIMS IN
    ANY WAY RELATED TO THIS SOFTWARE WILL NOT EXCEED THE AMOUNT OF FEES, IF ANY,
    THAT YOU HAVE PAID DIRECTLY TO MICROCHIP FOR THIS SOFTWARE.

    MICROCHIP PROVIDES THIS SOFTWARE CONDITIONALLY UPON YOUR ACCEPTANCE OF THESE
    TERMS.
*/

#ifndef _ADC_H
#define _ADC_H

/**
  Section: Included Files
*/

#include <xc.h>
#include <stdint.h>
#include <stdbool.h>

#ifdef __cplusplus  // Provide C++ Compatibility

    extern "C" {

#endif

/**
  Section: Data Types Definitions
*/

/**
 *  result size of an A/D conversion
 */

typedef uint16_t adc_result_t;

/**
 *  result type of a Double ADC conversion
 */
typedef struct
{
    adc_result_t adcResult1;
    adc_result_t adcResult2;
} adc_sync_double_result_t;

/** ADC Channel Definition

 @Summary
   Defines the channels available for conversion.

 @Description
   This routine defines the channels that are available for the module to use.

 Remarks:
   None
 */

typedef enum
{
    channel_AN0 =  0x0,
    channel_FVRBuffer2 =  0x1C,
    channel_Temp =  0x1D,
    channel_FVRBuffer1 =  0x1F
} adc_channel_t;

/**
  Section: ADC Module APIs
*/

/**
  @Summary
    Initializes the ADC

  @Description
    This routine initializes the Initializes the ADC.
    This routine must be called before any other ADC routine is called.
    This routine should only be called once during system initialization.

  @Preconditions
    None

  @Param
    None

  @Returns
    None

  @Comment
    

  @Example
    <code>
    uint16_t convertedValue;

    ADC_Initialize();
    convertedValue = ADC_GetConversionResult();
    </code>
*/
void ADC_Initialize(void);

/**
  @Summary
    Allows selection of a channel for conversion

  @Description
    This routine is used to select desired channel for conversion.
    available

  @Preconditions
    ADC_Initialize() function should have been called before calling this function.

  @Returns
    None

  @Param
    Pass in required channel number
    "For available channel refer to enum under adc.h file"

  @Example
    <code>
    uint16_t convertedValue;

    ADC_Initialize();
    ADC_SelectChannel(AN1_Channel);
    ADC_StartConversion();
    convertedValue = ADC_GetConversionResult();
    </code>
*/
void ADC_SelectChannel(adc_channel_t channel);

/**
  @Summary
    Starts conversion

  @Description
    This routine is used to start conversion of desired channel.
    
  @Preconditions
    ADC_Initialize() function should have been called before calling this function.

  @Returns
    None

  @Param
    None

  @Example
    <code>
    uint16_t convertedValue;

    ADC_Initialize();    
    ADC_StartConversion();
    convertedValue = ADC_GetConversionResult();
    </code>
*/
void ADC_StartConversion();

/**
  @Summary
    Returns true when the conversion is completed otherwise false.

  @Description
    This routine is used to determine if conversion is completed.
    When conversion is complete routine returns true. It returns false otherwise.

  @Preconditions
    ADC_Initialize() and ADC_StartConversion(adc_channel_t channel)
    function should have been called before calling this function.

  @Returns
    true  - If conversion is complete
    false - If conversion is not completed

  @Param
    None

  @Example
    <code>
    uint16_t convertedValue;

    ADC_Initialize();
    ADC_StartConversion(AN1_Channel);

    while(!ADC_IsConversionDone());
    convertedValue = ADC_GetConversionResult();
    </code>
 */
bool ADC_IsConversionDone();

/**
  @Summary
    Returns the ADC conversion value.

  @Description
    This routine is used to get the analog to digital converted value. This
    routine gets converted values from the channel specified.

  @Preconditions
    This routine returns the conversion value only after the conversion is complete.
    Completion status can be checked using
    ADC_IsConversionDone() routine.

  @Returns
    Returns the converted value.

  @Param
    None

  @Example
    <code>
    uint16_t convertedValue;

    ADC_Initialize();
    ADC_StartConversion(AN1_Channel);

    while(ADC_IsConversionDone());

    convertedValue = ADC_GetConversionResult();
    </code>
 */
adc_result_t ADC_GetConversionResult(void);

/**
  @Summary
    Returns the ADC conversion value
    also allows selection of a channel for conversion.

  @Description
    This routine is used to select desired channel for conversion
    and to get the analog to digital converted value.

  @Preconditions
    ADC_Initialize() function should have been called before calling this function.

  @Returns
    Returns the converted value.

  @Param
    Pass in required channel number.
    "For available channel refer to enum under adc.h file"

  @Example
    <code>
    uint16_t convertedValue;

    ADC_Initialize();

    conversion = ADC_GetConversion(AN1_Channel);
    </code>
*/
adc_result_t ADC_GetConversion(adc_channel_t channel);


/**
  @Summary
    Implements ISR

  @Description
    This routine is used to implement the ISR for the interrupt-driven
    implementations.

  @Returns
    None

  @Param
    None
*/
void ADC_ISR(void);

#ifdef __cplusplus  // Provide C++ Compatibility

    }

#endif

#endif	//_ADC_H
/**
 End of File
*/
