# Supplementary material for: Smart facemask for wireless CO2 monitoring
Source: Nat Commun. 2022 Jan 10;13:72. doi: 10.1038/s41467-021-27733-3 (PMC8748626; doi:10.1038/s41467-021-27733-3)
Supplement: Supplementary file 5 — Supplementary Software [file 41467_2021_27733_MOESM5_ESM.zip › SmartMaskCO2_Code/Microcontroller/AS3955pea2021_v4.X/mcc_generated_files/interrupt_manager.h]

/**
  Generated Interrupt Manager Header File

  @Company:
    Microchip Technology Inc.

  @File Name:
    interrupt_manager.h

  @Summary:
    This is the Interrupt Manager file generated using PIC10 / PIC12 / PIC16 / PIC18 MCUs 

  @Description:
    This header file provides implementations for global interrupt handling.
    For individual peripheral handlers please see the peripheral driver for
    all modules selected in the GUI.
    Generation Information :
        Product Revision  :  PIC10 / PIC12 / PIC16 / PIC18 MCUs  - 1.45
        Device            :  PIC16LF1703
        Driver Version    :  2.00
    The generated drivers are tested against the following:
        Compiler          :  XC8 1.35
        MPLAB             :  MPLAB X 3.40
*/

/*
    (c) 2016 Microchip Technology Inc. and its subsidiaries. You may use this
    software and any derivatives exclusively with Microchip products.

    THIS SOFTWARE IS SUPPLIED BY MICROCHIP "AS IS". NO WARRANTIES, WHETHER
    EXPRESS, IMPLIED OR STATUTORY, APPLY TO THIS SOFTWARE, INCLUDING ANY IMPLIED
    WARRANTIES OF NON-INFRINGEMENT, MERCHANTABILITY, AND FITNESS FOR A
    PARTICULAR PURPOSE, OR ITS INTERACTION WITH MICROCHIP PRODUCTS, COMBINATION
    WITH ANY OTHER PRODUCTS, OR USE IN ANY APPLICATION.

    IN NO EVENT WILL MICROCHIP BE LIABLE FOR ANY INDIRECT, SPECIAL, PUNITIVE,
    INCIDENTAL OR CONSEQUENTIAL LOSS, DAMAGE, COST OR EXPENSE OF ANY KIND
    WHATSOEVER RELATED TO THE SOFTWARE, HOWEVER CAUSED, EVEN IF MICROCHIP HAS
    BEEN ADVISED OF THE POSSIBILITY OR THE DAMAGES ARE FORESEEABLE. TO THE
    FULLEST EXTENT ALLOWED BY LAW, MICROCHIP'S TOTAL LIABILITY ON ALL CLAIMS IN
    ANY WAY RELATED TO THIS SOFTWARE WILL NOT EXCEED THE AMOUNT OF FEES, IF ANY,
    THAT YOU HAVE PAID DIRECTLY TO MICROCHIP FOR THIS SOFTWARE.

    MICROCHIP PROVIDES THIS SOFTWARE CONDITIONALLY UPON YOUR ACCEPTANCE OF THESE
    TERMS.
*/

#ifndef INTERRUPT_MANAGER_H
#define INTERRUPT_MANAGER_H


/**
 * @Param
    none
 * @Returns
    none
 * @Description
    This macro will enable global interrupts.
 * @Example
    INTERRUPT_GlobalInterruptEnable();
 */
#define INTERRUPT_GlobalInterruptEnable() (INTCONbits.GIE = 1)

/**
 * @Param
    none
 * @Returns
    none
 * @Description
    This macro will disable global interrupts.
 * @Example
    INTERRUPT_GlobalInterruptDisable();
 */
#define INTERRUPT_GlobalInterruptDisable() (INTCONbits.GIE = 0)

/**
 * @Param
    none
 * @Returns
    none
 * @Description
    This macro will enable peripheral interrupts.
 * @Example
    INTERRUPT_PeripheralInterruptEnable();
 */
#define INTERRUPT_PeripheralInterruptEnable() (INTCONbits.PEIE = 1)

/**
 * @Param
    none
 * @Returns
    none
 * @Description
    This macro will disable peripheral interrupts.
 * @Example
    INTERRUPT_PeripheralInterruptDisable();
 */
#define INTERRUPT_PeripheralInterruptDisable() (INTCONbits.PEIE = 0)

/**
 * @Param
    none
 * @Returns
    none
 * @Description
    Main interrupt service routine. Calls module interrupt handlers.
 * @Example
    INTERRUPT_InterruptManager();
 */
void interrupt INTERRUPT_InterruptManager(void);


#endif  // INTERRUPT_MANAGER_H
/**
 End of File
*/
