# Supplementary material for: Smart facemask for wireless CO2 monitoring
Source: Nat Commun. 2022 Jan 10;13:72. doi: 10.1038/s41467-021-27733-3 (PMC8748626; doi:10.1038/s41467-021-27733-3)
Supplement: Supplementary file 5 — Supplementary Software [file 41467_2021_27733_MOESM5_ESM.zip › SmartMaskCO2_Code/Microcontroller/AS3955pea2021_v4.X/mcc_generated_files/mcc.c]

/**
  @Generated PIC10 / PIC12 / PIC16 / PIC18 MCUs  Source File

  @Company:
    Microchip Technology Inc.

  @File Name:
    mcc.c

  @Summary:
    This is the mcc.c file generated using PIC10 / PIC12 / PIC16 / PIC18 MCUs 

  @Description:
    This header file provides implementations for driver APIs for all modules selected in the GUI.
    Generation Information :
        Product Revision  :  PIC10 / PIC12 / PIC16 / PIC18 MCUs  - 1.45
        Device            :  PIC16LF1703
        Driver Version    :  1.02
    The generated drivers are tested against the following:
        Compiler          :  XC8 1.35
        MPLAB             :  MPLAB X 3.40
*/

/*
    (c) 2016 Microchip Technology Inc. and its subsidiaries. You may use this
    software and any derivatives exclusively with Microchip products.

    THIS SOFTWARE IS SUPPLIED BY MICROCHIP "AS IS". NO WARRANTIES, WHETHER
    EXPRESS, IMPLIED OR STATUTORY, APPLY TO THIS SOFTWARE, INCLUDING ANY IMPLIED
    WARRANTIES OF NON-INFRINGEMENT, MERCHANTABILITY, AND FITNESS FOR A
    PARTICULAR PURPOSE, OR ITS INTERACTION WITH MICROCHIP PRODUCTS, COMBINATION
    WITH ANY OTHER PRODUCTS, OR USE IN ANY APPLICATION.

    IN NO EVENT WILL MICROCHIP BE LIABLE FOR ANY INDIRECT, SPECIAL, PUNITIVE,
    INCIDENTAL OR CONSEQUENTIAL LOSS, DAMAGE, COST OR EXPENSE OF ANY KIND
    WHATSOEVER RELATED TO THE SOFTWARE, HOWEVER CAUSED, EVEN IF MICROCHIP HAS
    BEEN ADVISED OF THE POSSIBILITY OR THE DAMAGES ARE FORESEEABLE. TO THE
    FULLEST EXTENT ALLOWED BY LAW, MICROCHIP'S TOTAL LIABILITY ON ALL CLAIMS IN
    ANY WAY RELATED TO THIS SOFTWARE WILL NOT EXCEED THE AMOUNT OF FEES, IF ANY,
    THAT YOU HAVE PAID DIRECTLY TO MICROCHIP FOR THIS SOFTWARE.

    MICROCHIP PROVIDES THIS SOFTWARE CONDITIONALLY UPON YOUR ACCEPTANCE OF THESE
    TERMS.
*/

// Configuration bits: selected in the GUI

// CONFIG1
#pragma config FOSC = INTOSC    // Oscillator Selection Bits->Internal HFINTOSC. I/O function on RA4 and RA5.
#pragma config WDTE = OFF    // Watchdog Timer Enable->WDT disabled
#pragma config PWRTE = OFF    // Power-up Timer Enable->PWRT disabled
#pragma config MCLRE = ON    // MCLR Pin Function Select->MCLR/VPP pin function is MCLR
#pragma config CP = OFF    // Flash Program Memory Code Protection->Program memory code protection is disabled
#pragma config BOREN = ON    // Brown-out Reset Enable->Brown-out Reset enabled
#pragma config CLKOUTEN = OFF    // Clock Out Enable->CLKOUT function is disabled. I/O or oscillator function on the CLKOUT pin

// CONFIG2
#pragma config WRT = OFF    // Flash Memory Self-Write Protection->Write protection off
#pragma config PPS1WAY = ON    // Peripheral Pin Select one-way control->The PPSLOCK bit cannot be cleared once it is set by software
#pragma config ZCDDIS = ON    // Zero-cross detect disable->Zero-cross detect circuit is disabled at POR
#pragma config PLLEN = ON    // Phase Lock Loop enable->4x PLL is always enabled
#pragma config STVREN = ON    // Stack Overflow/Underflow Reset Enable->Stack Overflow or Underflow will cause a Reset
#pragma config BORV = LO    // Brown-out Reset Voltage Selection->Brown-out Reset Voltage (Vbor), low trip point selected.
#pragma config LPBOR = OFF    // Low-Power Brown Out Reset->Low-Power BOR is disabled
#pragma config LVP = ON    // Low-Voltage Programming Enable->Low-voltage programming enabled

#include "mcc.h"

void SYSTEM_Initialize(void)
{

    PIN_MANAGER_Initialize();
    OSCILLATOR_Initialize();
    WDT_Initialize();
    SPI_Initialize();
    ADC_Initialize();
}

void OSCILLATOR_Initialize(void)
{
    // SCS INTOSC; SPLLEN disabled; IRCF 1MHz_HF; 
    OSCCON = 0x5A;
    // SOSCR disabled; 
    OSCSTAT = 0x00;
    // TUN 0; 
    OSCTUNE = 0x00;
}

void WDT_Initialize(void)
{
    // WDTPS 1:65536; SWDTEN OFF; 
    WDTCON = 0x16;
}

/**
 End of File
*/
