# Supplementary material for: Smart facemask for wireless CO2 monitoring
Source: Nat Commun. 2022 Jan 10;13:72. doi: 10.1038/s41467-021-27733-3 (PMC8748626; doi:10.1038/s41467-021-27733-3)
Supplement: Supplementary file 5 — Supplementary Software [file 41467_2021_27733_MOESM5_ESM.zip › SmartMaskCO2_Code/Microcontroller/AS3955pea2021_v4.X/mcc_generated_files/pin_manager.h]

/**
  @Generated Pin Manager Header File

  @Company:
    Microchip Technology Inc.

  @File Name:
    pin_manager.h

  @Summary:
    This is the Pin Manager file generated using MPLAB(c) Code Configurator

  @Description:
    This header file provides implementations for pin APIs for all pins selected in the GUI.
    Generation Information :
        Product Revision  :  MPLAB(c) Code Configurator - 4.26
        Device            :  PIC16LF1703
        Version           :  1.01
    The generated drivers are tested against the following:
        Compiler          :  XC8 1.35
        MPLAB             :  MPLAB X 3.40

    Copyright (c) 2013 - 2015 released Microchip Technology Inc.  All rights reserved.

    Microchip licenses to you the right to use, modify, copy and distribute
    Software only when embedded on a Microchip microcontroller or digital signal
    controller that is integrated into your product or third party product
    (pursuant to the sublicense terms in the accompanying license agreement).

    You should refer to the license agreement accompanying this Software for
    additional information regarding your rights and obligations.

    SOFTWARE AND DOCUMENTATION ARE PROVIDED "AS IS" WITHOUT WARRANTY OF ANY KIND,
    EITHER EXPRESS OR IMPLIED, INCLUDING WITHOUT LIMITATION, ANY WARRANTY OF
    MERCHANTABILITY, TITLE, NON-INFRINGEMENT AND FITNESS FOR A PARTICULAR PURPOSE.
    IN NO EVENT SHALL MICROCHIP OR ITS LICENSORS BE LIABLE OR OBLIGATED UNDER
    CONTRACT, NEGLIGENCE, STRICT LIABILITY, CONTRIBUTION, BREACH OF WARRANTY, OR
    OTHER LEGAL EQUITABLE THEORY ANY DIRECT OR INDIRECT DAMAGES OR EXPENSES
    INCLUDING BUT NOT LIMITED TO ANY INCIDENTAL, SPECIAL, INDIRECT, PUNITIVE OR
    CONSEQUENTIAL DAMAGES, LOST PROFITS OR LOST DATA, COST OF PROCUREMENT OF
    SUBSTITUTE GOODS, TECHNOLOGY, SERVICES, OR ANY CLAIMS BY THIRD PARTIES
    (INCLUDING BUT NOT LIMITED TO ANY DEFENSE THEREOF), OR OTHER SIMILAR COSTS.

*/


#ifndef PIN_MANAGER_H
#define PIN_MANAGER_H

#define INPUT   1
#define OUTPUT  0

#define HIGH    1
#define LOW     0

#define ANALOG      1
#define DIGITAL     0

#define PULL_UP_ENABLED      1
#define PULL_UP_DISABLED     0

// get/set channel_AN0 aliases
#define channel_AN0_TRIS               TRISAbits.TRISA0
#define channel_AN0_LAT                LATAbits.LATA0
#define channel_AN0_PORT               PORTAbits.RA0
#define channel_AN0_WPU                WPUAbits.WPUA0
#define channel_AN0_OD                ODCONAbits.ODA0
#define channel_AN0_ANS                ANSELAbits.ANSA0
#define channel_AN0_SetHigh()            do { LATAbits.LATA0 = 1; } while(0)
#define channel_AN0_SetLow()             do { LATAbits.LATA0 = 0; } while(0)
#define channel_AN0_Toggle()             do { LATAbits.LATA0 = ~LATAbits.LATA0; } while(0)
#define channel_AN0_GetValue()           PORTAbits.RA0
#define channel_AN0_SetDigitalInput()    do { TRISAbits.TRISA0 = 1; } while(0)
#define channel_AN0_SetDigitalOutput()   do { TRISAbits.TRISA0 = 0; } while(0)
#define channel_AN0_SetPullup()      do { WPUAbits.WPUA0 = 1; } while(0)
#define channel_AN0_ResetPullup()    do { WPUAbits.WPUA0 = 0; } while(0)
#define channel_AN0_SetPushPull()    do { ODCONAbits.ODA0 = 1; } while(0)
#define channel_AN0_SetOpenDrain()   do { ODCONAbits.ODA0 = 0; } while(0)
#define channel_AN0_SetAnalogMode()  do { ANSELAbits.ANSA0 = 1; } while(0)
#define channel_AN0_SetDigitalMode() do { ANSELAbits.ANSA0 = 0; } while(0)

// get/set RC0 procedures
#define RC0_SetHigh()    do { LATCbits.LATC0 = 1; } while(0)
#define RC0_SetLow()   do { LATCbits.LATC0 = 0; } while(0)
#define RC0_Toggle()   do { LATCbits.LATC0 = ~LATCbits.LATC0; } while(0)
#define RC0_GetValue()         PORTCbits.RC0
#define RC0_SetDigitalInput()   do { TRISCbits.TRISC0 = 1; } while(0)
#define RC0_SetDigitalOutput()  do { TRISCbits.TRISC0 = 0; } while(0)
#define RC0_SetPullup()     do { WPUCbits.WPUC0 = 1; } while(0)
#define RC0_ResetPullup()   do { WPUCbits.WPUC0 = 0; } while(0)
#define RC0_SetAnalogMode() do { ANSELCbits.ANSC0 = 1; } while(0)
#define RC0_SetDigitalMode()do { ANSELCbits.ANSC0 = 0; } while(0)

// get/set RC1 procedures
#define RC1_SetHigh()    do { LATCbits.LATC1 = 1; } while(0)
#define RC1_SetLow()   do { LATCbits.LATC1 = 0; } while(0)
#define RC1_Toggle()   do { LATCbits.LATC1 = ~LATCbits.LATC1; } while(0)
#define RC1_GetValue()         PORTCbits.RC1
#define RC1_SetDigitalInput()   do { TRISCbits.TRISC1 = 1; } while(0)
#define RC1_SetDigitalOutput()  do { TRISCbits.TRISC1 = 0; } while(0)
#define RC1_SetPullup()     do { WPUCbits.WPUC1 = 1; } while(0)
#define RC1_ResetPullup()   do { WPUCbits.WPUC1 = 0; } while(0)
#define RC1_SetAnalogMode() do { ANSELCbits.ANSC1 = 1; } while(0)
#define RC1_SetDigitalMode()do { ANSELCbits.ANSC1 = 0; } while(0)

// Mas definiciones de pines (PEA)
#define LED         LATCbits.LATC4  // Red LED
#define AS3955_SS   LATCbits.LATC3  // AS3955 /Slave Select (active low)

/**
   @Param
    none
   @Returns
    none
   @Description
    GPIO and peripheral I/O initialization
   @Example
    PIN_MANAGER_Initialize();
 */
void PIN_MANAGER_Initialize (void);

/**
 * @Param
    none
 * @Returns
    none
 * @Description
    Interrupt on Change Handling routine
 * @Example
    PIN_MANAGER_IOC();
 */
void PIN_MANAGER_IOC(void);


#endif // PIN_MANAGER_H
/**
 End of File
*/
