# Supplementary material for: Smart facemask for wireless CO2 monitoring
Source: Nat Commun. 2022 Jan 10;13:72. doi: 10.1038/s41467-021-27733-3 (PMC8748626; doi:10.1038/s41467-021-27733-3)
Supplement: Supplementary file 5 — Supplementary Software [file 41467_2021_27733_MOESM5_ESM.zip › SmartMaskCO2_Code/Microcontroller/AS3955pea2021_v4.X/nbproject/Makefile-variables.mk]

#
# Generated - do not edit!
#
# NOCDDL
#
CND_BASEDIR=`pwd`
# default configuration
CND_ARTIFACT_DIR_default=dist/default/production
CND_ARTIFACT_NAME_default=AS3955pea2021_v4.X.production.hex
CND_ARTIFACT_PATH_default=dist/default/production/AS3955pea2021_v4.X.production.hex
CND_PACKAGE_DIR_default=${CND_DISTDIR}/default/package
CND_PACKAGE_NAME_default=as3955pea2021v4.x.tar
CND_PACKAGE_PATH_default=${CND_DISTDIR}/default/package/as3955pea2021v4.x.tar
