# Supplementary material for: Smart facemask for wireless CO2 monitoring
Source: Nat Commun. 2022 Jan 10;13:72. doi: 10.1038/s41467-021-27733-3 (PMC8748626; doi:10.1038/s41467-021-27733-3)
Supplement: Supplementary file 5 — Supplementary Software [file 41467_2021_27733_MOESM5_ESM.zip › SmartMaskCO2_Code/Microcontroller/AS3955pea2021_v4.X/nbproject/project.xml]

<?xml version="1.0" encoding="UTF-8"?>
<project xmlns="http://www.netbeans.org/ns/project/1">
    <type>com.microchip.mplab.nbide.embedded.makeproject</type>
    <configuration>
        <data xmlns="http://www.netbeans.org/ns/make-project/1">
            <name>AS3955pea2021_v4</name>
            <name>AS3955pea2021_v3</name>
            <name>AS3955pea2021_v2</name>
            <name>AS3955pea2021</name>
            <creation-uuid>e998279a-ca08-4e5e-9ceb-dd95be085c04</creation-uuid>
            <make-project-type>0</make-project-type>
            <c-extensions>c</c-extensions>
            <cpp-extensions/>
            <header-extensions>h</header-extensions>
            <asminc-extensions/>
            <sourceEncoding>ISO-8859-1</sourceEncoding>
            <make-dep-projects/>
            <sourceRootList>
                <sourceRootElem>.</sourceRootElem>
            </sourceRootList>
            <confList>
                <confElem>
                    <name>default</name>
                    <type>2</type>
                </confElem>
            </confList>
            <formatting>
                <project-formatting-style>false</project-formatting-style>
            </formatting>
        </data>
    </configuration>
</project>
