# Supplementary material for: Smart facemask for wireless CO2 monitoring
Source: Nat Commun. 2022 Jan 10;13:72. doi: 10.1038/s41467-021-27733-3 (PMC8748626; doi:10.1038/s41467-021-27733-3)
Supplement: Supplementary file 5 — Supplementary Software [file 41467_2021_27733_MOESM5_ESM.zip › SmartMaskCO2_Code/Microcontroller/AS3955pea2021_v4.X/nbproject/private/private.xml]

<?xml version="1.0" encoding="UTF-8"?>
<project-private xmlns="http://www.netbeans.org/ns/project-private/1">
    <editor-bookmarks xmlns="http://www.netbeans.org/ns/editor-bookmarks/2" lastBookmarkId="0"/>
    <open-files xmlns="http://www.netbeans.org/ns/projectui-open-files/2">
        <group>
            <file>file:/C:/Users/ECsens/MPLABXProjects/AS3955pea2021_v3.X/main.c</file>
            <file>file:/C:/Users/ECsens/MPLABXProjects/AS3955pea2021_v3.X/mcc_generated_files/spi.c</file>
            <file>file:/C:/Users/ECsens/MPLABXProjects/AS3955pea2021_v3.X/mcc_generated_files/pin_manager.c</file>
            <file>file:/C:/Users/ECsens/MPLABXProjects/AS3955pea2021_v3.X/S11059pea.c</file>
            <file>file:/C:/Users/ECsens/MPLABXProjects/AS3955pea2021_v3.X/mcc_generated_files/mcc.c</file>
            <file>file:/C:/Users/ECsens/MPLABXProjects/AS3955pea2021_v3.X/S11059pea.h</file>
            <file>file:/C:/Users/ECsens/MPLABXProjects/AS3955pea2021_v3.X/AS3955pea.c</file>
        </group>
    </open-files>
</project-private>
