# Supplementary material for: Smart facemask for wireless CO2 monitoring
Source: Nat Commun. 2022 Jan 10;13:72. doi: 10.1038/s41467-021-27733-3 (PMC8748626; doi:10.1038/s41467-021-27733-3)
Supplement: Supplementary file 5 — Supplementary Software [file 41467_2021_27733_MOESM5_ESM.zip › SmartMaskCO2_Code/Smartphone/CO2_smartmask/build.gradle]

// Top-level build file where you can add configuration options common to all sub-projects/modules.

buildscript {
    
    repositories {
        google()
        jcenter()
    }
    dependencies {
        classpath 'com.android.tools.build:gradle:4.1.3'
        

        // NOTE: Do not place your application dependencies here; they belong
        // in the individual module build.gradle files
    }
}

allprojects {
    repositories {
        maven { url 'https://jitpack.io' }
        google()
        jcenter()
    }
}

task clean(type: Delete) {
    delete rootProject.buildDir
}
