# Supplementary material for: Smart facemask for wireless CO2 monitoring
Source: Nat Commun. 2022 Jan 10;13:72. doi: 10.1038/s41467-021-27733-3 (PMC8748626; doi:10.1038/s41467-021-27733-3)
Supplement: Supplementary file 5 — Supplementary Software [file 41467_2021_27733_MOESM5_ESM.zip › SmartMaskCO2_Code/Smartphone/CO2_smartmask/import-summary.txt]

ECLIPSE ANDROID PROJECT IMPORT SUMMARY
======================================

Ignored Files:
--------------
The following files were *not* copied into the new Gradle project; you
should evaluate whether these are still needed in your project and if
so manually move them:

* java.iml
* javadoc\
* javadoc\allclasses-frame.html
* javadoc\allclasses-noframe.html
* javadoc\constant-values.html
* javadoc\help-doc.html
* javadoc\index-all.html
* javadoc\index.html
* javadoc\org\
* javadoc\org\opencv\
* javadoc\org\opencv\android\
* javadoc\org\opencv\android\BaseLoaderCallback.html
* javadoc\org\opencv\android\CameraBridgeViewBase.CvCameraViewFrame.html
* javadoc\org\opencv\android\CameraBridgeViewBase.CvCameraViewListener.html
* javadoc\org\opencv\android\CameraBridgeViewBase.CvCameraViewListener2.html
* javadoc\org\opencv\android\CameraBridgeViewBase.ListItemAccessor.html
* javadoc\org\opencv\android\CameraBridgeViewBase.html
* javadoc\org\opencv\android\FpsMeter.html
* javadoc\org\opencv\android\InstallCallbackInterface.html
* javadoc\org\opencv\android\JavaCameraView.JavaCameraSizeAccessor.html
* javadoc\org\opencv\android\JavaCameraView.html
* javadoc\org\opencv\android\LoaderCallbackInterface.html
* javadoc\org\opencv\android\OpenCVLoader.html
* javadoc\org\opencv\android\Utils.html
* javadoc\org\opencv\android\package-frame.html
* javadoc\org\opencv\android\package-summary.html
* javadoc\org\opencv\android\package-tree.html
* javadoc\org\opencv\calib3d\
* javadoc\org\opencv\calib3d\Calib3d.html
* javadoc\org\opencv\calib3d\StereoBM.html
* javadoc\org\opencv\calib3d\StereoMatcher.html
* javadoc\org\opencv\calib3d\StereoSGBM.html
* javadoc\org\opencv\calib3d\package-frame.html
* javadoc\org\opencv\calib3d\package-summary.html
* javadoc\org\opencv\calib3d\package-tree.html
* javadoc\org\opencv\core\
* javadoc\org\opencv\core\Algorithm.html
* javadoc\org\opencv\core\Core.MinMaxLocResult.html
* javadoc\org\opencv\core\Core.html
* javadoc\org\opencv\core\CvException.html
* javadoc\org\opencv\core\CvType.html
* javadoc\org\opencv\core\DMatch.html
* javadoc\org\opencv\core\KeyPoint.html
* javadoc\org\opencv\core\Mat.html
* javadoc\org\opencv\core\MatOfByte.html
* javadoc\org\opencv\core\MatOfDMatch.html
* javadoc\org\opencv\core\MatOfDouble.html
* javadoc\org\opencv\core\MatOfFloat.html
* javadoc\org\opencv\core\MatOfFloat4.html
* javadoc\org\opencv\core\MatOfFloat6.html
* javadoc\org\opencv\core\MatOfInt.html
* javadoc\org\opencv\core\MatOfInt4.html
* javadoc\org\opencv\core\MatOfKeyPoint.html
* javadoc\org\opencv\core\MatOfPoint.html
* javadoc\org\opencv\core\MatOfPoint2f.html
* javadoc\org\opencv\core\MatOfPoint3.html
* javadoc\org\opencv\core\MatOfPoint3f.html
* javadoc\org\opencv\core\MatOfRect.html
* javadoc\org\opencv\core\Point.html
* javadoc\org\opencv\core\Point3.html
* javadoc\org\opencv\core\Range.html
* javadoc\org\opencv\core\Rect.html
* javadoc\org\opencv\core\RotatedRect.html
* javadoc\org\opencv\core\Scalar.html
* javadoc\org\opencv\core\Size.html
* javadoc\org\opencv\core\TermCriteria.html
* javadoc\org\opencv\core\package-frame.html
* javadoc\org\opencv\core\package-summary.html
* javadoc\org\opencv\core\package-tree.html
* javadoc\org\opencv\engine\
* javadoc\org\opencv\engine\package-frame.html
* javadoc\org\opencv\engine\package-summary.html
* javadoc\org\opencv\engine\package-tree.html
* javadoc\org\opencv\features2d\
* javadoc\org\opencv\features2d\DescriptorExtractor.html
* javadoc\org\opencv\features2d\DescriptorMatcher.html
* javadoc\org\opencv\features2d\FeatureDetector.html
* javadoc\org\opencv\features2d\Features2d.html
* javadoc\org\opencv\features2d\package-frame.html
* javadoc\org\opencv\features2d\package-summary.html
* javadoc\org\opencv\features2d\package-tree.html
* javadoc\org\opencv\imgcodecs\
* javadoc\org\opencv\imgcodecs\Imgcodecs.html
* javadoc\org\opencv\imgcodecs\package-frame.html
* javadoc\org\opencv\imgcodecs\package-summary.html
* javadoc\org\opencv\imgcodecs\package-tree.html
* javadoc\org\opencv\imgproc\
* javadoc\org\opencv\imgproc\CLAHE.html
* javadoc\org\opencv\imgproc\Imgproc.html
* javadoc\org\opencv\imgproc\LineSegmentDetector.html
* javadoc\org\opencv\imgproc\Moments.html
* javadoc\org\opencv\imgproc\Subdiv2D.html
* javadoc\org\opencv\imgproc\package-frame.html
* javadoc\org\opencv\imgproc\package-summary.html
* javadoc\org\opencv\imgproc\package-tree.html
* javadoc\org\opencv\ml\
* javadoc\org\opencv\ml\ANN_MLP.html
* javadoc\org\opencv\ml\Boost.html
* javadoc\org\opencv\ml\DTrees.html
* javadoc\org\opencv\ml\EM.html
* javadoc\org\opencv\ml\KNearest.html
* javadoc\org\opencv\ml\LogisticRegression.html
* javadoc\org\opencv\ml\Ml.html
* javadoc\org\opencv\ml\NormalBayesClassifier.html
* javadoc\org\opencv\ml\RTrees.html
* javadoc\org\opencv\ml\SVM.html
* javadoc\org\opencv\ml\StatModel.html
* javadoc\org\opencv\ml\TrainData.html
* javadoc\org\opencv\ml\package-frame.html
* javadoc\org\opencv\ml\package-summary.html
* javadoc\org\opencv\ml\package-tree.html
* javadoc\org\opencv\objdetect\
* javadoc\org\opencv\objdetect\BaseCascadeClassifier.html
* javadoc\org\opencv\objdetect\CascadeClassifier.html
* javadoc\org\opencv\objdetect\HOGDescriptor.html
* javadoc\org\opencv\objdetect\Objdetect.html
* javadoc\org\opencv\objdetect\package-frame.html
* javadoc\org\opencv\objdetect\package-summary.html
* javadoc\org\opencv\objdetect\package-tree.html
* javadoc\org\opencv\photo\
* javadoc\org\opencv\photo\AlignExposures.html
* javadoc\org\opencv\photo\AlignMTB.html
* javadoc\org\opencv\photo\CalibrateCRF.html
* javadoc\org\opencv\photo\CalibrateDebevec.html
* javadoc\org\opencv\photo\CalibrateRobertson.html
* javadoc\org\opencv\photo\MergeDebevec.html
* javadoc\org\opencv\photo\MergeExposures.html
* javadoc\org\opencv\photo\MergeMertens.html
* javadoc\org\opencv\photo\MergeRobertson.html
* javadoc\org\opencv\photo\Photo.html
* javadoc\org\opencv\photo\Tonemap.html
* javadoc\org\opencv\photo\TonemapDrago.html
* javadoc\org\opencv\photo\TonemapDurand.html
* javadoc\org\opencv\photo\TonemapMantiuk.html
* javadoc\org\opencv\photo\TonemapReinhard.html
* javadoc\org\opencv\photo\package-frame.html
* javadoc\org\opencv\photo\package-summary.html
* javadoc\org\opencv\photo\package-tree.html
* javadoc\org\opencv\utils\
* javadoc\org\opencv\utils\Converters.html
* javadoc\org\opencv\utils\package-frame.html
* javadoc\org\opencv\utils\package-summary.html
* javadoc\org\opencv\utils\package-tree.html
* javadoc\org\opencv\video\
* javadoc\org\opencv\video\BackgroundSubtractor.html
* javadoc\org\opencv\video\BackgroundSubtractorKNN.html
* javadoc\org\opencv\video\BackgroundSubtractorMOG2.html
* javadoc\org\opencv\video\DenseOpticalFlow.html
* javadoc\org\opencv\video\DualTVL1OpticalFlow.html
* javadoc\org\opencv\video\KalmanFilter.html
* javadoc\org\opencv\video\Video.html
* javadoc\org\opencv\video\package-frame.html
* javadoc\org\opencv\video\package-summary.html
* javadoc\org\opencv\video\package-tree.html
* javadoc\org\opencv\videoio\
* javadoc\org\opencv\videoio\VideoCapture.html
* javadoc\org\opencv\videoio\VideoWriter.html
* javadoc\org\opencv\videoio\Videoio.html
* javadoc\org\opencv\videoio\package-frame.html
* javadoc\org\opencv\videoio\package-summary.html
* javadoc\org\opencv\videoio\package-tree.html
* javadoc\overview-frame.html
* javadoc\overview-summary.html
* javadoc\overview-tree.html
* javadoc\package-list
* javadoc\script.js
* javadoc\serialized-form.html
* javadoc\stylesheet.css

Moved Files:
------------
Android Gradle projects use a different directory structure than ADT
Eclipse projects. Here's how the projects were restructured:

* AndroidManifest.xml => openCVLibrary310\src\main\AndroidManifest.xml
* lint.xml => openCVLibrary310\lint.xml
* res\ => openCVLibrary310\src\main\res\
* src\ => openCVLibrary310\src\main\java\
* src\org\opencv\engine\OpenCVEngineInterface.aidl => openCVLibrary310\src\main\aidl\org\opencv\engine\OpenCVEngineInterface.aidl

Next Steps:
-----------
You can now build the project. The Gradle project needs network
connectivity to download dependencies.

Bugs:
-----
If for some reason your project does not build, and you determine that
it is due to a bug or limitation of the Eclipse to Gradle importer,
please file a bug at http://b.android.com with category
Component-Tools.

(This import summary is for your information only, and can be deleted
after import once you are satisfied with the results.)
