# Supplementary material for: Smart facemask for wireless CO2 monitoring
Source: Nat Commun. 2022 Jan 10;13:72. doi: 10.1038/s41467-021-27733-3 (PMC8748626; doi:10.1038/s41467-021-27733-3)
Supplement: Supplementary file 5 — Supplementary Software [file 41467_2021_27733_MOESM5_ESM.zip › SmartMaskCO2_Code/Smartphone/CO2_smartmask/app/build.gradle]

apply plugin: 'com.android.application'

android {
    compileSdkVersion 26
    defaultConfig {
        applicationId "ugr.pabloescobedo.poc_nfc"
        minSdkVersion 18
        targetSdkVersion 26
        versionCode 1
        versionName "1.0"
        testInstrumentationRunner "android.support.test.runner.AndroidJUnitRunner"
    }
    buildTypes {
        release {
            minifyEnabled false
            proguardFiles getDefaultProguardFile('proguard-android.txt'), 'proguard-rules.pro'
        }
    }
}

dependencies {
    implementation fileTree(include: ['*.jar'], dir: 'libs')
    implementation 'com.android.support:appcompat-v7:27.1.1'
    implementation 'com.android.support.constraint:constraint-layout:1.1.3'
    implementation 'com.github.PhilJay:MPAndroidChart:v3.0.3'
    testImplementation 'junit:junit:4.12'
    androidTestImplementation 'com.android.support.test:runner:1.0.2'
    androidTestImplementation 'com.android.support.test.espresso:espresso-core:3.0.2'
    //implementation project(':openCVLibrary310')
}
