# Supplementary material for: Smart facemask for wireless CO2 monitoring
Source: Nat Commun. 2022 Jan 10;13:72. doi: 10.1038/s41467-021-27733-3 (PMC8748626; doi:10.1038/s41467-021-27733-3)
Supplement: Supplementary file 5 — Supplementary Software [file 41467_2021_27733_MOESM5_ESM.zip › SmartMaskCO2_Code/Smartphone/CO2_smartmask/app/build/generated/res/pngs/debug/drawable-anydpi-v21/ic_info_black_24dp.xml]

<vector xmlns:android="http://schemas.android.com/apk/res/android"
    android:width="24dp"
    android:height="24dp"
    android:viewportHeight="24.0"
    android:viewportWidth="24.0">
    <path
        android:fillColor="#FF000000"
        android:pathData="M12,2C6.48,2 2,6.48 2,12s4.48,10 10,10 10,-4.48 10,-10S17.52,2 12,2zm1,15h-2v-6h2v6zm0,-8h-2V7h2v2z" />
</vector>
