# Supplementary material for: Smart facemask for wireless CO2 monitoring
Source: Nat Commun. 2022 Jan 10;13:72. doi: 10.1038/s41467-021-27733-3 (PMC8748626; doi:10.1038/s41467-021-27733-3)
Supplement: Supplementary file 5 — Supplementary Software [file 41467_2021_27733_MOESM5_ESM.zip › SmartMaskCO2_Code/Smartphone/CO2_smartmask/app/build/generated/res/pngs/debug/drawable-anydpi-v21/ic_info_outline_white_24dp.xml]

<vector android:height="24dp" android:tint="#FFFFFF"
    android:viewportHeight="24.0" android:viewportWidth="24.0"
    android:width="24dp" xmlns:android="http://schemas.android.com/apk/res/android">
    <path android:fillColor="#FF000000" android:pathData="M11,17h2v-6h-2v6zM12,2C6.48,2 2,6.48 2,12s4.48,10 10,10 10,-4.48 10,-10S17.52,2 12,2zM12,20c-4.41,0 -8,-3.59 -8,-8s3.59,-8 8,-8 8,3.59 8,8 -3.59,8 -8,8zM11,9h2L13,7h-2v2z"/>
</vector>
