# Supplementary material for: Smart facemask for wireless CO2 monitoring
Source: Nat Commun. 2022 Jan 10;13:72. doi: 10.1038/s41467-021-27733-3 (PMC8748626; doi:10.1038/s41467-021-27733-3)
Supplement: Supplementary file 5 — Supplementary Software [file 41467_2021_27733_MOESM5_ESM.zip › SmartMaskCO2_Code/Smartphone/CO2_smartmask/app/build/generated/res/pngs/debug/drawable-anydpi-v21/ic_notifications_black_24dp.xml]

<vector xmlns:android="http://schemas.android.com/apk/res/android"
    android:width="24dp"
    android:height="24dp"
    android:viewportHeight="24.0"
    android:viewportWidth="24.0">
    <path
        android:fillColor="#FF000000"
        android:pathData="M11.5,22c1.1,0 2,-0.9 2,-2h-4c0,1.1 0.9,2 2,2zm6.5,-6v-5.5c0,-3.07 -2.13,-5.64 -5,-6.32V3.5c0,-0.83 -0.67,-1.5 -1.5,-1.5S10,2.67 10,3.5v0.68c-2.87,0.68 -5,3.25 -5,6.32V16l-2,2v1h17v-1l-2,-2z" />
</vector>
