# Supplementary material for: Smart facemask for wireless CO2 monitoring
Source: Nat Commun. 2022 Jan 10;13:72. doi: 10.1038/s41467-021-27733-3 (PMC8748626; doi:10.1038/s41467-021-27733-3)
Supplement: Supplementary file 5 — Supplementary Software [file 41467_2021_27733_MOESM5_ESM.zip › SmartMaskCO2_Code/Smartphone/CO2_smartmask/app/build/generated/res/pngs/debug/drawable-anydpi-v21/ic_share_white_24dp.xml]

<vector android:height="24dp" android:tint="#FFFFFF"
    android:viewportHeight="24.0" android:viewportWidth="24.0"
    android:width="24dp" xmlns:android="http://schemas.android.com/apk/res/android">
    <path android:fillColor="#FF000000" android:pathData="M18,16.08c-0.76,0 -1.44,0.3 -1.96,0.77L8.91,12.7c0.05,-0.23 0.09,-0.46 0.09,-0.7s-0.04,-0.47 -0.09,-0.7l7.05,-4.11c0.54,0.5 1.25,0.81 2.04,0.81 1.66,0 3,-1.34 3,-3s-1.34,-3 -3,-3 -3,1.34 -3,3c0,0.24 0.04,0.47 0.09,0.7L8.04,9.81C7.5,9.31 6.79,9 6,9c-1.66,0 -3,1.34 -3,3s1.34,3 3,3c0.79,0 1.5,-0.31 2.04,-0.81l7.12,4.16c-0.05,0.21 -0.08,0.43 -0.08,0.65 0,1.61 1.31,2.92 2.92,2.92 1.61,0 2.92,-1.31 2.92,-2.92s-1.31,-2.92 -2.92,-2.92z"/>
</vector>
