# Supplementary material for: Smart facemask for wireless CO2 monitoring
Source: Nat Commun. 2022 Jan 10;13:72. doi: 10.1038/s41467-021-27733-3 (PMC8748626; doi:10.1038/s41467-021-27733-3)
Supplement: Supplementary file 5 — Supplementary Software [file 41467_2021_27733_MOESM5_ESM.zip › SmartMaskCO2_Code/Smartphone/CO2_smartmask/app/build/generated/res/pngs/debug/drawable-anydpi-v21/ic_sync_black_24dp.xml]

<vector xmlns:android="http://schemas.android.com/apk/res/android"
    android:width="24dp"
    android:height="24dp"
    android:viewportHeight="24.0"
    android:viewportWidth="24.0">
    <path
        android:fillColor="#FF000000"
        android:pathData="M12 4V1L8 5l4 4V6c3.31 0 6 2.69 6 6 0 1.01,-.25 1.97,-.7 2.8l1.46 1.46C19.54 15.03 20 13.57 20 12c0,-4.42,-3.58,-8,-8,-8zm0 14c-3.31 0,-6,-2.69,-6,-6 0,-1.01.25,-1.97.7,-2.8L5.24 7.74C4.46 8.97 4 10.43 4 12c0 4.42 3.58 8 8 8v3l4,-4,-4,-4v3z" />
</vector>
