# Supplementary material for: Smart facemask for wireless CO2 monitoring
Source: Nat Commun. 2022 Jan 10;13:72. doi: 10.1038/s41467-021-27733-3 (PMC8748626; doi:10.1038/s41467-021-27733-3)
Supplement: Supplementary file 5 — Supplementary Software [file 41467_2021_27733_MOESM5_ESM.zip › SmartMaskCO2_Code/Smartphone/CO2_smartmask/app/build/generated/res/pngs/debug/drawable-anydpi-v24/ic_launcher_foreground.xml]

<vector xmlns:android="http://schemas.android.com/apk/res/android"
    xmlns:aapt="http://schemas.android.com/aapt"
    android:width="108dp"
    android:height="108dp"
    android:viewportHeight="108"
    android:viewportWidth="108">
    <path
        android:fillType="evenOdd"
        android:pathData="M32,64C32,64 38.39,52.99 44.13,50.95C51.37,48.37 70.14,49.57 70.14,49.57L108.26,87.69L108,109.01L75.97,107.97L32,64Z"
        android:strokeColor="#00000000"
        android:strokeWidth="1">
        <aapt:attr name="android:fillColor">
            <gradient
                android:endX="78.5885"
                android:endY="90.9159"
                android:startX="48.7653"
                android:startY="61.0927"
                android:type="linear">
                <item
                    android:color="#44000000"
                    android:offset="0.0" />
                <item
                    android:color="#00000000"
                    android:offset="1.0" />
            </gradient>
        </aapt:attr>
    </path>
    <path
        android:fillColor="#FFFFFF"
        android:fillType="nonZero"
        android:pathData="M66.94,46.02L66.94,46.02C72.44,50.07 76,56.61 76,64L32,64C32,56.61 35.56,50.11 40.98,46.06L36.18,41.19C35.45,40.45 35.45,39.3 36.18,38.56C36.91,37.81 38.05,37.81 38.78,38.56L44.25,44.05C47.18,42.57 50.48,41.71 54,41.71C57.48,41.71 60.78,42.57 63.68,44.05L69.11,38.56C69.84,37.81 70.98,37.81 71.71,38.56C72.44,39.3 72.44,40.45 71.71,41.19L66.94,46.02ZM62.94,56.92C64.08,56.92 65,56.01 65,54.88C65,53.76 64.08,52.85 62.94,52.85C61.8,52.85 60.88,53.76 60.88,54.88C60.88,56.01 61.8,56.92 62.94,56.92ZM45.06,56.92C46.2,56.92 47.13,56.01 47.13,54.88C47.13,53.76 46.2,52.85 45.06,52.85C43.92,52.85 43,53.76 43,54.88C43,56.01 43.92,56.92 45.06,56.92Z"
        android:strokeColor="#00000000"
        android:strokeWidth="1" />
</vector>
