# Supplementary material for: Smart facemask for wireless CO2 monitoring
Source: Nat Commun. 2022 Jan 10;13:72. doi: 10.1038/s41467-021-27733-3 (PMC8748626; doi:10.1038/s41467-021-27733-3)
Supplement: Supplementary file 5 — Supplementary Software [file 41467_2021_27733_MOESM5_ESM.zip › SmartMaskCO2_Code/Smartphone/CO2_smartmask/app/build/generated/source/buildConfig/debug/ugr/pabloescobedo/poc_nfc/BuildConfig.java]

/**
 * Automatically generated file. DO NOT MODIFY
 */
package ugr.pabloescobedo.poc_nfc;

public final class BuildConfig {
  public static final boolean DEBUG = Boolean.parseBoolean("true");
  public static final String APPLICATION_ID = "ugr.pabloescobedo.poc_nfc";
  public static final String BUILD_TYPE = "debug";
  public static final int VERSION_CODE = 1;
  public static final String VERSION_NAME = "1.0";
}
