# Supplementary material for: Smart facemask for wireless CO2 monitoring
Source: Nat Commun. 2022 Jan 10;13:72. doi: 10.1038/s41467-021-27733-3 (PMC8748626; doi:10.1038/s41467-021-27733-3)
Supplement: Supplementary file 5 — Supplementary Software [file 41467_2021_27733_MOESM5_ESM.zip › SmartMaskCO2_Code/Smartphone/CO2_smartmask/app/build/intermediates/incremental/mergeDebugResources/compile-file-map.properties]

#Fri Jul 30 11:11:40 CEST 2021
C\:\\Users\\ECsens\\AndroidPEA\\SmartMaskCO2\\CO2_mask_260421\\app\\build\\generated\\res\\pngs\\debug\\drawable-ldpi\\ic_share_white_24dp.png=C\:\\Users\\ECsens\\AndroidPEA\\SmartMaskCO2\\CO2_mask_260421\\app\\build\\intermediates\\res\\merged\\debug\\drawable-ldpi_ic_share_white_24dp.png.flat
C\:\\Users\\ECsens\\AndroidPEA\\SmartMaskCO2\\CO2_mask_260421\\app\\src\\main\\res\\drawable-mdpi\\ic_notifications_black_24dp.png=C\:\\Users\\ECsens\\AndroidPEA\\SmartMaskCO2\\CO2_mask_260421\\app\\build\\intermediates\\res\\merged\\debug\\drawable-mdpi_ic_notifications_black_24dp.png.flat
C\:\\Users\\ECsens\\AndroidPEA\\SmartMaskCO2\\CO2_mask_260421\\app\\src\\main\\res\\drawable-xxhdpi\\background.9.png=C\:\\Users\\ECsens\\AndroidPEA\\SmartMaskCO2\\CO2_mask_260421\\app\\build\\intermediates\\res\\merged\\debug\\drawable-xxhdpi_background.9.png.flat
C\:\\Users\\ECsens\\AndroidPEA\\SmartMaskCO2\\CO2_mask_260421\\app\\src\\main\\res\\drawable-mdpi\\ic_sync_black_24dp.png=C\:\\Users\\ECsens\\AndroidPEA\\SmartMaskCO2\\CO2_mask_260421\\app\\build\\intermediates\\res\\merged\\debug\\drawable-mdpi_ic_sync_black_24dp.png.flat
C\:\\Users\\ECsens\\AndroidPEA\\SmartMaskCO2\\CO2_mask_260421\\app\\src\\main\\res\\mipmap-xhdpi\\mask_icon_foreground.png=C\:\\Users\\ECsens\\AndroidPEA\\SmartMaskCO2\\CO2_mask_260421\\app\\build\\intermediates\\res\\merged\\debug\\mipmap-xhdpi_mask_icon_foreground.png.flat
C\:\\Users\\ECsens\\AndroidPEA\\SmartMaskCO2\\CO2_mask_260421\\app\\src\\main\\res\\mipmap-xhdpi\\ic_launcher.png=C\:\\Users\\ECsens\\AndroidPEA\\SmartMaskCO2\\CO2_mask_260421\\app\\build\\intermediates\\res\\merged\\debug\\mipmap-xhdpi_ic_launcher.png.flat
C\:\\Users\\ECsens\\AndroidPEA\\SmartMaskCO2\\CO2_mask_260421\\app\\src\\main\\res\\mipmap-xxxhdpi\\ic_launcher.png=C\:\\Users\\ECsens\\AndroidPEA\\SmartMaskCO2\\CO2_mask_260421\\app\\build\\intermediates\\res\\merged\\debug\\mipmap-xxxhdpi_ic_launcher.png.flat
C\:\\Users\\ECsens\\AndroidPEA\\SmartMaskCO2\\CO2_mask_260421\\app\\src\\main\\res\\drawable-mdpi\\ic_info_black_24dp.png=C\:\\Users\\ECsens\\AndroidPEA\\SmartMaskCO2\\CO2_mask_260421\\app\\build\\intermediates\\res\\merged\\debug\\drawable-mdpi_ic_info_black_24dp.png.flat
C\:\\Users\\ECsens\\AndroidPEA\\SmartMaskCO2\\CO2_mask_260421\\app\\src\\main\\res\\mipmap-xxhdpi\\mask_icon.png=C\:\\Users\\ECsens\\AndroidPEA\\SmartMaskCO2\\CO2_mask_260421\\app\\build\\intermediates\\res\\merged\\debug\\mipmap-xxhdpi_mask_icon.png.flat
C\:\\Users\\ECsens\\AndroidPEA\\SmartMaskCO2\\CO2_mask_260421\\app\\build\\generated\\res\\pngs\\debug\\drawable-hdpi\\ic_launcher_background.png=C\:\\Users\\ECsens\\AndroidPEA\\SmartMaskCO2\\CO2_mask_260421\\app\\build\\intermediates\\res\\merged\\debug\\drawable-hdpi_ic_launcher_background.png.flat
C\:\\Users\\ECsens\\AndroidPEA\\SmartMaskCO2\\CO2_mask_260421\\app\\build\\generated\\res\\pngs\\debug\\drawable-xhdpi\\ic_launcher_background.png=C\:\\Users\\ECsens\\AndroidPEA\\SmartMaskCO2\\CO2_mask_260421\\app\\build\\intermediates\\res\\merged\\debug\\drawable-xhdpi_ic_launcher_background.png.flat
C\:\\Users\\ECsens\\AndroidPEA\\SmartMaskCO2\\CO2_mask_260421\\app\\build\\generated\\res\\pngs\\debug\\drawable-xxxhdpi\\ic_launcher_background.png=C\:\\Users\\ECsens\\AndroidPEA\\SmartMaskCO2\\CO2_mask_260421\\app\\build\\intermediates\\res\\merged\\debug\\drawable-xxxhdpi_ic_launcher_background.png.flat
C\:\\Users\\ECsens\\AndroidPEA\\SmartMaskCO2\\CO2_mask_260421\\app\\src\\main\\res\\menu\\main_menu.xml=C\:\\Users\\ECsens\\AndroidPEA\\SmartMaskCO2\\CO2_mask_260421\\app\\build\\intermediates\\res\\merged\\debug\\menu_main_menu.xml.flat
C\:\\Users\\ECsens\\AndroidPEA\\SmartMaskCO2\\CO2_mask_260421\\app\\build\\generated\\res\\pngs\\debug\\drawable-hdpi\\ic_info_outline_white_24dp.png=C\:\\Users\\ECsens\\AndroidPEA\\SmartMaskCO2\\CO2_mask_260421\\app\\build\\intermediates\\res\\merged\\debug\\drawable-hdpi_ic_info_outline_white_24dp.png.flat
C\:\\Users\\ECsens\\AndroidPEA\\SmartMaskCO2\\CO2_mask_260421\\app\\src\\main\\res\\drawable-xxhdpi\\appicon.png=C\:\\Users\\ECsens\\AndroidPEA\\SmartMaskCO2\\CO2_mask_260421\\app\\build\\intermediates\\res\\merged\\debug\\drawable-xxhdpi_appicon.png.flat
C\:\\Users\\ECsens\\AndroidPEA\\SmartMaskCO2\\CO2_mask_260421\\app\\src\\main\\res\\drawable-xxxhdpi\\appicon.png=C\:\\Users\\ECsens\\AndroidPEA\\SmartMaskCO2\\CO2_mask_260421\\app\\build\\intermediates\\res\\merged\\debug\\drawable-xxxhdpi_appicon.png.flat
C\:\\Users\\ECsens\\AndroidPEA\\SmartMaskCO2\\CO2_mask_260421\\app\\build\\generated\\res\\pngs\\debug\\drawable-anydpi-v24\\ic_launcher_foreground.xml=C\:\\Users\\ECsens\\AndroidPEA\\SmartMaskCO2\\CO2_mask_260421\\app\\build\\intermediates\\res\\merged\\debug\\drawable-anydpi-v24_ic_launcher_foreground.xml.flat
C\:\\Users\\ECsens\\AndroidPEA\\SmartMaskCO2\\CO2_mask_260421\\app\\src\\main\\res\\layout\\activity_menu.xml=C\:\\Users\\ECsens\\AndroidPEA\\SmartMaskCO2\\CO2_mask_260421\\app\\build\\intermediates\\res\\merged\\debug\\layout_activity_menu.xml.flat
C\:\\Users\\ECsens\\AndroidPEA\\SmartMaskCO2\\CO2_mask_260421\\app\\build\\generated\\res\\pngs\\debug\\drawable-xxxhdpi\\ic_info_outline_white_24dp.png=C\:\\Users\\ECsens\\AndroidPEA\\SmartMaskCO2\\CO2_mask_260421\\app\\build\\intermediates\\res\\merged\\debug\\drawable-xxxhdpi_ic_info_outline_white_24dp.png.flat
C\:\\Users\\ECsens\\AndroidPEA\\SmartMaskCO2\\CO2_mask_260421\\app\\src\\main\\res\\drawable-xxxhdpi\\background.9.png=C\:\\Users\\ECsens\\AndroidPEA\\SmartMaskCO2\\CO2_mask_260421\\app\\build\\intermediates\\res\\merged\\debug\\drawable-xxxhdpi_background.9.png.flat
C\:\\Users\\ECsens\\AndroidPEA\\SmartMaskCO2\\CO2_mask_260421\\app\\src\\main\\res\\xml\\nfc_tech_filter.xml=C\:\\Users\\ECsens\\AndroidPEA\\SmartMaskCO2\\CO2_mask_260421\\app\\build\\intermediates\\res\\merged\\debug\\xml_nfc_tech_filter.xml.flat
C\:\\Users\\ECsens\\AndroidPEA\\SmartMaskCO2\\CO2_mask_260421\\app\\build\\generated\\res\\pngs\\debug\\drawable-anydpi-v21\\ic_info_black_24dp.xml=C\:\\Users\\ECsens\\AndroidPEA\\SmartMaskCO2\\CO2_mask_260421\\app\\build\\intermediates\\res\\merged\\debug\\drawable-anydpi-v21_ic_info_black_24dp.xml.flat
C\:\\Users\\ECsens\\AndroidPEA\\SmartMaskCO2\\CO2_mask_260421\\app\\build\\generated\\res\\pngs\\debug\\drawable-xhdpi\\ic_share_white_24dp.png=C\:\\Users\\ECsens\\AndroidPEA\\SmartMaskCO2\\CO2_mask_260421\\app\\build\\intermediates\\res\\merged\\debug\\drawable-xhdpi_ic_share_white_24dp.png.flat
C\:\\Users\\ECsens\\AndroidPEA\\SmartMaskCO2\\CO2_mask_260421\\app\\src\\main\\res\\mipmap-mdpi\\ic_launcher_round.png=C\:\\Users\\ECsens\\AndroidPEA\\SmartMaskCO2\\CO2_mask_260421\\app\\build\\intermediates\\res\\merged\\debug\\mipmap-mdpi_ic_launcher_round.png.flat
C\:\\Users\\ECsens\\AndroidPEA\\SmartMaskCO2\\CO2_mask_260421\\app\\src\\main\\res\\mipmap-xxxhdpi\\mask_icon_foreground.png=C\:\\Users\\ECsens\\AndroidPEA\\SmartMaskCO2\\CO2_mask_260421\\app\\build\\intermediates\\res\\merged\\debug\\mipmap-xxxhdpi_mask_icon_foreground.png.flat
C\:\\Users\\ECsens\\AndroidPEA\\SmartMaskCO2\\CO2_mask_260421\\app\\src\\main\\res\\layout\\activity_memory.xml=C\:\\Users\\ECsens\\AndroidPEA\\SmartMaskCO2\\CO2_mask_260421\\app\\build\\intermediates\\res\\merged\\debug\\layout_activity_memory.xml.flat
C\:\\Users\\ECsens\\AndroidPEA\\SmartMaskCO2\\CO2_mask_260421\\app\\src\\main\\res\\drawable-xxhdpi\\ic_sync_black_24dp.png=C\:\\Users\\ECsens\\AndroidPEA\\SmartMaskCO2\\CO2_mask_260421\\app\\build\\intermediates\\res\\merged\\debug\\drawable-xxhdpi_ic_sync_black_24dp.png.flat
C\:\\Users\\ECsens\\AndroidPEA\\SmartMaskCO2\\CO2_mask_260421\\app\\src\\main\\res\\drawable-xxhdpi\\logo.9.png=C\:\\Users\\ECsens\\AndroidPEA\\SmartMaskCO2\\CO2_mask_260421\\app\\build\\intermediates\\res\\merged\\debug\\drawable-xxhdpi_logo.9.png.flat
C\:\\Users\\ECsens\\AndroidPEA\\SmartMaskCO2\\CO2_mask_260421\\app\\src\\main\\res\\mipmap-hdpi\\ic_launcher.png=C\:\\Users\\ECsens\\AndroidPEA\\SmartMaskCO2\\CO2_mask_260421\\app\\build\\intermediates\\res\\merged\\debug\\mipmap-hdpi_ic_launcher.png.flat
C\:\\Users\\ECsens\\AndroidPEA\\SmartMaskCO2\\CO2_mask_260421\\app\\src\\main\\res\\mipmap-xxhdpi\\ic_launcher.png=C\:\\Users\\ECsens\\AndroidPEA\\SmartMaskCO2\\CO2_mask_260421\\app\\build\\intermediates\\res\\merged\\debug\\mipmap-xxhdpi_ic_launcher.png.flat
C\:\\Users\\ECsens\\AndroidPEA\\SmartMaskCO2\\CO2_mask_260421\\app\\src\\main\\res\\drawable-xxhdpi\\ic_info_black_24dp.png=C\:\\Users\\ECsens\\AndroidPEA\\SmartMaskCO2\\CO2_mask_260421\\app\\build\\intermediates\\res\\merged\\debug\\drawable-xxhdpi_ic_info_black_24dp.png.flat
C\:\\Users\\ECsens\\AndroidPEA\\SmartMaskCO2\\CO2_mask_260421\\app\\src\\main\\res\\drawable-mdpi\\logo.9.png=C\:\\Users\\ECsens\\AndroidPEA\\SmartMaskCO2\\CO2_mask_260421\\app\\build\\intermediates\\res\\merged\\debug\\drawable-mdpi_logo.9.png.flat
C\:\\Users\\ECsens\\AndroidPEA\\SmartMaskCO2\\CO2_mask_260421\\app\\src\\main\\res\\drawable-hdpi\\ic_sync_black_24dp.png=C\:\\Users\\ECsens\\AndroidPEA\\SmartMaskCO2\\CO2_mask_260421\\app\\build\\intermediates\\res\\merged\\debug\\drawable-hdpi_ic_sync_black_24dp.png.flat
C\:\\Users\\ECsens\\AndroidPEA\\SmartMaskCO2\\CO2_mask_260421\\app\\src\\main\\res\\drawable\\box_green.xml=C\:\\Users\\ECsens\\AndroidPEA\\SmartMaskCO2\\CO2_mask_260421\\app\\build\\intermediates\\res\\merged\\debug\\drawable_box_green.xml.flat
C\:\\Users\\ECsens\\AndroidPEA\\SmartMaskCO2\\CO2_mask_260421\\app\\src\\main\\res\\drawable-v24\\box_orange.xml=C\:\\Users\\ECsens\\AndroidPEA\\SmartMaskCO2\\CO2_mask_260421\\app\\build\\intermediates\\res\\merged\\debug\\drawable-v24_box_orange.xml.flat
C\:\\Users\\ECsens\\AndroidPEA\\SmartMaskCO2\\CO2_mask_260421\\app\\src\\main\\res\\mipmap-hdpi\\mask_icon_round.png=C\:\\Users\\ECsens\\AndroidPEA\\SmartMaskCO2\\CO2_mask_260421\\app\\build\\intermediates\\res\\merged\\debug\\mipmap-hdpi_mask_icon_round.png.flat
C\:\\Users\\ECsens\\AndroidPEA\\SmartMaskCO2\\CO2_mask_260421\\app\\src\\main\\res\\drawable-mdpi\\appicon.png=C\:\\Users\\ECsens\\AndroidPEA\\SmartMaskCO2\\CO2_mask_260421\\app\\build\\intermediates\\res\\merged\\debug\\drawable-mdpi_appicon.png.flat
C\:\\Users\\ECsens\\AndroidPEA\\SmartMaskCO2\\CO2_mask_260421\\app\\src\\main\\res\\drawable-hdpi\\square.png=C\:\\Users\\ECsens\\AndroidPEA\\SmartMaskCO2\\CO2_mask_260421\\app\\build\\intermediates\\res\\merged\\debug\\drawable-hdpi_square.png.flat
C\:\\Users\\ECsens\\AndroidPEA\\SmartMaskCO2\\CO2_mask_260421\\app\\src\\main\\res\\drawable-mdpi\\background.9.png=C\:\\Users\\ECsens\\AndroidPEA\\SmartMaskCO2\\CO2_mask_260421\\app\\build\\intermediates\\res\\merged\\debug\\drawable-mdpi_background.9.png.flat
C\:\\Users\\ECsens\\AndroidPEA\\SmartMaskCO2\\CO2_mask_260421\\app\\src\\main\\res\\mipmap-xhdpi\\mask_icon.png=C\:\\Users\\ECsens\\AndroidPEA\\SmartMaskCO2\\CO2_mask_260421\\app\\build\\intermediates\\res\\merged\\debug\\mipmap-xhdpi_mask_icon.png.flat
C\:\\Users\\ECsens\\AndroidPEA\\SmartMaskCO2\\CO2_mask_260421\\app\\src\\main\\res\\mipmap-anydpi-v26\\ic_launcher.xml=C\:\\Users\\ECsens\\AndroidPEA\\SmartMaskCO2\\CO2_mask_260421\\app\\build\\intermediates\\res\\merged\\debug\\mipmap-anydpi-v26_ic_launcher.xml.flat
C\:\\Users\\ECsens\\AndroidPEA\\SmartMaskCO2\\CO2_mask_260421\\app\\src\\main\\res\\drawable-xxxhdpi\\logo.9.png=C\:\\Users\\ECsens\\AndroidPEA\\SmartMaskCO2\\CO2_mask_260421\\app\\build\\intermediates\\res\\merged\\debug\\drawable-xxxhdpi_logo.9.png.flat
C\:\\Users\\ECsens\\AndroidPEA\\SmartMaskCO2\\CO2_mask_260421\\app\\src\\main\\res\\mipmap-hdpi\\mask_icon.png=C\:\\Users\\ECsens\\AndroidPEA\\SmartMaskCO2\\CO2_mask_260421\\app\\build\\intermediates\\res\\merged\\debug\\mipmap-hdpi_mask_icon.png.flat
C\:\\Users\\ECsens\\AndroidPEA\\SmartMaskCO2\\CO2_mask_260421\\app\\src\\main\\res\\mipmap-anydpi-v26\\ic_launcher_round.xml=C\:\\Users\\ECsens\\AndroidPEA\\SmartMaskCO2\\CO2_mask_260421\\app\\build\\intermediates\\res\\merged\\debug\\mipmap-anydpi-v26_ic_launcher_round.xml.flat
C\:\\Users\\ECsens\\AndroidPEA\\SmartMaskCO2\\CO2_mask_260421\\app\\src\\main\\res\\drawable-hdpi\\ecsens.png=C\:\\Users\\ECsens\\AndroidPEA\\SmartMaskCO2\\CO2_mask_260421\\app\\build\\intermediates\\res\\merged\\debug\\drawable-hdpi_ecsens.png.flat
C\:\\Users\\ECsens\\AndroidPEA\\SmartMaskCO2\\CO2_mask_260421\\app\\src\\main\\res\\drawable-hdpi\\ic_info_black_24dp.png=C\:\\Users\\ECsens\\AndroidPEA\\SmartMaskCO2\\CO2_mask_260421\\app\\build\\intermediates\\res\\merged\\debug\\drawable-hdpi_ic_info_black_24dp.png.flat
C\:\\Users\\ECsens\\AndroidPEA\\SmartMaskCO2\\CO2_mask_260421\\app\\src\\main\\res\\menu\\about_menu.xml=C\:\\Users\\ECsens\\AndroidPEA\\SmartMaskCO2\\CO2_mask_260421\\app\\build\\intermediates\\res\\merged\\debug\\menu_about_menu.xml.flat
C\:\\Users\\ECsens\\AndroidPEA\\SmartMaskCO2\\CO2_mask_260421\\app\\src\\main\\res\\menu\\share_menu.xml=C\:\\Users\\ECsens\\AndroidPEA\\SmartMaskCO2\\CO2_mask_260421\\app\\build\\intermediates\\res\\merged\\debug\\menu_share_menu.xml.flat
C\:\\Users\\ECsens\\AndroidPEA\\SmartMaskCO2\\CO2_mask_260421\\app\\src\\main\\res\\mipmap-xxxhdpi\\ic_launcher_round.png=C\:\\Users\\ECsens\\AndroidPEA\\SmartMaskCO2\\CO2_mask_260421\\app\\build\\intermediates\\res\\merged\\debug\\mipmap-xxxhdpi_ic_launcher_round.png.flat
C\:\\Users\\ECsens\\AndroidPEA\\SmartMaskCO2\\CO2_mask_260421\\app\\src\\main\\res\\drawable-hdpi\\ramp.png=C\:\\Users\\ECsens\\AndroidPEA\\SmartMaskCO2\\CO2_mask_260421\\app\\build\\intermediates\\res\\merged\\debug\\drawable-hdpi_ramp.png.flat
C\:\\Users\\ECsens\\AndroidPEA\\SmartMaskCO2\\CO2_mask_260421\\app\\build\\generated\\res\\pngs\\debug\\drawable-xxhdpi\\ic_share_white_24dp.png=C\:\\Users\\ECsens\\AndroidPEA\\SmartMaskCO2\\CO2_mask_260421\\app\\build\\intermediates\\res\\merged\\debug\\drawable-xxhdpi_ic_share_white_24dp.png.flat
C\:\\Users\\ECsens\\AndroidPEA\\SmartMaskCO2\\CO2_mask_260421\\app\\src\\main\\res\\drawable-v24\\box_yellow.xml=C\:\\Users\\ECsens\\AndroidPEA\\SmartMaskCO2\\CO2_mask_260421\\app\\build\\intermediates\\res\\merged\\debug\\drawable-v24_box_yellow.xml.flat
C\:\\Users\\ECsens\\AndroidPEA\\SmartMaskCO2\\CO2_mask_260421\\app\\src\\main\\res\\drawable-xhdpi\\appicon.png=C\:\\Users\\ECsens\\AndroidPEA\\SmartMaskCO2\\CO2_mask_260421\\app\\build\\intermediates\\res\\merged\\debug\\drawable-xhdpi_appicon.png.flat
C\:\\Users\\ECsens\\AndroidPEA\\SmartMaskCO2\\CO2_mask_260421\\app\\src\\main\\res\\mipmap-mdpi\\mask_icon.png=C\:\\Users\\ECsens\\AndroidPEA\\SmartMaskCO2\\CO2_mask_260421\\app\\build\\intermediates\\res\\merged\\debug\\mipmap-mdpi_mask_icon.png.flat
C\:\\Users\\ECsens\\AndroidPEA\\SmartMaskCO2\\CO2_mask_260421\\app\\src\\main\\res\\drawable-xhdpi\\ic_sync_black_24dp.png=C\:\\Users\\ECsens\\AndroidPEA\\SmartMaskCO2\\CO2_mask_260421\\app\\build\\intermediates\\res\\merged\\debug\\drawable-xhdpi_ic_sync_black_24dp.png.flat
C\:\\Users\\ECsens\\AndroidPEA\\SmartMaskCO2\\CO2_mask_260421\\app\\build\\generated\\res\\pngs\\debug\\drawable-mdpi\\ic_share_white_24dp.png=C\:\\Users\\ECsens\\AndroidPEA\\SmartMaskCO2\\CO2_mask_260421\\app\\build\\intermediates\\res\\merged\\debug\\drawable-mdpi_ic_share_white_24dp.png.flat
C\:\\Users\\ECsens\\AndroidPEA\\SmartMaskCO2\\CO2_mask_260421\\app\\build\\generated\\res\\pngs\\debug\\drawable-anydpi-v21\\ic_launcher_background.xml=C\:\\Users\\ECsens\\AndroidPEA\\SmartMaskCO2\\CO2_mask_260421\\app\\build\\intermediates\\res\\merged\\debug\\drawable-anydpi-v21_ic_launcher_background.xml.flat
C\:\\Users\\ECsens\\AndroidPEA\\SmartMaskCO2\\CO2_mask_260421\\app\\src\\main\\res\\drawable-xhdpi\\ic_notifications_black_24dp.png=C\:\\Users\\ECsens\\AndroidPEA\\SmartMaskCO2\\CO2_mask_260421\\app\\build\\intermediates\\res\\merged\\debug\\drawable-xhdpi_ic_notifications_black_24dp.png.flat
C\:\\Users\\ECsens\\AndroidPEA\\SmartMaskCO2\\CO2_mask_260421\\app\\src\\main\\res\\mipmap-mdpi\\ic_launcher.png=C\:\\Users\\ECsens\\AndroidPEA\\SmartMaskCO2\\CO2_mask_260421\\app\\build\\intermediates\\res\\merged\\debug\\mipmap-mdpi_ic_launcher.png.flat
C\:\\Users\\ECsens\\AndroidPEA\\SmartMaskCO2\\CO2_mask_260421\\app\\src\\main\\res\\drawable-xxxhdpi\\ic_sync_black_24dp.png=C\:\\Users\\ECsens\\AndroidPEA\\SmartMaskCO2\\CO2_mask_260421\\app\\build\\intermediates\\res\\merged\\debug\\drawable-xxxhdpi_ic_sync_black_24dp.png.flat
C\:\\Users\\ECsens\\AndroidPEA\\SmartMaskCO2\\CO2_mask_260421\\app\\build\\generated\\res\\pngs\\debug\\drawable-xxxhdpi\\ic_share_white_24dp.png=C\:\\Users\\ECsens\\AndroidPEA\\SmartMaskCO2\\CO2_mask_260421\\app\\build\\intermediates\\res\\merged\\debug\\drawable-xxxhdpi_ic_share_white_24dp.png.flat
C\:\\Users\\ECsens\\AndroidPEA\\SmartMaskCO2\\CO2_mask_260421\\app\\src\\main\\res\\mipmap-hdpi\\ic_launcher_round.png=C\:\\Users\\ECsens\\AndroidPEA\\SmartMaskCO2\\CO2_mask_260421\\app\\build\\intermediates\\res\\merged\\debug\\mipmap-hdpi_ic_launcher_round.png.flat
C\:\\Users\\ECsens\\AndroidPEA\\SmartMaskCO2\\CO2_mask_260421\\app\\src\\main\\res\\drawable-xhdpi\\ic_info_black_24dp.png=C\:\\Users\\ECsens\\AndroidPEA\\SmartMaskCO2\\CO2_mask_260421\\app\\build\\intermediates\\res\\merged\\debug\\drawable-xhdpi_ic_info_black_24dp.png.flat
C\:\\Users\\ECsens\\AndroidPEA\\SmartMaskCO2\\CO2_mask_260421\\app\\src\\main\\res\\mipmap-anydpi-v26\\mask_icon_round.xml=C\:\\Users\\ECsens\\AndroidPEA\\SmartMaskCO2\\CO2_mask_260421\\app\\build\\intermediates\\res\\merged\\debug\\mipmap-anydpi-v26_mask_icon_round.xml.flat
C\:\\Users\\ECsens\\AndroidPEA\\SmartMaskCO2\\CO2_mask_260421\\app\\src\\main\\res\\layout\\activity_splash_screen.xml=C\:\\Users\\ECsens\\AndroidPEA\\SmartMaskCO2\\CO2_mask_260421\\app\\build\\intermediates\\res\\merged\\debug\\layout_activity_splash_screen.xml.flat
C\:\\Users\\ECsens\\AndroidPEA\\SmartMaskCO2\\CO2_mask_260421\\app\\src\\main\\res\\drawable-hdpi\\appicon.png=C\:\\Users\\ECsens\\AndroidPEA\\SmartMaskCO2\\CO2_mask_260421\\app\\build\\intermediates\\res\\merged\\debug\\drawable-hdpi_appicon.png.flat
C\:\\Users\\ECsens\\AndroidPEA\\SmartMaskCO2\\CO2_mask_260421\\app\\src\\main\\res\\drawable-hdpi\\ic_notifications_black_24dp.png=C\:\\Users\\ECsens\\AndroidPEA\\SmartMaskCO2\\CO2_mask_260421\\app\\build\\intermediates\\res\\merged\\debug\\drawable-hdpi_ic_notifications_black_24dp.png.flat
C\:\\Users\\ECsens\\AndroidPEA\\SmartMaskCO2\\CO2_mask_260421\\app\\build\\generated\\res\\pngs\\debug\\drawable-mdpi\\ic_info_outline_white_24dp.png=C\:\\Users\\ECsens\\AndroidPEA\\SmartMaskCO2\\CO2_mask_260421\\app\\build\\intermediates\\res\\merged\\debug\\drawable-mdpi_ic_info_outline_white_24dp.png.flat
C\:\\Users\\ECsens\\AndroidPEA\\SmartMaskCO2\\CO2_mask_260421\\app\\src\\main\\res\\drawable-v24\\box_gray.xml=C\:\\Users\\ECsens\\AndroidPEA\\SmartMaskCO2\\CO2_mask_260421\\app\\build\\intermediates\\res\\merged\\debug\\drawable-v24_box_gray.xml.flat
C\:\\Users\\ECsens\\AndroidPEA\\SmartMaskCO2\\CO2_mask_260421\\app\\src\\main\\res\\drawable-xhdpi\\background.9.png=C\:\\Users\\ECsens\\AndroidPEA\\SmartMaskCO2\\CO2_mask_260421\\app\\build\\intermediates\\res\\merged\\debug\\drawable-xhdpi_background.9.png.flat
C\:\\Users\\ECsens\\AndroidPEA\\SmartMaskCO2\\CO2_mask_260421\\app\\src\\main\\res\\mipmap-xxxhdpi\\mask_icon_round.png=C\:\\Users\\ECsens\\AndroidPEA\\SmartMaskCO2\\CO2_mask_260421\\app\\build\\intermediates\\res\\merged\\debug\\mipmap-xxxhdpi_mask_icon_round.png.flat
C\:\\Users\\ECsens\\AndroidPEA\\SmartMaskCO2\\CO2_mask_260421\\app\\src\\main\\res\\mipmap-xxhdpi\\mask_icon_foreground.png=C\:\\Users\\ECsens\\AndroidPEA\\SmartMaskCO2\\CO2_mask_260421\\app\\build\\intermediates\\res\\merged\\debug\\mipmap-xxhdpi_mask_icon_foreground.png.flat
C\:\\Users\\ECsens\\AndroidPEA\\SmartMaskCO2\\CO2_mask_260421\\app\\src\\main\\res\\drawable-xxxhdpi\\ic_notifications_black_24dp.png=C\:\\Users\\ECsens\\AndroidPEA\\SmartMaskCO2\\CO2_mask_260421\\app\\build\\intermediates\\res\\merged\\debug\\drawable-xxxhdpi_ic_notifications_black_24dp.png.flat
C\:\\Users\\ECsens\\AndroidPEA\\SmartMaskCO2\\CO2_mask_260421\\app\\build\\generated\\res\\pngs\\debug\\drawable-anydpi-v21\\ic_info_outline_white_24dp.xml=C\:\\Users\\ECsens\\AndroidPEA\\SmartMaskCO2\\CO2_mask_260421\\app\\build\\intermediates\\res\\merged\\debug\\drawable-anydpi-v21_ic_info_outline_white_24dp.xml.flat
C\:\\Users\\ECsens\\AndroidPEA\\SmartMaskCO2\\CO2_mask_260421\\app\\src\\main\\res\\mipmap-xhdpi\\mask_icon_round.png=C\:\\Users\\ECsens\\AndroidPEA\\SmartMaskCO2\\CO2_mask_260421\\app\\build\\intermediates\\res\\merged\\debug\\mipmap-xhdpi_mask_icon_round.png.flat
C\:\\Users\\ECsens\\AndroidPEA\\SmartMaskCO2\\CO2_mask_260421\\app\\src\\main\\res\\mipmap-xxxhdpi\\mask_icon.png=C\:\\Users\\ECsens\\AndroidPEA\\SmartMaskCO2\\CO2_mask_260421\\app\\build\\intermediates\\res\\merged\\debug\\mipmap-xxxhdpi_mask_icon.png.flat
C\:\\Users\\ECsens\\AndroidPEA\\SmartMaskCO2\\CO2_mask_260421\\app\\build\\generated\\res\\pngs\\debug\\drawable-anydpi-v21\\ic_notifications_black_24dp.xml=C\:\\Users\\ECsens\\AndroidPEA\\SmartMaskCO2\\CO2_mask_260421\\app\\build\\intermediates\\res\\merged\\debug\\drawable-anydpi-v21_ic_notifications_black_24dp.xml.flat
C\:\\Users\\ECsens\\AndroidPEA\\SmartMaskCO2\\CO2_mask_260421\\app\\build\\generated\\res\\pngs\\debug\\drawable-mdpi\\ic_launcher_background.png=C\:\\Users\\ECsens\\AndroidPEA\\SmartMaskCO2\\CO2_mask_260421\\app\\build\\intermediates\\res\\merged\\debug\\drawable-mdpi_ic_launcher_background.png.flat
C\:\\Users\\ECsens\\AndroidPEA\\SmartMaskCO2\\CO2_mask_260421\\app\\src\\main\\res\\drawable-hdpi\\logo.9.png=C\:\\Users\\ECsens\\AndroidPEA\\SmartMaskCO2\\CO2_mask_260421\\app\\build\\intermediates\\res\\merged\\debug\\drawable-hdpi_logo.9.png.flat
C\:\\Users\\ECsens\\AndroidPEA\\SmartMaskCO2\\CO2_mask_260421\\app\\src\\main\\res\\mipmap-xhdpi\\ic_launcher_round.png=C\:\\Users\\ECsens\\AndroidPEA\\SmartMaskCO2\\CO2_mask_260421\\app\\build\\intermediates\\res\\merged\\debug\\mipmap-xhdpi_ic_launcher_round.png.flat
C\:\\Users\\ECsens\\AndroidPEA\\SmartMaskCO2\\CO2_mask_260421\\app\\build\\generated\\res\\pngs\\debug\\drawable-ldpi\\ic_info_outline_white_24dp.png=C\:\\Users\\ECsens\\AndroidPEA\\SmartMaskCO2\\CO2_mask_260421\\app\\build\\intermediates\\res\\merged\\debug\\drawable-ldpi_ic_info_outline_white_24dp.png.flat
C\:\\Users\\ECsens\\AndroidPEA\\SmartMaskCO2\\CO2_mask_260421\\app\\build\\generated\\res\\pngs\\debug\\drawable-xhdpi\\ic_info_outline_white_24dp.png=C\:\\Users\\ECsens\\AndroidPEA\\SmartMaskCO2\\CO2_mask_260421\\app\\build\\intermediates\\res\\merged\\debug\\drawable-xhdpi_ic_info_outline_white_24dp.png.flat
C\:\\Users\\ECsens\\AndroidPEA\\SmartMaskCO2\\CO2_mask_260421\\app\\src\\main\\res\\mipmap-hdpi\\mask_icon_foreground.png=C\:\\Users\\ECsens\\AndroidPEA\\SmartMaskCO2\\CO2_mask_260421\\app\\build\\intermediates\\res\\merged\\debug\\mipmap-hdpi_mask_icon_foreground.png.flat
C\:\\Users\\ECsens\\AndroidPEA\\SmartMaskCO2\\CO2_mask_260421\\app\\build\\generated\\res\\pngs\\debug\\drawable-xxhdpi\\ic_info_outline_white_24dp.png=C\:\\Users\\ECsens\\AndroidPEA\\SmartMaskCO2\\CO2_mask_260421\\app\\build\\intermediates\\res\\merged\\debug\\drawable-xxhdpi_ic_info_outline_white_24dp.png.flat
C\:\\Users\\ECsens\\AndroidPEA\\SmartMaskCO2\\CO2_mask_260421\\app\\src\\main\\res\\drawable-xxxhdpi\\ic_info_black_24dp.png=C\:\\Users\\ECsens\\AndroidPEA\\SmartMaskCO2\\CO2_mask_260421\\app\\build\\intermediates\\res\\merged\\debug\\drawable-xxxhdpi_ic_info_black_24dp.png.flat
C\:\\Users\\ECsens\\AndroidPEA\\SmartMaskCO2\\CO2_mask_260421\\app\\src\\main\\res\\drawable-v24\\box_red.xml=C\:\\Users\\ECsens\\AndroidPEA\\SmartMaskCO2\\CO2_mask_260421\\app\\build\\intermediates\\res\\merged\\debug\\drawable-v24_box_red.xml.flat
C\:\\Users\\ECsens\\AndroidPEA\\SmartMaskCO2\\CO2_mask_260421\\app\\build\\generated\\res\\pngs\\debug\\drawable-hdpi\\ic_share_white_24dp.png=C\:\\Users\\ECsens\\AndroidPEA\\SmartMaskCO2\\CO2_mask_260421\\app\\build\\intermediates\\res\\merged\\debug\\drawable-hdpi_ic_share_white_24dp.png.flat
C\:\\Users\\ECsens\\AndroidPEA\\SmartMaskCO2\\CO2_mask_260421\\app\\src\\main\\res\\drawable-xxhdpi\\ic_notifications_black_24dp.png=C\:\\Users\\ECsens\\AndroidPEA\\SmartMaskCO2\\CO2_mask_260421\\app\\build\\intermediates\\res\\merged\\debug\\drawable-xxhdpi_ic_notifications_black_24dp.png.flat
C\:\\Users\\ECsens\\AndroidPEA\\SmartMaskCO2\\CO2_mask_260421\\app\\src\\main\\res\\mipmap-mdpi\\mask_icon_foreground.png=C\:\\Users\\ECsens\\AndroidPEA\\SmartMaskCO2\\CO2_mask_260421\\app\\build\\intermediates\\res\\merged\\debug\\mipmap-mdpi_mask_icon_foreground.png.flat
C\:\\Users\\ECsens\\AndroidPEA\\SmartMaskCO2\\CO2_mask_260421\\app\\src\\main\\res\\mipmap-xxhdpi\\mask_icon_round.png=C\:\\Users\\ECsens\\AndroidPEA\\SmartMaskCO2\\CO2_mask_260421\\app\\build\\intermediates\\res\\merged\\debug\\mipmap-xxhdpi_mask_icon_round.png.flat
C\:\\Users\\ECsens\\AndroidPEA\\SmartMaskCO2\\CO2_mask_260421\\app\\build\\generated\\res\\pngs\\debug\\drawable-ldpi\\ic_launcher_background.png=C\:\\Users\\ECsens\\AndroidPEA\\SmartMaskCO2\\CO2_mask_260421\\app\\build\\intermediates\\res\\merged\\debug\\drawable-ldpi_ic_launcher_background.png.flat
C\:\\Users\\ECsens\\AndroidPEA\\SmartMaskCO2\\CO2_mask_260421\\app\\src\\main\\res\\layout\\popup_about.xml=C\:\\Users\\ECsens\\AndroidPEA\\SmartMaskCO2\\CO2_mask_260421\\app\\build\\intermediates\\res\\merged\\debug\\layout_popup_about.xml.flat
C\:\\Users\\ECsens\\AndroidPEA\\SmartMaskCO2\\CO2_mask_260421\\app\\src\\main\\res\\drawable-xhdpi\\logo.9.png=C\:\\Users\\ECsens\\AndroidPEA\\SmartMaskCO2\\CO2_mask_260421\\app\\build\\intermediates\\res\\merged\\debug\\drawable-xhdpi_logo.9.png.flat
C\:\\Users\\ECsens\\AndroidPEA\\SmartMaskCO2\\CO2_mask_260421\\app\\build\\generated\\res\\pngs\\debug\\drawable-anydpi-v21\\ic_share_white_24dp.xml=C\:\\Users\\ECsens\\AndroidPEA\\SmartMaskCO2\\CO2_mask_260421\\app\\build\\intermediates\\res\\merged\\debug\\drawable-anydpi-v21_ic_share_white_24dp.xml.flat
C\:\\Users\\ECsens\\AndroidPEA\\SmartMaskCO2\\CO2_mask_260421\\app\\build\\generated\\res\\pngs\\debug\\drawable-anydpi-v21\\ic_sync_black_24dp.xml=C\:\\Users\\ECsens\\AndroidPEA\\SmartMaskCO2\\CO2_mask_260421\\app\\build\\intermediates\\res\\merged\\debug\\drawable-anydpi-v21_ic_sync_black_24dp.xml.flat
C\:\\Users\\ECsens\\AndroidPEA\\SmartMaskCO2\\CO2_mask_260421\\app\\build\\generated\\res\\pngs\\debug\\drawable-xxhdpi\\ic_launcher_background.png=C\:\\Users\\ECsens\\AndroidPEA\\SmartMaskCO2\\CO2_mask_260421\\app\\build\\intermediates\\res\\merged\\debug\\drawable-xxhdpi_ic_launcher_background.png.flat
C\:\\Users\\ECsens\\AndroidPEA\\SmartMaskCO2\\CO2_mask_260421\\app\\src\\main\\res\\drawable-hdpi\\background.9.png=C\:\\Users\\ECsens\\AndroidPEA\\SmartMaskCO2\\CO2_mask_260421\\app\\build\\intermediates\\res\\merged\\debug\\drawable-hdpi_background.9.png.flat
C\:\\Users\\ECsens\\AndroidPEA\\SmartMaskCO2\\CO2_mask_260421\\app\\src\\main\\res\\mipmap-anydpi-v26\\mask_icon.xml=C\:\\Users\\ECsens\\AndroidPEA\\SmartMaskCO2\\CO2_mask_260421\\app\\build\\intermediates\\res\\merged\\debug\\mipmap-anydpi-v26_mask_icon.xml.flat
C\:\\Users\\ECsens\\AndroidPEA\\SmartMaskCO2\\CO2_mask_260421\\app\\src\\main\\res\\mipmap-xxhdpi\\ic_launcher_round.png=C\:\\Users\\ECsens\\AndroidPEA\\SmartMaskCO2\\CO2_mask_260421\\app\\build\\intermediates\\res\\merged\\debug\\mipmap-xxhdpi_ic_launcher_round.png.flat
C\:\\Users\\ECsens\\AndroidPEA\\SmartMaskCO2\\CO2_mask_260421\\app\\src\\main\\res\\mipmap-mdpi\\mask_icon_round.png=C\:\\Users\\ECsens\\AndroidPEA\\SmartMaskCO2\\CO2_mask_260421\\app\\build\\intermediates\\res\\merged\\debug\\mipmap-mdpi_mask_icon_round.png.flat
