# Supplementary material for: Smart facemask for wireless CO2 monitoring
Source: Nat Commun. 2022 Jan 10;13:72. doi: 10.1038/s41467-021-27733-3 (PMC8748626; doi:10.1038/s41467-021-27733-3)
Supplement: Supplementary file 5 — Supplementary Software [file 41467_2021_27733_MOESM5_ESM.zip › SmartMaskCO2_Code/Smartphone/CO2_smartmask/app/build/intermediates/incremental/mergeDebugShaders/merger.xml]

<?xml version="1.0" encoding="utf-8"?>
<merger version="3"><dataSet config="main" ignore_pattern="!.svn:!.git:!.ds_store:!*.scc:.*:&lt;dir>_*:!CVS:!thumbs.db:!picasa.ini:!*~"><source path="C:\Users\ECsens\AndroidPEA\SmartMaskCO2\CO2_mask_260421\app\src\main\shaders"/></dataSet><dataSet config="debug" ignore_pattern="!.svn:!.git:!.ds_store:!*.scc:.*:&lt;dir>_*:!CVS:!thumbs.db:!picasa.ini:!*~"><source path="C:\Users\ECsens\AndroidPEA\SmartMaskCO2\CO2_mask_260421\app\src\debug\shaders"/></dataSet></merger>
