# Supplementary material for: Smart facemask for wireless CO2 monitoring
Source: Nat Commun. 2022 Jan 10;13:72. doi: 10.1038/s41467-021-27733-3 (PMC8748626; doi:10.1038/s41467-021-27733-3)
Supplement: Supplementary file 5 — Supplementary Software [file 41467_2021_27733_MOESM5_ESM.zip › SmartMaskCO2_Code/Smartphone/CO2_smartmask/app/build/intermediates/incremental/packageDebug/tmp/debug/dex-renamer-state.txt]

#Fri Jul 30 18:42:36 CEST 2021
base.0=C\:\\Users\\ECsens\\AndroidPEA\\SmartMaskCO2\\CO2_mask_260421\\app\\build\\intermediates\\dex\\debug\\mergeDexDebug\\classes.dex
renamed.0=classes.dex
path.0=classes.dex
