# Supplementary material for: Smart facemask for wireless CO2 monitoring
Source: Nat Commun. 2022 Jan 10;13:72. doi: 10.1038/s41467-021-27733-3 (PMC8748626; doi:10.1038/s41467-021-27733-3)
Supplement: Supplementary file 5 — Supplementary Software [file 41467_2021_27733_MOESM5_ESM.zip › SmartMaskCO2_Code/Smartphone/CO2_smartmask/app/build/intermediates/manifest_merge_blame_file/debug/manifest-merger-blame-debug-report.txt]

1<?xml version="1.0" encoding="utf-8"?>
2<manifest xmlns:android="http://schemas.android.com/apk/res/android"
3    package="ugr.pabloescobedo.poc_nfc"
4    android:versionCode="1"
5    android:versionName="1.0" >
6
7    <uses-sdk
8        android:minSdkVersion="18"
8-->C:\Users\ECsens\AndroidPEA\SmartMaskCO2\CO2_mask_260421\app\src\main\AndroidManifest.xml
9        android:targetSdkVersion="26" />
9-->C:\Users\ECsens\AndroidPEA\SmartMaskCO2\CO2_mask_260421\app\src\main\AndroidManifest.xml
10
11    <!-- Habilitamos los permisos para utilizar: NFC, Camara y escritura en la tarjeta -->
12    <uses-permission android:name="android.permission.NFC" />
12-->C:\Users\ECsens\AndroidPEA\SmartMaskCO2\CO2_mask_260421\app\src\main\AndroidManifest.xml:6:5-62
12-->C:\Users\ECsens\AndroidPEA\SmartMaskCO2\CO2_mask_260421\app\src\main\AndroidManifest.xml:6:22-59
13    <uses-permission android:name="android.permission.RECORD_AUDIO" />
13-->C:\Users\ECsens\AndroidPEA\SmartMaskCO2\CO2_mask_260421\app\src\main\AndroidManifest.xml:7:5-71
13-->C:\Users\ECsens\AndroidPEA\SmartMaskCO2\CO2_mask_260421\app\src\main\AndroidManifest.xml:7:22-68
14    <uses-permission android:name="android.permission.WRITE_EXTERNAL_STORAGE" />
14-->C:\Users\ECsens\AndroidPEA\SmartMaskCO2\CO2_mask_260421\app\src\main\AndroidManifest.xml:8:5-81
14-->C:\Users\ECsens\AndroidPEA\SmartMaskCO2\CO2_mask_260421\app\src\main\AndroidManifest.xml:8:22-78
15
16    <application
16-->C:\Users\ECsens\AndroidPEA\SmartMaskCO2\CO2_mask_260421\app\src\main\AndroidManifest.xml:11:5-52:19
17        android:allowBackup="true"
17-->C:\Users\ECsens\AndroidPEA\SmartMaskCO2\CO2_mask_260421\app\src\main\AndroidManifest.xml:12:9-35
18        android:debuggable="true"
19        android:icon="@mipmap/mask_icon"
19-->C:\Users\ECsens\AndroidPEA\SmartMaskCO2\CO2_mask_260421\app\src\main\AndroidManifest.xml:13:9-41
20        android:label="@string/app_name"
20-->C:\Users\ECsens\AndroidPEA\SmartMaskCO2\CO2_mask_260421\app\src\main\AndroidManifest.xml:14:9-41
21        android:roundIcon="@mipmap/mask_icon"
21-->C:\Users\ECsens\AndroidPEA\SmartMaskCO2\CO2_mask_260421\app\src\main\AndroidManifest.xml:15:9-46
22        android:supportsRtl="true"
22-->C:\Users\ECsens\AndroidPEA\SmartMaskCO2\CO2_mask_260421\app\src\main\AndroidManifest.xml:16:9-35
23        android:testOnly="true"
24        android:theme="@style/AppTheme" >
24-->C:\Users\ECsens\AndroidPEA\SmartMaskCO2\CO2_mask_260421\app\src\main\AndroidManifest.xml:17:9-40
25
26        <!-- Actividad de Splash Screen -->
27        <activity
27-->C:\Users\ECsens\AndroidPEA\SmartMaskCO2\CO2_mask_260421\app\src\main\AndroidManifest.xml:20:9-39:20
28            android:name="ugr.pabloescobedo.poc_nfc.SplashScreen"
28-->C:\Users\ECsens\AndroidPEA\SmartMaskCO2\CO2_mask_260421\app\src\main\AndroidManifest.xml:21:13-41
29            android:label="@string/app_name"
29-->C:\Users\ECsens\AndroidPEA\SmartMaskCO2\CO2_mask_260421\app\src\main\AndroidManifest.xml:22:13-45
30            android:screenOrientation="portrait"
30-->C:\Users\ECsens\AndroidPEA\SmartMaskCO2\CO2_mask_260421\app\src\main\AndroidManifest.xml:23:13-49
31            android:theme="@style/Theme.AppCompat.Light.NoActionBar.FullScreen" >
31-->C:\Users\ECsens\AndroidPEA\SmartMaskCO2\CO2_mask_260421\app\src\main\AndroidManifest.xml:24:13-80
32
33            <!-- android:theme="@android:style/Theme.Black.NoTitleBar.Fullscreen"> -->
34            <intent-filter>
34-->C:\Users\ECsens\AndroidPEA\SmartMaskCO2\CO2_mask_260421\app\src\main\AndroidManifest.xml:27:13-31:29
35                <action android:name="android.intent.action.MAIN" />
35-->C:\Users\ECsens\AndroidPEA\SmartMaskCO2\CO2_mask_260421\app\src\main\AndroidManifest.xml:28:17-69
35-->C:\Users\ECsens\AndroidPEA\SmartMaskCO2\CO2_mask_260421\app\src\main\AndroidManifest.xml:28:25-66
36
37                <category android:name="android.intent.category.LAUNCHER" />
37-->C:\Users\ECsens\AndroidPEA\SmartMaskCO2\CO2_mask_260421\app\src\main\AndroidManifest.xml:30:17-77
37-->C:\Users\ECsens\AndroidPEA\SmartMaskCO2\CO2_mask_260421\app\src\main\AndroidManifest.xml:30:27-74
38            </intent-filter>
39            <intent-filter>
39-->C:\Users\ECsens\AndroidPEA\SmartMaskCO2\CO2_mask_260421\app\src\main\AndroidManifest.xml:32:13-34:29
40                <action android:name="android.nfc.action.TECH_DISCOVERED" />
40-->C:\Users\ECsens\AndroidPEA\SmartMaskCO2\CO2_mask_260421\app\src\main\AndroidManifest.xml:33:17-77
40-->C:\Users\ECsens\AndroidPEA\SmartMaskCO2\CO2_mask_260421\app\src\main\AndroidManifest.xml:33:25-74
41            </intent-filter>
42
43            <meta-data
43-->C:\Users\ECsens\AndroidPEA\SmartMaskCO2\CO2_mask_260421\app\src\main\AndroidManifest.xml:36:13-38:59
44                android:name="android.nfc.action.TECH_DISCOVERED"
44-->C:\Users\ECsens\AndroidPEA\SmartMaskCO2\CO2_mask_260421\app\src\main\AndroidManifest.xml:37:17-66
45                android:resource="@xml/nfc_tech_filter" />
45-->C:\Users\ECsens\AndroidPEA\SmartMaskCO2\CO2_mask_260421\app\src\main\AndroidManifest.xml:38:17-56
46        </activity>
47
48        <!-- Actividad Principal -->
49        <activity
49-->C:\Users\ECsens\AndroidPEA\SmartMaskCO2\CO2_mask_260421\app\src\main\AndroidManifest.xml:42:9-45:52
50            android:name="ugr.pabloescobedo.poc_nfc.MenuActivity"
50-->C:\Users\ECsens\AndroidPEA\SmartMaskCO2\CO2_mask_260421\app\src\main\AndroidManifest.xml:43:13-41
51            android:label="@string/app_name"
51-->C:\Users\ECsens\AndroidPEA\SmartMaskCO2\CO2_mask_260421\app\src\main\AndroidManifest.xml:44:13-45
52            android:screenOrientation="portrait" />
52-->C:\Users\ECsens\AndroidPEA\SmartMaskCO2\CO2_mask_260421\app\src\main\AndroidManifest.xml:45:13-49
53        <activity
53-->C:\Users\ECsens\AndroidPEA\SmartMaskCO2\CO2_mask_260421\app\src\main\AndroidManifest.xml:47:9-50:52
54            android:name="ugr.pabloescobedo.poc_nfc.MainActivity"
54-->C:\Users\ECsens\AndroidPEA\SmartMaskCO2\CO2_mask_260421\app\src\main\AndroidManifest.xml:48:13-41
55            android:label="@string/app_name"
55-->C:\Users\ECsens\AndroidPEA\SmartMaskCO2\CO2_mask_260421\app\src\main\AndroidManifest.xml:49:13-45
56            android:screenOrientation="portrait" />
56-->C:\Users\ECsens\AndroidPEA\SmartMaskCO2\CO2_mask_260421\app\src\main\AndroidManifest.xml:50:13-49
57    </application>
58
59</manifest>
