# Supplementary material for: Smart facemask for wireless CO2 monitoring
Source: Nat Commun. 2022 Jan 10;13:72. doi: 10.1038/s41467-021-27733-3 (PMC8748626; doi:10.1038/s41467-021-27733-3)
Supplement: Supplementary file 5 — Supplementary Software [file 41467_2021_27733_MOESM5_ESM.zip › SmartMaskCO2_Code/Smartphone/CO2_smartmask/app/build/intermediates/merged_manifest/debug/out/AndroidManifest.xml]

<?xml version="1.0" encoding="utf-8"?>
<manifest xmlns:android="http://schemas.android.com/apk/res/android"
    package="ugr.pabloescobedo.poc_nfc"
    android:versionCode="1"
    android:versionName="1.0" >

    <uses-sdk
        android:minSdkVersion="18"
        android:targetSdkVersion="26" />

    <!-- Habilitamos los permisos para utilizar: NFC, Camara y escritura en la tarjeta -->
    <uses-permission android:name="android.permission.NFC" />
    <uses-permission android:name="android.permission.RECORD_AUDIO" />
    <uses-permission android:name="android.permission.WRITE_EXTERNAL_STORAGE" />

    <application
        android:allowBackup="true"
        android:debuggable="true"
        android:icon="@mipmap/mask_icon"
        android:label="@string/app_name"
        android:roundIcon="@mipmap/mask_icon"
        android:supportsRtl="true"
        android:testOnly="true"
        android:theme="@style/AppTheme" >

        <!-- Actividad de Splash Screen -->
        <activity
            android:name="ugr.pabloescobedo.poc_nfc.SplashScreen"
            android:label="@string/app_name"
            android:screenOrientation="portrait"
            android:theme="@style/Theme.AppCompat.Light.NoActionBar.FullScreen" >

            <!-- android:theme="@android:style/Theme.Black.NoTitleBar.Fullscreen"> -->
            <intent-filter>
                <action android:name="android.intent.action.MAIN" />

                <category android:name="android.intent.category.LAUNCHER" />
            </intent-filter>
            <intent-filter>
                <action android:name="android.nfc.action.TECH_DISCOVERED" />
            </intent-filter>

            <meta-data
                android:name="android.nfc.action.TECH_DISCOVERED"
                android:resource="@xml/nfc_tech_filter" />
        </activity>

        <!-- Actividad Principal -->
        <activity
            android:name="ugr.pabloescobedo.poc_nfc.MenuActivity"
            android:label="@string/app_name"
            android:screenOrientation="portrait" />
        <activity
            android:name="ugr.pabloescobedo.poc_nfc.MainActivity"
            android:label="@string/app_name"
            android:screenOrientation="portrait" />
    </application>

</manifest>
