# Supplementary material for: Smart facemask for wireless CO2 monitoring
Source: Nat Commun. 2022 Jan 10;13:72. doi: 10.1038/s41467-021-27733-3 (PMC8748626; doi:10.1038/s41467-021-27733-3)
Supplement: Supplementary file 5 — Supplementary Software [file 41467_2021_27733_MOESM5_ESM.zip › SmartMaskCO2_Code/Smartphone/CO2_smartmask/app/build/intermediates/merged_manifests/debug/output-metadata.json]

{
  "version": 2,
  "artifactType": {
    "type": "MERGED_MANIFESTS",
    "kind": "Directory"
  },
  "applicationId": "ugr.pabloescobedo.poc_nfc",
  "variantName": "debug",
  "elements": [
    {
      "type": "SINGLE",
      "filters": [],
      "versionCode": 1,
      "versionName": "1.0",
      "outputFile": "AndroidManifest.xml"
    }
  ]
}
