# Supplementary material for: Smart facemask for wireless CO2 monitoring
Source: Nat Commun. 2022 Jan 10;13:72. doi: 10.1038/s41467-021-27733-3 (PMC8748626; doi:10.1038/s41467-021-27733-3)
Supplement: Supplementary file 5 — Supplementary Software [file 41467_2021_27733_MOESM5_ESM.zip › SmartMaskCO2_Code/Smartphone/CO2_smartmask/app/build/intermediates/merged_res_blame_folder/debug/out/multi-v2/debug.json]

{
    "logs": [
        {
            "outputFile": "C:\\Users\\ECsens\\AndroidPEA\\SmartMaskCO2\\CO2_mask_260421\\app\\build\\intermediates\\res\\merged\\debug\\values-nl_values-nl.arsc.flat",
            "map": [
                {
                    "source": "C:\\Users\\ECsens\\.gradle\\caches\\transforms-2\\files-2.1\\16a05d0c9992fbb0439e8f0e9acda3d9\\appcompat-v7-27.1.1\\res\\values-nl\\values-nl.xml",
                    "from": {
                        "startLines": "2,3,4,5,6,7,8,9,10,11,12,13,14,15,16,17,18,19",
                        "startColumns": "4,4,4,4,4,4,4,4,4,4,4,4,4,4,4,4,4,4",
                        "startOffsets": "105,223,328,435,521,629,749,826,903,985,1096,1200,1299,1414,1527,1630,1785,1888",
                        "endColumns": "117,104,106,85,107,119,76,76,81,110,103,98,114,112,102,154,102,81",
                        "endOffsets": "218,323,430,516,624,744,821,898,980,1091,1195,1294,1409,1522,1625,1780,1883,1965"
                    }
                },
                {
                    "source": "C:\\Users\\ECsens\\.gradle\\caches\\transforms-2\\files-2.1\\aef1b2c68bce787da6f423d0f11b09db\\support-compat-27.1.1\\res\\values-nl\\values-nl.xml",
                    "from": {
                        "startLines": "2",
                        "startColumns": "4",
                        "startOffsets": "55",
                        "endColumns": "100",
                        "endOffsets": "151"
                    },
                    "to": {
                        "startLines": "20",
                        "startColumns": "4",
                        "startOffsets": "1970",
                        "endColumns": "100",
                        "endOffsets": "2066"
                    }
                }
            ]
        },
        {
            "outputFile": "C:\\Users\\ECsens\\AndroidPEA\\SmartMaskCO2\\CO2_mask_260421\\app\\build\\intermediates\\res\\merged\\debug\\values-v26_values-v26.arsc.flat",
            "map": [
                {
                    "source": "C:\\Users\\ECsens\\.gradle\\caches\\transforms-2\\files-2.1\\16a05d0c9992fbb0439e8f0e9acda3d9\\appcompat-v7-27.1.1\\res\\values-v26\\values-v26.xml",
                    "from": {
                        "startLines": "2,3,4,8,12,16",
                        "startColumns": "4,4,4,4,4,4",
                        "startOffsets": "55,130,217,431,657,896",
                        "endLines": "2,3,7,11,15,16",
                        "endColumns": "74,86,12,12,12,92",
                        "endOffsets": "125,212,426,652,891,984"
                    }
                }
            ]
        },
        {
            "outputFile": "C:\\Users\\ECsens\\AndroidPEA\\SmartMaskCO2\\CO2_mask_260421\\app\\build\\intermediates\\res\\merged\\debug\\values-tr_values-tr.arsc.flat",
            "map": [
                {
                    "source": "C:\\Users\\ECsens\\.gradle\\caches\\transforms-2\\files-2.1\\16a05d0c9992fbb0439e8f0e9acda3d9\\appcompat-v7-27.1.1\\res\\values-tr\\values-tr.xml",
                    "from": {
                        "startLines": "2,3,4,5,6,7,8,9,10,11,12,13,14,15,16,17,18,19",
                        "startColumns": "4,4,4,4,4,4,4,4,4,4,4,4,4,4,4,4,4,4",
                        "startOffsets": "105,210,309,421,506,612,732,811,887,966,1073,1178,1274,1381,1483,1591,1747,1845",
                        "endColumns": "104,98,111,84,105,119,78,75,78,106,104,95,106,101,107,155,97,78",
                        "endOffsets": "205,304,416,501,607,727,806,882,961,1068,1173,1269,1376,1478,1586,1742,1840,1919"
                    }
                },
                {
                    "source": "C:\\Users\\ECsens\\.gradle\\caches\\transforms-2\\files-2.1\\aef1b2c68bce787da6f423d0f11b09db\\support-compat-27.1.1\\res\\values-tr\\values-tr.xml",
                    "from": {
                        "startLines": "2",
                        "startColumns": "4",
                        "startOffsets": "55",
                        "endColumns": "100",
                        "endOffsets": "151"
                    },
                    "to": {
                        "startLines": "20",
                        "startColumns": "4",
                        "startOffsets": "1924",
                        "endColumns": "100",
                        "endOffsets": "2020"
                    }
                }
            ]
        },
        {
            "outputFile": "C:\\Users\\ECsens\\AndroidPEA\\SmartMaskCO2\\CO2_mask_260421\\app\\build\\intermediates\\res\\merged\\debug\\values-sv_values-sv.arsc.flat",
            "map": [
                {
                    "source": "C:\\Users\\ECsens\\.gradle\\caches\\transforms-2\\files-2.1\\16a05d0c9992fbb0439e8f0e9acda3d9\\appcompat-v7-27.1.1\\res\\values-sv\\values-sv.xml",
                    "from": {
                        "startLines": "2,3,4,5,6,7,8,9,10,11,12,13,14,15,16,17,18,19",
                        "startColumns": "4,4,4,4,4,4,4,4,4,4,4,4,4,4,4,4,4,4",
                        "startOffsets": "105,211,314,425,510,612,725,801,877,957,1063,1163,1259,1364,1466,1568,1722,1824",
                        "endColumns": "105,102,110,84,101,112,75,75,79,105,99,95,104,101,101,153,101,78",
                        "endOffsets": "206,309,420,505,607,720,796,872,952,1058,1158,1254,1359,1461,1563,1717,1819,1898"
                    }
                },
                {
                    "source": "C:\\Users\\ECsens\\.gradle\\caches\\transforms-2\\files-2.1\\aef1b2c68bce787da6f423d0f11b09db\\support-compat-27.1.1\\res\\values-sv\\values-sv.xml",
                    "from": {
                        "startLines": "2",
                        "startColumns": "4",
                        "startOffsets": "55",
                        "endColumns": "100",
                        "endOffsets": "151"
                    },
                    "to": {
                        "startLines": "20",
                        "startColumns": "4",
                        "startOffsets": "1903",
                        "endColumns": "100",
                        "endOffsets": "1999"
                    }
                }
            ]
        },
        {
            "outputFile": "C:\\Users\\ECsens\\AndroidPEA\\SmartMaskCO2\\CO2_mask_260421\\app\\build\\intermediates\\res\\merged\\debug\\values_values.arsc.flat",
            "map": [
                {
                    "source": "C:\\Users\\ECsens\\AndroidPEA\\SmartMaskCO2\\CO2_mask_260421\\app\\src\\main\\res\\values\\styles.xml",
                    "from": {
                        "startLines": "3,10",
                        "startColumns": "4,4",
                        "startOffsets": "57,384",
                        "endLines": "8,15",
                        "endColumns": "12,12",
                        "endOffsets": "376,704"
                    },
                    "to": {
                        "startLines": "430,1776",
                        "startColumns": "4,4",
                        "startOffsets": "25153,115096",
                        "endLines": "435,1781",
                        "endColumns": "12,12",
                        "endOffsets": "25467,115411"
                    }
                },
                {
                    "source": "C:\\Users\\ECsens\\AndroidPEA\\SmartMaskCO2\\CO2_mask_260421\\app\\src\\main\\res\\values\\colors.xml",
                    "from": {
                        "startLines": "4,2,3",
                        "startColumns": "4,4,4",
                        "startOffsets": "157,57,105",
                        "endColumns": "45,46,50",
                        "endOffsets": "198,99,151"
                    },
                    "to": {
                        "startLines": "180,181,182",
                        "startColumns": "4,4,4",
                        "startOffsets": "8553,8599,8646",
                        "endColumns": "45,46,50",
                        "endOffsets": "8594,8641,8692"
                    }
                },
                {
                    "source": "C:\\Users\\ECsens\\AndroidPEA\\SmartMaskCO2\\CO2_mask_260421\\app\\src\\main\\res\\values\\strings.xml",
                    "from": {
                        "startLines": "34,39,49,57,19,7,4,6,5,15,16,1,9,8,13,14,31,28,46,25,69,74,33,30,71,73,27,48,66,76,17,20,2,3,18,10,12,11",
                        "startColumns": "4,4,4,4,4,4,4,4,4,4,4,4,4,4,4,4,4,4,4,4,4,4,4,4,4,4,4,4,4,4,4,4,4,4,4,4,4,4",
                        "startOffsets": "1775,1941,2275,2533,1082,326,168,276,222,817,900,17,439,374,679,762,1619,1413,2136,1261,2895,3118,1687,1553,2966,3060,1320,2205,2762,3177,955,1135,76,123,1011,482,598,537",
                        "endLines": "38,43,56,64,19,7,4,6,5,15,16,1,9,8,13,14,31,28,46,25,69,74,33,30,71,73,27,48,66,76,17,20,2,3,18,10,12,11",
                        "endColumns": "19,19,19,19,51,46,52,48,52,81,53,57,41,63,81,53,64,136,65,55,67,55,86,64,90,56,91,68,80,54,54,39,45,43,69,53,79,59",
                        "endOffsets": "1935,2081,2527,2754,1129,368,216,320,270,894,949,70,476,433,756,811,1679,1545,2197,1312,2958,3169,1769,1613,3052,3112,1407,2269,2838,3227,1005,1170,117,162,1076,531,673,592"
                    },
                    "to": {
                        "startLines": "2,7,12,20,360,390,391,392,393,394,395,396,397,398,399,400,401,402,403,404,405,406,407,408,409,410,411,412,413,414,415,417,418,420,421,422,423,424",
                        "startColumns": "4,4,4,4,4,4,4,4,4,4,4,4,4,4,4,4,4,4,4,4,4,4,4,4,4,4,4,4,4,4,4,4,4,4,4,4,4,4",
                        "startOffsets": "105,266,407,657,20284,22455,22502,22555,22604,22657,22739,22793,22851,22893,22957,23039,23093,23158,23295,23361,23417,23485,23541,23628,23693,23784,23841,23933,24002,24083,24138,24246,24286,24403,24447,24517,24571,24651",
                        "endLines": "6,11,19,27,360,390,391,392,393,394,395,396,397,398,399,400,401,402,403,404,405,406,407,408,409,410,411,412,413,414,415,417,418,420,421,422,423,424",
                        "endColumns": "19,19,19,19,51,46,52,48,52,81,53,57,41,63,81,53,64,136,65,55,67,55,86,64,90,56,91,68,80,54,54,39,45,43,69,53,79,59",
                        "endOffsets": "261,402,652,871,20331,22497,22550,22599,22652,22734,22788,22846,22888,22952,23034,23088,23153,23290,23356,23412,23480,23536,23623,23688,23779,23836,23928,23997,24078,24133,24188,24281,24327,24442,24512,24566,24646,24706"
                    }
                },
                {
                    "source": "C:\\Users\\ECsens\\.gradle\\caches\\transforms-2\\files-2.1\\87d3ec77b9b959dc3ab0220b7f1730e2\\constraint-layout-1.1.3\\res\\values\\values.xml",
                    "from": {
                        "startLines": "2,3,11,12,13,14,15,19,20,21,22,25,26,29,32,33,34,35,36,39,42,43,44,45,50,53,56,57,58,63,64,65,68,71,72,75,78,81,84,85,88,91,92,97,98,103,106,109,110,111,112,113,114,115,116,117,118,127,128,129,130",
                        "startColumns": "4,4,4,4,4,4,4,4,4,4,4,4,4,4,4,4,4,4,4,4,4,4,4,4,4,4,4,4,4,4,4,4,4,4,4,4,4,4,4,4,4,4,4,4,4,4,4,4,4,4,4,4,4,4,4,4,4,4,4,4,4",
                        "startOffsets": "55,116,407,455,507,568,614,741,802,862,932,1065,1133,1262,1388,1450,1515,1583,1650,1773,1898,1965,2030,2095,2276,2397,2518,2584,2651,2861,2930,2996,3121,3247,3314,3440,3567,3692,3819,3884,4010,4133,4198,4406,4473,4653,4773,4893,4958,5020,5082,5144,5203,5263,5324,5385,5444,5819,8395,8527,11791",
                        "endLines": "2,10,11,12,13,14,18,19,20,21,24,25,28,31,32,33,34,35,38,41,42,43,44,49,52,55,56,57,62,63,64,67,70,71,74,77,80,83,84,87,90,91,96,97,102,105,108,109,110,111,112,113,114,115,116,117,126,127,128,129,130",
                        "endColumns": "60,11,47,51,60,45,11,60,59,69,11,67,11,11,61,64,67,66,11,11,66,64,64,11,11,11,65,66,11,68,65,11,11,66,11,11,11,11,64,11,11,64,11,66,11,11,11,64,61,61,61,58,59,60,60,58,11,2575,131,3263,107",
                        "endOffsets": "111,402,450,502,563,609,736,797,857,927,1060,1128,1257,1383,1445,1510,1578,1645,1768,1893,1960,2025,2090,2271,2392,2513,2579,2646,2856,2925,2991,3116,3242,3309,3435,3562,3687,3814,3879,4005,4128,4193,4401,4468,4648,4768,4888,4953,5015,5077,5139,5198,5258,5319,5380,5439,5814,8390,8522,11786,11894"
                    },
                    "to": {
                        "startLines": "28,29,37,38,39,40,43,49,50,51,52,55,56,59,62,63,64,65,66,69,72,73,74,75,80,83,86,87,88,93,94,95,98,101,102,105,108,111,114,115,118,121,122,127,128,133,136,139,140,141,142,143,144,145,146,147,148,1968,1969,1970,2048",
                        "startColumns": "4,4,4,4,4,4,4,4,4,4,4,4,4,4,4,4,4,4,4,4,4,4,4,4,4,4,4,4,4,4,4,4,4,4,4,4,4,4,4,4,4,4,4,4,4,4,4,4,4,4,4,4,4,4,4,4,4,4,4,4,4",
                        "startOffsets": "876,937,1228,1276,1328,1389,1551,1772,1833,1893,1963,2096,2164,2293,2419,2481,2546,2614,2681,2804,2929,2996,3061,3126,3307,3428,3549,3615,3682,3892,3961,4027,4152,4278,4345,4471,4598,4723,4850,4915,5041,5164,5229,5437,5504,5684,5804,5924,5989,6051,6113,6175,6234,6294,6355,6416,6475,136672,139248,139380,146364",
                        "endLines": "28,36,37,38,39,40,46,49,50,51,54,55,58,61,62,63,64,65,68,71,72,73,74,79,82,85,86,87,92,93,94,97,100,101,104,107,110,113,114,117,120,121,126,127,132,135,138,139,140,141,142,143,144,145,146,147,156,1968,1969,1970,2048",
                        "endColumns": "60,11,47,51,60,45,11,60,59,69,11,67,11,11,61,64,67,66,11,11,66,64,64,11,11,11,65,66,11,68,65,11,11,66,11,11,11,11,64,11,11,64,11,66,11,11,11,64,61,61,61,58,59,60,60,58,11,2575,131,3263,107",
                        "endOffsets": "932,1223,1271,1323,1384,1430,1673,1828,1888,1958,2091,2159,2288,2414,2476,2541,2609,2676,2799,2924,2991,3056,3121,3302,3423,3544,3610,3677,3887,3956,4022,4147,4273,4340,4466,4593,4718,4845,4910,5036,5159,5224,5432,5499,5679,5799,5919,5984,6046,6108,6170,6229,6289,6350,6411,6470,6845,139243,139375,142639,146467"
                    }
                },
                {
                    "source": "C:\\Users\\ECsens\\.gradle\\caches\\transforms-2\\files-2.1\\aef1b2c68bce787da6f423d0f11b09db\\support-compat-27.1.1\\res\\values\\values.xml",
                    "from": {
                        "startLines": "2,3,19,20,21,22,23,24,25,26,27,28,29,30,31,32,33,34,35,36,37,38,39,40,41,42,43,44,45,46,47,48,49,50,54,55,59,60,61,6,15",
                        "startColumns": "4,4,4,4,4,4,4,4,4,4,4,4,4,4,4,4,4,4,4,4,4,4,4,4,4,4,4,4,4,4,4,4,4,4,4,4,4,4,4,4,4",
                        "startOffsets": "55,124,1245,1315,1383,1455,1525,1586,1647,1708,1770,1834,1896,1957,2025,2125,2185,2251,2324,2393,2450,2502,2564,2636,2712,2747,2782,2832,2866,2901,2936,3006,3077,3194,3395,3505,3706,3835,3907,319,880",
                        "endLines": "2,3,19,20,21,22,23,24,25,26,27,28,29,30,31,32,33,34,35,36,37,38,39,40,41,42,43,44,45,46,47,48,49,53,54,58,59,60,61,14,18",
                        "endColumns": "68,62,69,67,71,69,60,60,60,61,63,61,60,67,99,59,65,72,68,56,51,61,71,75,34,34,49,33,34,34,69,70,116,12,109,12,128,71,66,35,207",
                        "endOffsets": "119,182,1310,1378,1450,1520,1581,1642,1703,1765,1829,1891,1952,2020,2120,2180,2246,2319,2388,2445,2497,2559,2631,2707,2742,2777,2827,2861,2896,2931,3001,3072,3189,3390,3500,3701,3830,3902,3969,875,1240"
                    },
                    "to": {
                        "startLines": "205,206,301,302,303,304,305,315,316,317,318,319,320,321,322,323,324,325,326,327,328,329,338,339,345,346,350,351,352,353,359,419,1734,1735,1739,1740,1744,1887,1888,2035,2044",
                        "startColumns": "4,4,4,4,4,4,4,4,4,4,4,4,4,4,4,4,4,4,4,4,4,4,4,4,4,4,4,4,4,4,4,4,4,4,4,4,4,4,4,4,4",
                        "startOffsets": "10039,10108,16630,16700,16768,16840,16910,17755,17816,17877,17939,18003,18065,18126,18194,18294,18354,18420,18493,18562,18619,18671,19186,19258,19573,19608,19785,19835,19869,19904,20214,24332,111911,112028,112229,112339,112540,123815,123887,145438,145999",
                        "endLines": "205,206,301,302,303,304,305,315,316,317,318,319,320,321,322,323,324,325,326,327,328,329,338,339,345,346,350,351,352,353,359,419,1734,1738,1739,1743,1744,1887,1888,2043,2047",
                        "endColumns": "68,62,69,67,71,69,60,60,60,61,63,61,60,67,99,59,65,72,68,56,51,61,71,75,34,34,49,33,34,34,69,70,116,12,109,12,128,71,66,35,207",
                        "endOffsets": "10103,10166,16695,16763,16835,16905,16966,17811,17872,17934,17998,18060,18121,18189,18289,18349,18415,18488,18557,18614,18666,18728,19253,19329,19603,19638,19830,19864,19899,19934,20279,24398,112023,112224,112334,112535,112664,123882,123949,145994,146359"
                    }
                },
                {
                    "source": "C:\\Users\\ECsens\\.gradle\\caches\\transforms-2\\files-2.1\\16a05d0c9992fbb0439e8f0e9acda3d9\\appcompat-v7-27.1.1\\res\\values\\values.xml",
                    "from": {
                        "startLines": "2,3,4,5,6,7,8,9,10,11,12,13,14,15,16,17,18,19,20,21,22,23,24,25,26,27,28,29,30,31,32,33,34,35,36,37,38,39,40,41,42,43,44,45,46,47,48,49,50,51,52,53,54,55,56,57,58,59,60,61,62,63,64,65,66,67,68,250,251,252,253,254,255,256,257,258,259,260,261,262,263,264,265,266,267,268,269,270,271,272,273,274,275,276,277,278,279,280,281,282,283,284,285,286,287,288,289,290,291,292,293,294,295,296,297,298,299,300,301,302,303,304,305,306,307,308,309,310,311,312,313,314,315,316,317,318,319,320,321,322,323,324,325,326,327,328,329,330,331,332,333,334,335,336,337,338,339,340,341,342,343,344,345,346,347,348,349,350,351,352,353,354,355,356,357,358,359,360,361,362,363,364,365,366,367,368,369,370,371,372,373,374,375,376,377,378,379,380,381,382,383,384,385,386,387,388,389,397,398,402,406,410,415,421,428,432,436,441,445,449,453,457,461,465,471,475,481,485,491,495,500,504,507,511,517,521,527,531,537,540,544,548,552,556,560,561,562,563,566,569,572,575,579,580,581,582,583,586,588,590,592,597,598,602,608,612,613,615,626,627,631,637,641,642,643,647,674,678,679,683,711,878,904,1072,1098,1129,1137,1143,1157,1179,1184,1189,1199,1208,1217,1221,1228,1236,1243,1244,1253,1256,1259,1263,1267,1271,1274,1275,1279,1283,1293,1298,1305,1311,1312,1315,1319,1324,1326,1328,1331,1334,1336,1340,1343,1350,1353,1356,1360,1362,1366,1368,1370,1372,1376,1384,1392,1404,1410,1419,1422,1433,1436,1441,1442,1447,1505,1564,1565,1575,1584,1585,1587,1591,1594,1597,1600,1603,1607,1610,1613,1616,1620,1623,1627,1631,1632,1633,1634,1635,1636,1637,1638,1639,1640,1641,1642,1643,1644,1645,1646,1647,1648,1649,1650,1651,1653,1655,1656,1657,1658,1659,1660,1661,1662,1664,1665,1667,1668,1670,1672,1673,1675,1676,1677,1678,1679,1680,1682,1683,1684,1685,1686,1687,1689,1691,1693,1694,1695,1696,1697,1698,1699,1700,1701,1702,1703,1704,1705,1707,1708,1709,1710,1711,1712,1714,1718,1722,1723,1724,1725,1726,1727,1728,1729,1731,1733,1735,1737,1739,1740,1741,1742,1744,1746,1748,1749,1750,1751,1752,1753,1754,1755,1756,1757,1758,1759,1762,1763,1764,1765,1767,1769,1770,1772,1773,1775,1777,1779,1780,1781,1782,1783,1784,1785,1786,1787,1788,1789,1790,1792,1793,1794,1795,1797,1798,1799,1800,1801,1803,1805,1807,1809,1810,1811,1812,1813,1814,1815,1816,1817,1818,1819,1820,1821,1822,69,85,86,87,88,89,90,91,105,119,120,126,129,130,131,145,146,152,153,154,155,194,195,196,197,198,199,200,227,228,234,235,249",
                        "startColumns": "4,4,4,4,4,4,4,4,4,4,4,4,4,4,4,4,4,4,4,4,4,4,4,4,4,4,4,4,4,4,4,4,4,4,4,4,4,4,4,4,4,4,4,4,4,4,4,4,4,4,4,4,4,4,4,4,4,4,4,4,4,4,4,4,4,4,4,4,4,4,4,4,4,4,4,4,4,4,4,4,4,4,4,4,4,4,4,4,4,4,4,4,4,4,4,4,4,4,4,4,4,4,4,4,4,4,4,4,4,4,4,4,4,4,4,4,4,4,4,4,4,4,4,4,4,4,4,4,4,4,4,4,4,4,4,4,4,4,4,4,4,4,4,4,4,4,4,4,4,4,4,4,4,4,4,4,4,4,4,4,4,4,4,4,4,4,4,4,4,4,4,4,4,4,4,4,4,4,4,4,4,4,4,4,4,4,4,4,4,4,4,4,4,4,4,4,4,4,4,4,4,4,4,4,4,4,4,4,4,4,4,4,4,4,4,4,4,4,4,4,4,4,4,4,4,4,4,4,4,4,4,4,4,4,4,4,4,4,4,4,4,4,4,4,4,4,4,4,4,4,4,4,4,4,4,4,4,4,4,4,4,4,4,4,4,4,4,4,4,4,4,4,4,4,4,4,4,4,4,4,4,4,4,4,4,4,4,4,4,4,4,4,4,4,4,4,4,4,4,4,4,4,4,4,4,4,4,4,4,4,4,4,4,4,4,4,4,4,4,4,4,4,4,4,4,4,4,4,4,4,4,4,4,4,4,4,4,4,4,4,4,4,4,4,4,4,4,4,4,4,4,4,4,4,4,4,4,4,4,4,4,4,4,4,4,4,4,4,4,4,4,4,4,4,4,4,4,4,4,4,4,4,4,4,4,4,4,4,4,4,4,4,4,4,4,4,4,4,4,4,4,4,4,4,4,4,4,4,4,4,4,4,4,4,4,4,4,4,4,4,4,4,4,4,4,4,4,4,4,4,4,4,4,4,4,4,4,4,4,4,4,4,4,4,4,4,4,4,4,4,4,4,4,4,4,4,4,4,4,4,4,4,4,4,4,4,4,4,4,4,4,4,4,4,4,4,4,4,4,4,4,4,4,4,4,4,4,4,4,4,4,4,4,4,4,4,4,4,4,4,4,4,4,4,4,4,4,4,4,4,4,4,4,4,4,4,4,4,4,4,4,4,4,4,4,4,4,4,4,4,4,4,4,4,4,4,4,4,4,4,4,4,4,4,4,4,4,4,4",
                        "startOffsets": "105,160,205,254,295,350,409,471,549,630,691,766,842,919,997,1082,1164,1240,1316,1393,1471,1577,1683,1762,1842,1899,1957,2031,2106,2171,2237,2292,2364,2437,2504,2572,2631,2690,2749,2808,2867,2921,2975,3028,3082,3136,3190,3244,3318,3397,3470,3544,3615,3687,3759,3832,3889,3947,4020,4094,4168,4243,4315,4388,4458,4529,4589,27058,27127,27196,27266,27340,27416,27480,27557,27633,27710,27775,27844,27921,27996,28065,28133,28210,28276,28337,28434,28499,28568,28667,28738,28797,28855,28912,28971,29042,29114,29186,29258,29330,29397,29465,29533,29592,29655,29719,29809,29900,29960,30026,30093,30159,30229,30293,30346,30459,30517,30580,30645,30710,30785,30858,30930,30979,31040,31101,31162,31224,31288,31352,31416,31481,31544,31604,31665,31731,31790,31850,31912,31983,32043,32111,32197,32284,32374,32461,32549,32631,32714,32804,32895,32947,33005,33050,33116,33180,33237,33294,33348,33405,33453,33502,33553,33587,33634,33683,33729,33761,33825,33887,33947,34004,34078,34148,34226,34280,34350,34435,34483,34529,34600,34678,34756,34828,34902,34976,35050,35130,35203,35272,35344,35421,35473,35546,35620,35689,35764,35838,35912,36053,36123,36176,36254,36344,36432,36528,36618,37200,37289,37536,37817,38069,38354,38747,39224,39446,39668,39944,40171,40401,40631,40861,41091,41318,41737,41963,42388,42618,43046,43265,43548,43756,43887,44114,44540,44765,45192,45413,45838,45958,46234,46535,46859,47150,47464,47601,47732,47837,48079,48246,48450,48658,48929,49041,49153,49258,49375,49589,49735,49875,49961,50309,50397,50643,51061,51310,51392,51490,52107,52207,52459,52883,53138,53232,53321,53558,55610,55852,55954,56207,58391,69019,70535,81261,82789,84546,85172,85592,86653,87918,88174,88410,88957,89451,90056,90254,90834,91398,91773,91891,92429,92586,92782,93055,93311,93481,93622,93686,93968,94254,94930,95194,95532,95885,95979,96165,96471,96733,96858,96985,97224,97435,97554,97747,97924,98379,98560,98682,98941,99054,99241,99343,99450,99579,99854,100362,100858,101735,102029,102599,102748,103480,103652,103988,104080,104358,108702,113189,113251,113881,114495,114586,114699,114928,115088,115240,115411,115578,115821,115991,116164,116335,116609,116808,117013,117343,117427,117523,117619,117717,117817,117919,118021,118123,118225,118327,118427,118523,118635,118764,118887,119018,119149,119247,119361,119455,119595,119729,119825,119937,120037,120153,120249,120361,120461,120601,120737,120901,121031,121189,121339,121480,121624,121759,121871,122021,122149,122277,122413,122545,122675,122805,122917,123057,123203,123347,123485,123551,123641,123717,123821,123911,124013,124121,124229,124329,124409,124501,124599,124709,124787,124893,124985,125089,125199,125321,125484,125641,125721,125821,125911,126021,126115,126221,126313,126413,126525,126639,126755,126871,126965,127079,127191,127293,127413,127535,127617,127721,127841,127967,128065,128159,128247,128359,128475,128597,128709,128884,129000,129086,129178,129290,129414,129481,129607,129675,129803,129947,130075,130144,130239,130354,130467,130566,130675,130786,130897,130998,131103,131203,131333,131424,131547,131641,131753,131839,131943,132039,132127,132245,132349,132453,132579,132667,132775,132875,132965,133075,133159,133261,133345,133399,133463,133569,133679,133763,4650,6565,6669,6770,6817,7065,7257,7697,8256,8830,9150,9739,16423,16535,16696,17223,17646,18239,18460,18619,18878,21005,21444,21632,21760,21934,22715,22932,24263,24742,26115,26360,26905",
                        "endLines": "2,3,4,5,6,7,8,9,10,11,12,13,14,15,16,17,18,19,20,21,22,23,24,25,26,27,28,29,30,31,32,33,34,35,36,37,38,39,40,41,42,43,44,45,46,47,48,49,50,51,52,53,54,55,56,57,58,59,60,61,62,63,64,65,66,67,68,250,251,252,253,254,255,256,257,258,259,260,261,262,263,264,265,266,267,268,269,270,271,272,273,274,275,276,277,278,279,280,281,282,283,284,285,286,287,288,289,290,291,292,293,294,295,296,297,298,299,300,301,302,303,304,305,306,307,308,309,310,311,312,313,314,315,316,317,318,319,320,321,322,323,324,325,326,327,328,329,330,331,332,333,334,335,336,337,338,339,340,341,342,343,344,345,346,347,348,349,350,351,352,353,354,355,356,357,358,359,360,361,362,363,364,365,366,367,368,369,370,371,372,373,374,375,376,377,378,379,380,381,382,383,384,385,386,387,388,396,397,401,405,409,414,420,427,431,435,440,444,448,452,456,460,464,470,474,480,484,490,494,499,503,506,510,516,520,526,530,536,539,543,547,551,555,559,560,561,562,565,568,571,574,578,579,580,581,582,585,587,589,591,596,597,601,607,611,612,614,625,626,630,636,640,641,642,646,673,677,678,682,710,877,903,1071,1097,1128,1136,1142,1156,1178,1183,1188,1198,1207,1216,1220,1227,1235,1242,1243,1252,1255,1258,1262,1266,1270,1273,1274,1278,1282,1292,1297,1304,1310,1311,1314,1318,1323,1325,1327,1330,1333,1335,1339,1342,1349,1352,1355,1359,1361,1365,1367,1369,1371,1375,1383,1391,1403,1409,1418,1421,1432,1435,1440,1441,1446,1504,1563,1564,1574,1583,1584,1586,1590,1593,1596,1599,1602,1606,1609,1612,1615,1619,1622,1626,1630,1631,1632,1633,1634,1635,1636,1637,1638,1639,1640,1641,1642,1643,1644,1645,1646,1647,1648,1649,1650,1652,1654,1655,1656,1657,1658,1659,1660,1661,1663,1664,1666,1667,1669,1671,1672,1674,1675,1676,1677,1678,1679,1681,1682,1683,1684,1685,1686,1688,1690,1692,1693,1694,1695,1696,1697,1698,1699,1700,1701,1702,1703,1704,1706,1707,1708,1709,1710,1711,1713,1717,1721,1722,1723,1724,1725,1726,1727,1728,1730,1732,1734,1736,1738,1739,1740,1741,1743,1745,1747,1748,1749,1750,1751,1752,1753,1754,1755,1756,1757,1758,1761,1762,1763,1764,1766,1768,1769,1771,1772,1774,1776,1778,1779,1780,1781,1782,1783,1784,1785,1786,1787,1788,1789,1791,1792,1793,1794,1796,1797,1798,1799,1800,1802,1804,1806,1808,1809,1810,1811,1812,1813,1814,1815,1816,1817,1818,1819,1820,1821,1822,84,85,86,87,88,89,90,104,118,119,125,128,129,130,144,145,151,152,153,154,193,194,195,196,197,198,199,226,227,233,234,248,249",
                        "endColumns": "54,44,48,40,54,58,61,77,80,60,74,75,76,77,84,81,75,75,76,77,105,105,78,79,56,57,73,74,64,65,54,71,72,66,67,58,58,58,58,58,53,53,52,53,53,53,53,73,78,72,73,70,71,71,72,56,57,72,73,73,74,71,72,69,70,59,60,68,68,69,73,75,63,76,75,76,64,68,76,74,68,67,76,65,60,96,64,68,98,70,58,57,56,58,70,71,71,71,71,66,67,67,58,62,63,89,90,59,65,66,65,69,63,52,112,57,62,64,64,74,72,71,48,60,60,60,61,63,63,63,64,62,59,60,65,58,59,61,70,59,67,85,86,89,86,87,81,82,89,90,51,57,44,65,63,56,56,53,56,47,48,50,33,46,48,45,31,63,61,59,56,73,69,77,53,69,84,47,45,70,77,77,71,73,73,73,79,72,68,71,76,51,72,73,68,74,73,73,140,69,52,77,89,87,95,89,12,88,12,12,12,12,12,12,12,12,12,12,12,12,12,12,12,12,12,12,12,12,12,12,12,12,12,12,12,12,12,12,12,12,12,12,12,12,136,130,104,12,12,12,12,12,111,111,104,116,12,12,12,12,12,87,12,12,12,81,12,12,99,12,12,12,93,88,12,12,12,101,12,12,12,12,12,12,12,12,12,12,12,12,12,12,12,12,12,12,12,12,117,12,12,12,12,12,12,12,63,12,12,12,12,12,12,93,12,12,12,12,12,12,12,12,12,12,12,12,12,12,12,12,12,12,12,12,12,12,12,12,12,12,12,12,12,91,12,12,12,61,12,12,90,12,12,12,12,12,12,12,12,12,12,12,12,12,12,83,95,95,97,99,101,101,101,101,101,99,95,111,128,122,130,130,97,113,93,12,12,95,111,99,115,95,111,99,12,135,12,129,12,12,140,12,134,111,149,127,127,12,131,129,129,111,139,12,12,12,65,89,75,103,89,101,107,107,99,79,91,97,12,77,105,91,103,109,12,12,12,79,99,89,109,93,105,91,12,12,12,12,12,93,113,111,12,12,12,81,103,119,125,97,93,87,111,115,121,111,12,115,85,91,12,12,66,12,67,12,12,12,68,94,114,112,98,108,110,110,100,104,99,12,90,122,93,12,85,103,95,87,12,12,12,12,87,107,99,89,109,83,101,83,53,63,105,109,83,119,1290,103,100,46,247,191,439,35,35,319,292,5344,111,160,35,422,83,220,158,258,35,438,187,127,173,780,216,375,478,458,244,35,152",
                        "endOffsets": "155,200,249,290,345,404,466,544,625,686,761,837,914,992,1077,1159,1235,1311,1388,1466,1572,1678,1757,1837,1894,1952,2026,2101,2166,2232,2287,2359,2432,2499,2567,2626,2685,2744,2803,2862,2916,2970,3023,3077,3131,3185,3239,3313,3392,3465,3539,3610,3682,3754,3827,3884,3942,4015,4089,4163,4238,4310,4383,4453,4524,4584,4645,27122,27191,27261,27335,27411,27475,27552,27628,27705,27770,27839,27916,27991,28060,28128,28205,28271,28332,28429,28494,28563,28662,28733,28792,28850,28907,28966,29037,29109,29181,29253,29325,29392,29460,29528,29587,29650,29714,29804,29895,29955,30021,30088,30154,30224,30288,30341,30454,30512,30575,30640,30705,30780,30853,30925,30974,31035,31096,31157,31219,31283,31347,31411,31476,31539,31599,31660,31726,31785,31845,31907,31978,32038,32106,32192,32279,32369,32456,32544,32626,32709,32799,32890,32942,33000,33045,33111,33175,33232,33289,33343,33400,33448,33497,33548,33582,33629,33678,33724,33756,33820,33882,33942,33999,34073,34143,34221,34275,34345,34430,34478,34524,34595,34673,34751,34823,34897,34971,35045,35125,35198,35267,35339,35416,35468,35541,35615,35684,35759,35833,35907,36048,36118,36171,36249,36339,36427,36523,36613,37195,37284,37531,37812,38064,38349,38742,39219,39441,39663,39939,40166,40396,40626,40856,41086,41313,41732,41958,42383,42613,43041,43260,43543,43751,43882,44109,44535,44760,45187,45408,45833,45953,46229,46530,46854,47145,47459,47596,47727,47832,48074,48241,48445,48653,48924,49036,49148,49253,49370,49584,49730,49870,49956,50304,50392,50638,51056,51305,51387,51485,52102,52202,52454,52878,53133,53227,53316,53553,55605,55847,55949,56202,58386,69014,70530,81256,82784,84541,85167,85587,86648,87913,88169,88405,88952,89446,90051,90249,90829,91393,91768,91886,92424,92581,92777,93050,93306,93476,93617,93681,93963,94249,94925,95189,95527,95880,95974,96160,96466,96728,96853,96980,97219,97430,97549,97742,97919,98374,98555,98677,98936,99049,99236,99338,99445,99574,99849,100357,100853,101730,102024,102594,102743,103475,103647,103983,104075,104353,108697,113184,113246,113876,114490,114581,114694,114923,115083,115235,115406,115573,115816,115986,116159,116330,116604,116803,117008,117338,117422,117518,117614,117712,117812,117914,118016,118118,118220,118322,118422,118518,118630,118759,118882,119013,119144,119242,119356,119450,119590,119724,119820,119932,120032,120148,120244,120356,120456,120596,120732,120896,121026,121184,121334,121475,121619,121754,121866,122016,122144,122272,122408,122540,122670,122800,122912,123052,123198,123342,123480,123546,123636,123712,123816,123906,124008,124116,124224,124324,124404,124496,124594,124704,124782,124888,124980,125084,125194,125316,125479,125636,125716,125816,125906,126016,126110,126216,126308,126408,126520,126634,126750,126866,126960,127074,127186,127288,127408,127530,127612,127716,127836,127962,128060,128154,128242,128354,128470,128592,128704,128879,128995,129081,129173,129285,129409,129476,129602,129670,129798,129942,130070,130139,130234,130349,130462,130561,130670,130781,130892,130993,131098,131198,131328,131419,131542,131636,131748,131834,131938,132034,132122,132240,132344,132448,132574,132662,132770,132870,132960,133070,133154,133256,133340,133394,133458,133564,133674,133758,133878,6560,6664,6765,6812,7060,7252,7692,8251,8825,9145,9734,16418,16530,16691,17218,17641,18234,18455,18614,18873,21000,21439,21627,21755,21929,22710,22927,24258,24737,26110,26355,26900,27053"
                    },
                    "to": {
                        "startLines": "42,47,48,157,158,159,160,161,162,163,164,165,166,167,168,169,170,171,172,173,174,175,176,177,178,179,183,184,185,186,187,188,189,190,191,193,194,195,196,197,198,199,200,201,202,203,204,207,208,209,210,211,212,213,214,215,216,217,218,219,220,221,222,223,224,225,226,227,228,229,230,231,232,233,234,235,236,237,238,239,240,241,242,243,244,245,246,247,248,249,250,251,252,253,254,255,256,257,258,259,260,261,262,263,264,265,266,267,268,269,270,271,272,273,274,275,276,277,278,279,280,281,282,283,284,285,286,287,288,289,290,291,292,293,294,295,296,297,298,299,300,306,307,308,309,310,311,312,313,314,330,331,332,333,334,335,336,337,340,341,342,343,344,347,348,349,354,355,356,357,358,361,362,363,364,365,366,367,368,369,370,371,372,373,374,375,376,377,378,379,380,381,382,383,384,385,386,387,388,389,416,425,426,427,428,429,436,444,445,449,453,457,462,468,475,479,483,488,492,496,500,504,508,512,518,522,528,532,538,542,547,551,554,558,564,568,574,578,584,587,591,595,599,603,607,608,609,610,613,616,619,622,626,627,628,629,630,633,635,637,639,644,645,649,655,659,660,662,673,674,678,684,688,689,690,694,721,725,726,730,758,925,951,1119,1145,1176,1184,1190,1204,1226,1231,1236,1246,1255,1264,1268,1275,1283,1290,1291,1300,1303,1306,1310,1314,1318,1321,1322,1326,1330,1340,1345,1352,1358,1359,1362,1366,1371,1373,1375,1378,1381,1383,1387,1390,1397,1400,1403,1407,1409,1413,1415,1417,1419,1423,1431,1439,1451,1457,1466,1469,1480,1483,1488,1489,1494,1552,1611,1612,1622,1631,1632,1634,1638,1641,1644,1647,1650,1654,1657,1660,1663,1667,1670,1674,1678,1679,1680,1681,1682,1683,1684,1685,1686,1687,1688,1689,1690,1691,1692,1693,1694,1695,1696,1697,1698,1700,1702,1703,1704,1705,1706,1707,1708,1709,1711,1712,1714,1715,1717,1719,1720,1722,1723,1724,1725,1726,1727,1729,1730,1731,1732,1733,1745,1747,1749,1751,1752,1753,1754,1755,1756,1757,1758,1759,1760,1761,1762,1763,1765,1766,1767,1768,1769,1770,1772,1782,1786,1787,1788,1789,1790,1791,1792,1793,1795,1797,1799,1801,1803,1804,1805,1806,1808,1810,1812,1813,1814,1815,1816,1817,1818,1819,1820,1821,1822,1823,1826,1827,1828,1829,1831,1833,1834,1836,1837,1839,1841,1843,1844,1845,1846,1847,1848,1849,1850,1851,1852,1853,1854,1856,1857,1858,1859,1861,1862,1863,1864,1865,1867,1869,1871,1873,1874,1875,1876,1877,1878,1879,1880,1881,1882,1883,1884,1885,1886,1892,1908,1909,1910,1911,1912,1913,1914,1928,1942,1943,1949,1952,1953,1954,2034,2049,2055,2056,2057,2058,2097,2098,2099,2100,2101,2102,2103,2130,2131,2137,2138,2152",
                        "startColumns": "4,4,4,4,4,4,4,4,4,4,4,4,4,4,4,4,4,4,4,4,4,4,4,4,4,4,4,4,4,4,4,4,4,4,4,4,4,4,4,4,4,4,4,4,4,4,4,4,4,4,4,4,4,4,4,4,4,4,4,4,4,4,4,4,4,4,4,4,4,4,4,4,4,4,4,4,4,4,4,4,4,4,4,4,4,4,4,4,4,4,4,4,4,4,4,4,4,4,4,4,4,4,4,4,4,4,4,4,4,4,4,4,4,4,4,4,4,4,4,4,4,4,4,4,4,4,4,4,4,4,4,4,4,4,4,4,4,4,4,4,4,4,4,4,4,4,4,4,4,4,4,4,4,4,4,4,4,4,4,4,4,4,4,4,4,4,4,4,4,4,4,4,4,4,4,4,4,4,4,4,4,4,4,4,4,4,4,4,4,4,4,4,4,4,4,4,4,4,4,4,4,4,4,4,4,4,4,4,4,4,4,4,4,4,4,4,4,4,4,4,4,4,4,4,4,4,4,4,4,4,4,4,4,4,4,4,4,4,4,4,4,4,4,4,4,4,4,4,4,4,4,4,4,4,4,4,4,4,4,4,4,4,4,4,4,4,4,4,4,4,4,4,4,4,4,4,4,4,4,4,4,4,4,4,4,4,4,4,4,4,4,4,4,4,4,4,4,4,4,4,4,4,4,4,4,4,4,4,4,4,4,4,4,4,4,4,4,4,4,4,4,4,4,4,4,4,4,4,4,4,4,4,4,4,4,4,4,4,4,4,4,4,4,4,4,4,4,4,4,4,4,4,4,4,4,4,4,4,4,4,4,4,4,4,4,4,4,4,4,4,4,4,4,4,4,4,4,4,4,4,4,4,4,4,4,4,4,4,4,4,4,4,4,4,4,4,4,4,4,4,4,4,4,4,4,4,4,4,4,4,4,4,4,4,4,4,4,4,4,4,4,4,4,4,4,4,4,4,4,4,4,4,4,4,4,4,4,4,4,4,4,4,4,4,4,4,4,4,4,4,4,4,4,4,4,4,4,4,4,4,4,4,4,4,4,4,4,4,4,4,4,4,4,4,4,4,4,4,4,4,4,4,4,4,4,4,4,4,4,4,4,4,4,4,4,4,4,4,4,4,4,4,4,4,4,4,4,4,4,4,4,4,4,4,4,4,4,4,4,4,4,4,4,4,4,4,4,4,4,4,4,4,4,4,4,4,4,4,4,4,4,4,4,4,4,4,4,4,4",
                        "startOffsets": "1496,1678,1723,6850,6891,6946,7005,7067,7145,7226,7287,7362,7438,7515,7593,7678,7760,7836,7912,7989,8067,8173,8279,8358,8438,8495,8697,8771,8846,8911,8977,9032,9104,9177,9244,9367,9426,9485,9544,9603,9662,9716,9770,9823,9877,9931,9985,10171,10245,10324,10397,10471,10542,10614,10686,10759,10816,10874,10947,11021,11095,11170,11242,11315,11385,11456,11516,11577,11646,11715,11785,11859,11935,11999,12076,12152,12229,12294,12363,12440,12515,12584,12652,12729,12795,12856,12953,13018,13087,13186,13257,13316,13374,13431,13490,13561,13633,13705,13777,13849,13916,13984,14052,14111,14174,14238,14328,14419,14479,14545,14612,14678,14748,14812,14865,14978,15036,15099,15164,15229,15304,15377,15449,15498,15559,15620,15681,15743,15807,15871,15935,16000,16063,16123,16184,16250,16309,16369,16431,16502,16562,16971,17057,17144,17234,17321,17409,17491,17574,17664,18733,18785,18843,18888,18954,19018,19075,19132,19334,19391,19439,19488,19539,19643,19690,19739,19939,19971,20035,20097,20157,20336,20410,20480,20558,20612,20682,20767,20815,20861,20932,21010,21088,21160,21234,21308,21382,21462,21535,21604,21676,21753,21805,21878,21952,22021,22096,22170,22244,22385,24193,24711,24789,24879,24967,25063,25472,26054,26143,26390,26671,26923,27208,27601,28078,28300,28522,28798,29025,29255,29485,29715,29945,30172,30591,30817,31242,31472,31900,32119,32402,32610,32741,32968,33394,33619,34046,34267,34692,34812,35088,35389,35713,36004,36318,36455,36586,36691,36933,37100,37304,37512,37783,37895,38007,38112,38229,38443,38589,38729,38815,39163,39251,39497,39915,40164,40246,40344,40961,41061,41313,41737,41992,42086,42175,42412,44464,44706,44808,45061,47245,57873,59389,70115,71643,73400,74026,74446,75507,76772,77028,77264,77811,78305,78910,79108,79688,80252,80627,80745,81283,81440,81636,81909,82165,82335,82476,82540,82822,83108,83784,84048,84386,84739,84833,85019,85325,85587,85712,85839,86078,86289,86408,86601,86778,87233,87414,87536,87795,87908,88095,88197,88304,88433,88708,89216,89712,90589,90883,91453,91602,92334,92506,92842,92934,93212,97556,102043,102105,102735,103349,103440,103553,103782,103942,104094,104265,104432,104675,104845,105018,105189,105463,105662,105867,106197,106281,106377,106473,106571,106671,106773,106875,106977,107079,107181,107281,107377,107489,107618,107741,107872,108003,108101,108215,108309,108449,108583,108679,108791,108891,109007,109103,109215,109315,109455,109591,109755,109885,110043,110193,110334,110478,110613,110725,110875,111003,111131,111267,111399,111529,111659,111771,112669,112815,112959,113097,113163,113253,113329,113433,113523,113625,113733,113841,113941,114021,114113,114211,114321,114399,114505,114597,114701,114811,114933,115416,115573,115653,115753,115843,115953,116047,116153,116245,116345,116457,116571,116687,116803,116897,117011,117123,117225,117345,117467,117549,117653,117773,117899,117997,118091,118179,118291,118407,118529,118641,118816,118932,119018,119110,119222,119346,119413,119539,119607,119735,119879,120007,120076,120171,120286,120399,120498,120607,120718,120829,120930,121035,121135,121265,121356,121479,121573,121685,121771,121875,121971,122059,122177,122281,122385,122511,122599,122707,122807,122897,123007,123091,123193,123277,123331,123395,123501,123611,123695,124099,126014,126118,126219,126266,126514,126706,127146,127705,128279,128599,129188,135872,135984,136145,145015,146472,147065,147286,147445,147704,149831,150270,150458,150586,150760,151541,151758,153089,153568,154941,155186,155731",
                        "endLines": "42,47,48,157,158,159,160,161,162,163,164,165,166,167,168,169,170,171,172,173,174,175,176,177,178,179,183,184,185,186,187,188,189,190,191,193,194,195,196,197,198,199,200,201,202,203,204,207,208,209,210,211,212,213,214,215,216,217,218,219,220,221,222,223,224,225,226,227,228,229,230,231,232,233,234,235,236,237,238,239,240,241,242,243,244,245,246,247,248,249,250,251,252,253,254,255,256,257,258,259,260,261,262,263,264,265,266,267,268,269,270,271,272,273,274,275,276,277,278,279,280,281,282,283,284,285,286,287,288,289,290,291,292,293,294,295,296,297,298,299,300,306,307,308,309,310,311,312,313,314,330,331,332,333,334,335,336,337,340,341,342,343,344,347,348,349,354,355,356,357,358,361,362,363,364,365,366,367,368,369,370,371,372,373,374,375,376,377,378,379,380,381,382,383,384,385,386,387,388,389,416,425,426,427,428,429,443,444,448,452,456,461,467,474,478,482,487,491,495,499,503,507,511,517,521,527,531,537,541,546,550,553,557,563,567,573,577,583,586,590,594,598,602,606,607,608,609,612,615,618,621,625,626,627,628,629,632,634,636,638,643,644,648,654,658,659,661,672,673,677,683,687,688,689,693,720,724,725,729,757,924,950,1118,1144,1175,1183,1189,1203,1225,1230,1235,1245,1254,1263,1267,1274,1282,1289,1290,1299,1302,1305,1309,1313,1317,1320,1321,1325,1329,1339,1344,1351,1357,1358,1361,1365,1370,1372,1374,1377,1380,1382,1386,1389,1396,1399,1402,1406,1408,1412,1414,1416,1418,1422,1430,1438,1450,1456,1465,1468,1479,1482,1487,1488,1493,1551,1610,1611,1621,1630,1631,1633,1637,1640,1643,1646,1649,1653,1656,1659,1662,1666,1669,1673,1677,1678,1679,1680,1681,1682,1683,1684,1685,1686,1687,1688,1689,1690,1691,1692,1693,1694,1695,1696,1697,1699,1701,1702,1703,1704,1705,1706,1707,1708,1710,1711,1713,1714,1716,1718,1719,1721,1722,1723,1724,1725,1726,1728,1729,1730,1731,1732,1733,1746,1748,1750,1751,1752,1753,1754,1755,1756,1757,1758,1759,1760,1761,1762,1764,1765,1766,1767,1768,1769,1771,1775,1785,1786,1787,1788,1789,1790,1791,1792,1794,1796,1798,1800,1802,1803,1804,1805,1807,1809,1811,1812,1813,1814,1815,1816,1817,1818,1819,1820,1821,1822,1825,1826,1827,1828,1830,1832,1833,1835,1836,1838,1840,1842,1843,1844,1845,1846,1847,1848,1849,1850,1851,1852,1853,1855,1856,1857,1858,1860,1861,1862,1863,1864,1866,1868,1870,1872,1873,1874,1875,1876,1877,1878,1879,1880,1881,1882,1883,1884,1885,1886,1907,1908,1909,1910,1911,1912,1913,1927,1941,1942,1948,1951,1952,1953,1967,2034,2054,2055,2056,2057,2096,2097,2098,2099,2100,2101,2102,2129,2130,2136,2137,2151,2152",
                        "endColumns": "54,44,48,40,54,58,61,77,80,60,74,75,76,77,84,81,75,75,76,77,105,105,78,79,56,57,73,74,64,65,54,71,72,66,67,58,58,58,58,58,53,53,52,53,53,53,53,73,78,72,73,70,71,71,72,56,57,72,73,73,74,71,72,69,70,59,60,68,68,69,73,75,63,76,75,76,64,68,76,74,68,67,76,65,60,96,64,68,98,70,58,57,56,58,70,71,71,71,71,66,67,67,58,62,63,89,90,59,65,66,65,69,63,52,112,57,62,64,64,74,72,71,48,60,60,60,61,63,63,63,64,62,59,60,65,58,59,61,70,59,67,85,86,89,86,87,81,82,89,90,51,57,44,65,63,56,56,53,56,47,48,50,33,46,48,45,31,63,61,59,56,73,69,77,53,69,84,47,45,70,77,77,71,73,73,73,79,72,68,71,76,51,72,73,68,74,73,73,140,69,52,77,89,87,95,89,12,88,12,12,12,12,12,12,12,12,12,12,12,12,12,12,12,12,12,12,12,12,12,12,12,12,12,12,12,12,12,12,12,12,12,12,12,12,136,130,104,12,12,12,12,12,111,111,104,116,12,12,12,12,12,87,12,12,12,81,12,12,99,12,12,12,93,88,12,12,12,101,12,12,12,12,12,12,12,12,12,12,12,12,12,12,12,12,12,12,12,12,117,12,12,12,12,12,12,12,63,12,12,12,12,12,12,93,12,12,12,12,12,12,12,12,12,12,12,12,12,12,12,12,12,12,12,12,12,12,12,12,12,12,12,12,12,91,12,12,12,61,12,12,90,12,12,12,12,12,12,12,12,12,12,12,12,12,12,83,95,95,97,99,101,101,101,101,101,99,95,111,128,122,130,130,97,113,93,12,12,95,111,99,115,95,111,99,12,135,12,129,12,12,140,12,134,111,149,127,127,12,131,129,129,111,139,12,12,12,65,89,75,103,89,101,107,107,99,79,91,97,12,77,105,91,103,109,12,12,12,79,99,89,109,93,105,91,12,12,12,12,12,93,113,111,12,12,12,81,103,119,125,97,93,87,111,115,121,111,12,115,85,91,12,12,66,12,67,12,12,12,68,94,114,112,98,108,110,110,100,104,99,12,90,122,93,12,85,103,95,87,12,12,12,12,87,107,99,89,109,83,101,83,53,63,105,109,83,119,1290,103,100,46,247,191,439,35,35,319,292,5344,111,160,35,422,83,220,158,258,35,438,187,127,173,780,216,375,478,458,244,35,152",
                        "endOffsets": "1546,1718,1767,6886,6941,7000,7062,7140,7221,7282,7357,7433,7510,7588,7673,7755,7831,7907,7984,8062,8168,8274,8353,8433,8490,8548,8766,8841,8906,8972,9027,9099,9172,9239,9307,9421,9480,9539,9598,9657,9711,9765,9818,9872,9926,9980,10034,10240,10319,10392,10466,10537,10609,10681,10754,10811,10869,10942,11016,11090,11165,11237,11310,11380,11451,11511,11572,11641,11710,11780,11854,11930,11994,12071,12147,12224,12289,12358,12435,12510,12579,12647,12724,12790,12851,12948,13013,13082,13181,13252,13311,13369,13426,13485,13556,13628,13700,13772,13844,13911,13979,14047,14106,14169,14233,14323,14414,14474,14540,14607,14673,14743,14807,14860,14973,15031,15094,15159,15224,15299,15372,15444,15493,15554,15615,15676,15738,15802,15866,15930,15995,16058,16118,16179,16245,16304,16364,16426,16497,16557,16625,17052,17139,17229,17316,17404,17486,17569,17659,17750,18780,18838,18883,18949,19013,19070,19127,19181,19386,19434,19483,19534,19568,19685,19734,19780,19966,20030,20092,20152,20209,20405,20475,20553,20607,20677,20762,20810,20856,20927,21005,21083,21155,21229,21303,21377,21457,21530,21599,21671,21748,21800,21873,21947,22016,22091,22165,22239,22380,22450,24241,24784,24874,24962,25058,25148,26049,26138,26385,26666,26918,27203,27596,28073,28295,28517,28793,29020,29250,29480,29710,29940,30167,30586,30812,31237,31467,31895,32114,32397,32605,32736,32963,33389,33614,34041,34262,34687,34807,35083,35384,35708,35999,36313,36450,36581,36686,36928,37095,37299,37507,37778,37890,38002,38107,38224,38438,38584,38724,38810,39158,39246,39492,39910,40159,40241,40339,40956,41056,41308,41732,41987,42081,42170,42407,44459,44701,44803,45056,47240,57868,59384,70110,71638,73395,74021,74441,75502,76767,77023,77259,77806,78300,78905,79103,79683,80247,80622,80740,81278,81435,81631,81904,82160,82330,82471,82535,82817,83103,83779,84043,84381,84734,84828,85014,85320,85582,85707,85834,86073,86284,86403,86596,86773,87228,87409,87531,87790,87903,88090,88192,88299,88428,88703,89211,89707,90584,90878,91448,91597,92329,92501,92837,92929,93207,97551,102038,102100,102730,103344,103435,103548,103777,103937,104089,104260,104427,104670,104840,105013,105184,105458,105657,105862,106192,106276,106372,106468,106566,106666,106768,106870,106972,107074,107176,107276,107372,107484,107613,107736,107867,107998,108096,108210,108304,108444,108578,108674,108786,108886,109002,109098,109210,109310,109450,109586,109750,109880,110038,110188,110329,110473,110608,110720,110870,110998,111126,111262,111394,111524,111654,111766,111906,112810,112954,113092,113158,113248,113324,113428,113518,113620,113728,113836,113936,114016,114108,114206,114316,114394,114500,114592,114696,114806,114928,115091,115568,115648,115748,115838,115948,116042,116148,116240,116340,116452,116566,116682,116798,116892,117006,117118,117220,117340,117462,117544,117648,117768,117894,117992,118086,118174,118286,118402,118524,118636,118811,118927,119013,119105,119217,119341,119408,119534,119602,119730,119874,120002,120071,120166,120281,120394,120493,120602,120713,120824,120925,121030,121130,121260,121351,121474,121568,121680,121766,121870,121966,122054,122172,122276,122380,122506,122594,122702,122802,122892,123002,123086,123188,123272,123326,123390,123496,123606,123690,123810,126009,126113,126214,126261,126509,126701,127141,127700,128274,128594,129183,135867,135979,136140,136667,145433,147060,147281,147440,147699,149826,150265,150453,150581,150755,151536,151753,153084,153563,154936,155181,155726,155879"
                    }
                },
                {
                    "source": "C:\\Users\\ECsens\\AndroidPEA\\SmartMaskCO2\\CO2_mask_260421\\app\\src\\main\\res\\values\\mask_icon_background.xml",
                    "from": {
                        "startLines": "2",
                        "startColumns": "4",
                        "startOffsets": "57",
                        "endColumns": "54",
                        "endOffsets": "107"
                    },
                    "to": {
                        "startLines": "192",
                        "startColumns": "4",
                        "startOffsets": "9312",
                        "endColumns": "54",
                        "endOffsets": "9362"
                    }
                },
                {
                    "source": "C:\\Users\\ECsens\\.gradle\\caches\\transforms-2\\files-2.1\\0089663c92fc2a33f40f9f072f8c91db\\support-core-ui-27.1.1\\res\\values\\values.xml",
                    "from": {
                        "startLines": "2,66,3,4",
                        "startColumns": "4,4,4,4",
                        "startOffsets": "55,2487,116,286",
                        "endLines": "2,68,3,65",
                        "endColumns": "60,12,169,35",
                        "endOffsets": "111,2627,281,2482"
                    },
                    "to": {
                        "startLines": "41,1889,1971,1972",
                        "startColumns": "4,4,4,4",
                        "startOffsets": "1435,123954,142644,142814",
                        "endLines": "41,1891,1971,2033",
                        "endColumns": "60,12,169,35",
                        "endOffsets": "1491,124094,142809,145010"
                    }
                }
            ]
        },
        {
            "outputFile": "C:\\Users\\ECsens\\AndroidPEA\\SmartMaskCO2\\CO2_mask_260421\\app\\build\\intermediates\\res\\merged\\debug\\values-de_values-de.arsc.flat",
            "map": [
                {
                    "source": "C:\\Users\\ECsens\\.gradle\\caches\\transforms-2\\files-2.1\\aef1b2c68bce787da6f423d0f11b09db\\support-compat-27.1.1\\res\\values-de\\values-de.xml",
                    "from": {
                        "startLines": "2",
                        "startColumns": "4",
                        "startOffsets": "55",
                        "endColumns": "100",
                        "endOffsets": "151"
                    },
                    "to": {
                        "startLines": "20",
                        "startColumns": "4",
                        "startOffsets": "1934",
                        "endColumns": "100",
                        "endOffsets": "2030"
                    }
                },
                {
                    "source": "C:\\Users\\ECsens\\.gradle\\caches\\transforms-2\\files-2.1\\16a05d0c9992fbb0439e8f0e9acda3d9\\appcompat-v7-27.1.1\\res\\values-de\\values-de.xml",
                    "from": {
                        "startLines": "2,3,4,5,6,7,8,9,10,11,12,13,14,15,16,17,18,19",
                        "startColumns": "4,4,4,4,4,4,4,4,4,4,4,4,4,4,4,4,4,4",
                        "startOffsets": "105,210,308,420,506,611,726,803,879,961,1072,1175,1274,1385,1487,1594,1750,1852",
                        "endColumns": "104,97,111,85,104,114,76,75,81,110,102,98,110,101,106,155,101,81",
                        "endOffsets": "205,303,415,501,606,721,798,874,956,1067,1170,1269,1380,1482,1589,1745,1847,1929"
                    }
                }
            ]
        },
        {
            "outputFile": "C:\\Users\\ECsens\\AndroidPEA\\SmartMaskCO2\\CO2_mask_260421\\app\\build\\intermediates\\res\\merged\\debug\\values-es_values-es.arsc.flat",
            "map": [
                {
                    "source": "C:\\Users\\ECsens\\.gradle\\caches\\transforms-2\\files-2.1\\16a05d0c9992fbb0439e8f0e9acda3d9\\appcompat-v7-27.1.1\\res\\values-es\\values-es.xml",
                    "from": {
                        "startLines": "2,3,4,5,6,7,8,9,10,11,12,13,14,15,16,17,18,19",
                        "startColumns": "4,4,4,4,4,4,4,4,4,4,4,4,4,4,4,4,4,4",
                        "startOffsets": "105,222,335,443,528,629,757,842,924,1006,1113,1213,1312,1420,1527,1634,1793,1893",
                        "endColumns": "116,112,107,84,100,127,84,81,81,106,99,98,107,106,106,158,99,81",
                        "endOffsets": "217,330,438,523,624,752,837,919,1001,1108,1208,1307,1415,1522,1629,1788,1888,1970"
                    }
                },
                {
                    "source": "C:\\Users\\ECsens\\.gradle\\caches\\transforms-2\\files-2.1\\aef1b2c68bce787da6f423d0f11b09db\\support-compat-27.1.1\\res\\values-es\\values-es.xml",
                    "from": {
                        "startLines": "2",
                        "startColumns": "4",
                        "startOffsets": "55",
                        "endColumns": "100",
                        "endOffsets": "151"
                    },
                    "to": {
                        "startLines": "20",
                        "startColumns": "4",
                        "startOffsets": "1975",
                        "endColumns": "100",
                        "endOffsets": "2071"
                    }
                }
            ]
        },
        {
            "outputFile": "C:\\Users\\ECsens\\AndroidPEA\\SmartMaskCO2\\CO2_mask_260421\\app\\build\\intermediates\\res\\merged\\debug\\values-ml_values-ml.arsc.flat",
            "map": [
                {
                    "source": "C:\\Users\\ECsens\\.gradle\\caches\\transforms-2\\files-2.1\\aef1b2c68bce787da6f423d0f11b09db\\support-compat-27.1.1\\res\\values-ml\\values-ml.xml",
                    "from": {
                        "startLines": "2",
                        "startColumns": "4",
                        "startOffsets": "55",
                        "endColumns": "100",
                        "endOffsets": "151"
                    },
                    "to": {
                        "startLines": "20",
                        "startColumns": "4",
                        "startOffsets": "2004",
                        "endColumns": "100",
                        "endOffsets": "2100"
                    }
                },
                {
                    "source": "C:\\Users\\ECsens\\.gradle\\caches\\transforms-2\\files-2.1\\16a05d0c9992fbb0439e8f0e9acda3d9\\appcompat-v7-27.1.1\\res\\values-ml\\values-ml.xml",
                    "from": {
                        "startLines": "2,3,4,5,6,7,8,9,10,11,12,13,14,15,16,17,18,19",
                        "startColumns": "4,4,4,4,4,4,4,4,4,4,4,4,4,4,4,4,4,4",
                        "startOffsets": "105,224,342,457,550,655,787,864,940,1022,1133,1239,1337,1451,1551,1662,1821,1922",
                        "endColumns": "118,117,114,92,104,131,76,75,81,110,105,97,113,99,110,158,100,81",
                        "endOffsets": "219,337,452,545,650,782,859,935,1017,1128,1234,1332,1446,1546,1657,1816,1917,1999"
                    }
                }
            ]
        },
        {
            "outputFile": "C:\\Users\\ECsens\\AndroidPEA\\SmartMaskCO2\\CO2_mask_260421\\app\\build\\intermediates\\res\\merged\\debug\\values-zh-rCN_values-zh-rCN.arsc.flat",
            "map": [
                {
                    "source": "C:\\Users\\ECsens\\.gradle\\caches\\transforms-2\\files-2.1\\16a05d0c9992fbb0439e8f0e9acda3d9\\appcompat-v7-27.1.1\\res\\values-zh-rCN\\values-zh-rCN.xml",
                    "from": {
                        "startLines": "2,3,4,5,6,7,8,9,10,11,12,13,14,15,16,17,18,19",
                        "startColumns": "4,4,4,4,4,4,4,4,4,4,4,4,4,4,4,4,4,4",
                        "startOffsets": "105,201,296,396,478,575,681,757,833,911,1007,1103,1198,1295,1390,1488,1637,1731",
                        "endColumns": "95,94,99,81,96,105,75,75,77,95,95,94,96,94,97,148,93,77",
                        "endOffsets": "196,291,391,473,570,676,752,828,906,1002,1098,1193,1290,1385,1483,1632,1726,1804"
                    }
                },
                {
                    "source": "C:\\Users\\ECsens\\.gradle\\caches\\transforms-2\\files-2.1\\aef1b2c68bce787da6f423d0f11b09db\\support-compat-27.1.1\\res\\values-zh-rCN\\values-zh-rCN.xml",
                    "from": {
                        "startLines": "2",
                        "startColumns": "4",
                        "startOffsets": "55",
                        "endColumns": "100",
                        "endOffsets": "151"
                    },
                    "to": {
                        "startLines": "20",
                        "startColumns": "4",
                        "startOffsets": "1809",
                        "endColumns": "100",
                        "endOffsets": "1905"
                    }
                }
            ]
        },
        {
            "outputFile": "C:\\Users\\ECsens\\AndroidPEA\\SmartMaskCO2\\CO2_mask_260421\\app\\build\\intermediates\\res\\merged\\debug\\values-xlarge-v4_values-xlarge-v4.arsc.flat",
            "map": [
                {
                    "source": "C:\\Users\\ECsens\\.gradle\\caches\\transforms-2\\files-2.1\\16a05d0c9992fbb0439e8f0e9acda3d9\\appcompat-v7-27.1.1\\res\\values-xlarge-v4\\values-xlarge-v4.xml",
                    "from": {
                        "startLines": "2,3,4,5,6,7",
                        "startColumns": "4,4,4,4,4,4",
                        "startOffsets": "55,126,197,267,337,405",
                        "endColumns": "70,70,69,69,67,67",
                        "endOffsets": "121,192,262,332,400,468"
                    }
                }
            ]
        },
        {
            "outputFile": "C:\\Users\\ECsens\\AndroidPEA\\SmartMaskCO2\\CO2_mask_260421\\app\\build\\intermediates\\res\\merged\\debug\\values-large-v4_values-large-v4.arsc.flat",
            "map": [
                {
                    "source": "C:\\Users\\ECsens\\.gradle\\caches\\transforms-2\\files-2.1\\16a05d0c9992fbb0439e8f0e9acda3d9\\appcompat-v7-27.1.1\\res\\values-large-v4\\values-large-v4.xml",
                    "from": {
                        "startLines": "2,3,4,5,6,7,8,9,10",
                        "startColumns": "4,4,4,4,4,4,4,4,4",
                        "startOffsets": "55,114,185,256,326,396,464,532,636",
                        "endColumns": "58,70,70,69,69,67,67,103,115",
                        "endOffsets": "109,180,251,321,391,459,527,631,747"
                    }
                }
            ]
        },
        {
            "outputFile": "C:\\Users\\ECsens\\AndroidPEA\\SmartMaskCO2\\CO2_mask_260421\\app\\build\\intermediates\\res\\merged\\debug\\values-fa_values-fa.arsc.flat",
            "map": [
                {
                    "source": "C:\\Users\\ECsens\\.gradle\\caches\\transforms-2\\files-2.1\\16a05d0c9992fbb0439e8f0e9acda3d9\\appcompat-v7-27.1.1\\res\\values-fa\\values-fa.xml",
                    "from": {
                        "startLines": "2,3,4,5,6,7,8,9,10,11,12,13,14,15,16,17,18,19",
                        "startColumns": "4,4,4,4,4,4,4,4,4,4,4,4,4,4,4,4,4,4",
                        "startOffsets": "105,215,318,429,513,616,731,810,888,969,1081,1184,1282,1392,1496,1605,1766,1867",
                        "endColumns": "109,102,110,83,102,114,78,77,80,111,102,97,109,103,108,160,100,80",
                        "endOffsets": "210,313,424,508,611,726,805,883,964,1076,1179,1277,1387,1491,1600,1761,1862,1943"
                    }
                },
                {
                    "source": "C:\\Users\\ECsens\\.gradle\\caches\\transforms-2\\files-2.1\\aef1b2c68bce787da6f423d0f11b09db\\support-compat-27.1.1\\res\\values-fa\\values-fa.xml",
                    "from": {
                        "startLines": "2",
                        "startColumns": "4",
                        "startOffsets": "55",
                        "endColumns": "100",
                        "endOffsets": "151"
                    },
                    "to": {
                        "startLines": "20",
                        "startColumns": "4",
                        "startOffsets": "1948",
                        "endColumns": "100",
                        "endOffsets": "2044"
                    }
                }
            ]
        },
        {
            "outputFile": "C:\\Users\\ECsens\\AndroidPEA\\SmartMaskCO2\\CO2_mask_260421\\app\\build\\intermediates\\res\\merged\\debug\\values-si_values-si.arsc.flat",
            "map": [
                {
                    "source": "C:\\Users\\ECsens\\.gradle\\caches\\transforms-2\\files-2.1\\16a05d0c9992fbb0439e8f0e9acda3d9\\appcompat-v7-27.1.1\\res\\values-si\\values-si.xml",
                    "from": {
                        "startLines": "2,3,4,5,6,7,8,9,10,11,12,13,14,15,16,17,18,19",
                        "startColumns": "4,4,4,4,4,4,4,4,4,4,4,4,4,4,4,4,4,4",
                        "startOffsets": "105,215,322,429,517,622,738,827,914,998,1107,1212,1310,1420,1519,1625,1784,1883",
                        "endColumns": "109,106,106,87,104,115,88,86,83,108,104,97,109,98,105,158,98,81",
                        "endOffsets": "210,317,424,512,617,733,822,909,993,1102,1207,1305,1415,1514,1620,1779,1878,1960"
                    }
                },
                {
                    "source": "C:\\Users\\ECsens\\.gradle\\caches\\transforms-2\\files-2.1\\aef1b2c68bce787da6f423d0f11b09db\\support-compat-27.1.1\\res\\values-si\\values-si.xml",
                    "from": {
                        "startLines": "2",
                        "startColumns": "4",
                        "startOffsets": "55",
                        "endColumns": "100",
                        "endOffsets": "151"
                    },
                    "to": {
                        "startLines": "20",
                        "startColumns": "4",
                        "startOffsets": "1965",
                        "endColumns": "100",
                        "endOffsets": "2061"
                    }
                }
            ]
        },
        {
            "outputFile": "C:\\Users\\ECsens\\AndroidPEA\\SmartMaskCO2\\CO2_mask_260421\\app\\build\\intermediates\\res\\merged\\debug\\values-v17_values-v17.arsc.flat",
            "map": [
                {
                    "source": "C:\\Users\\ECsens\\.gradle\\caches\\transforms-2\\files-2.1\\16a05d0c9992fbb0439e8f0e9acda3d9\\appcompat-v7-27.1.1\\res\\values-v17\\values-v17.xml",
                    "from": {
                        "startLines": "2,5,9,12,15,18,22,26,29,32,35,39,42,46",
                        "startColumns": "4,4,4,4,4,4,4,4,4,4,4,4,4,4",
                        "startOffsets": "55,228,456,614,764,936,1164,1406,1577,1751,1920,2193,2393,2597",
                        "endLines": "4,8,11,14,17,21,25,28,31,34,38,41,45,49",
                        "endColumns": "12,12,12,12,12,12,12,12,12,12,12,12,12,12",
                        "endOffsets": "223,451,609,759,931,1159,1401,1572,1746,1915,2188,2388,2592,2921"
                    }
                }
            ]
        },
        {
            "outputFile": "C:\\Users\\ECsens\\AndroidPEA\\SmartMaskCO2\\CO2_mask_260421\\app\\build\\intermediates\\res\\merged\\debug\\values-zh-rTW_values-zh-rTW.arsc.flat",
            "map": [
                {
                    "source": "C:\\Users\\ECsens\\.gradle\\caches\\transforms-2\\files-2.1\\16a05d0c9992fbb0439e8f0e9acda3d9\\appcompat-v7-27.1.1\\res\\values-zh-rTW\\values-zh-rTW.xml",
                    "from": {
                        "startLines": "2,3,4,5,6,7,8,9,10,11,12,13,14,15,16,17,18,19",
                        "startColumns": "4,4,4,4,4,4,4,4,4,4,4,4,4,4,4,4,4,4",
                        "startOffsets": "105,200,293,393,475,572,680,756,832,910,1006,1102,1197,1294,1389,1489,1639,1733",
                        "endColumns": "94,92,99,81,96,107,75,75,77,95,95,94,96,94,99,149,93,77",
                        "endOffsets": "195,288,388,470,567,675,751,827,905,1001,1097,1192,1289,1384,1484,1634,1728,1806"
                    }
                },
                {
                    "source": "C:\\Users\\ECsens\\.gradle\\caches\\transforms-2\\files-2.1\\aef1b2c68bce787da6f423d0f11b09db\\support-compat-27.1.1\\res\\values-zh-rTW\\values-zh-rTW.xml",
                    "from": {
                        "startLines": "2",
                        "startColumns": "4",
                        "startOffsets": "55",
                        "endColumns": "100",
                        "endOffsets": "151"
                    },
                    "to": {
                        "startLines": "20",
                        "startColumns": "4",
                        "startOffsets": "1811",
                        "endColumns": "100",
                        "endOffsets": "1907"
                    }
                }
            ]
        },
        {
            "outputFile": "C:\\Users\\ECsens\\AndroidPEA\\SmartMaskCO2\\CO2_mask_260421\\app\\build\\intermediates\\res\\merged\\debug\\values-my_values-my.arsc.flat",
            "map": [
                {
                    "source": "C:\\Users\\ECsens\\.gradle\\caches\\transforms-2\\files-2.1\\aef1b2c68bce787da6f423d0f11b09db\\support-compat-27.1.1\\res\\values-my\\values-my.xml",
                    "from": {
                        "startLines": "2",
                        "startColumns": "4",
                        "startOffsets": "55",
                        "endColumns": "100",
                        "endOffsets": "151"
                    },
                    "to": {
                        "startLines": "20",
                        "startColumns": "4",
                        "startOffsets": "2040",
                        "endColumns": "100",
                        "endOffsets": "2136"
                    }
                },
                {
                    "source": "C:\\Users\\ECsens\\.gradle\\caches\\transforms-2\\files-2.1\\16a05d0c9992fbb0439e8f0e9acda3d9\\appcompat-v7-27.1.1\\res\\values-my\\values-my.xml",
                    "from": {
                        "startLines": "2,3,4,5,6,7,8,9,10,11,12,13,14,15,16,17,18,19",
                        "startColumns": "4,4,4,4,4,4,4,4,4,4,4,4,4,4,4,4,4,4",
                        "startOffsets": "105,214,319,436,529,641,769,847,926,1012,1135,1247,1349,1475,1586,1696,1856,1956",
                        "endColumns": "108,104,116,92,111,127,77,78,85,122,111,101,125,110,109,159,99,83",
                        "endOffsets": "209,314,431,524,636,764,842,921,1007,1130,1242,1344,1470,1581,1691,1851,1951,2035"
                    }
                }
            ]
        },
        {
            "outputFile": "C:\\Users\\ECsens\\AndroidPEA\\SmartMaskCO2\\CO2_mask_260421\\app\\build\\intermediates\\res\\merged\\debug\\values-ur_values-ur.arsc.flat",
            "map": [
                {
                    "source": "C:\\Users\\ECsens\\.gradle\\caches\\transforms-2\\files-2.1\\aef1b2c68bce787da6f423d0f11b09db\\support-compat-27.1.1\\res\\values-ur\\values-ur.xml",
                    "from": {
                        "startLines": "2",
                        "startColumns": "4",
                        "startOffsets": "55",
                        "endColumns": "102",
                        "endOffsets": "153"
                    },
                    "to": {
                        "startLines": "20",
                        "startColumns": "4",
                        "startOffsets": "1958",
                        "endColumns": "102",
                        "endOffsets": "2056"
                    }
                },
                {
                    "source": "C:\\Users\\ECsens\\.gradle\\caches\\transforms-2\\files-2.1\\16a05d0c9992fbb0439e8f0e9acda3d9\\appcompat-v7-27.1.1\\res\\values-ur\\values-ur.xml",
                    "from": {
                        "startLines": "2,3,4,5,6,7,8,9,10,11,12,13,14,15,16,17,18,19",
                        "startColumns": "4,4,4,4,4,4,4,4,4,4,4,4,4,4,4,4,4,4",
                        "startOffsets": "105,215,321,430,516,620,740,816,892,977,1085,1194,1296,1407,1507,1615,1780,1878",
                        "endColumns": "109,105,108,85,103,119,75,75,84,107,108,101,110,99,107,164,97,79",
                        "endOffsets": "210,316,425,511,615,735,811,887,972,1080,1189,1291,1402,1502,1610,1775,1873,1953"
                    }
                }
            ]
        },
        {
            "outputFile": "C:\\Users\\ECsens\\AndroidPEA\\SmartMaskCO2\\CO2_mask_260421\\app\\build\\intermediates\\res\\merged\\debug\\values-lt_values-lt.arsc.flat",
            "map": [
                {
                    "source": "C:\\Users\\ECsens\\.gradle\\caches\\transforms-2\\files-2.1\\16a05d0c9992fbb0439e8f0e9acda3d9\\appcompat-v7-27.1.1\\res\\values-lt\\values-lt.xml",
                    "from": {
                        "startLines": "2,3,4,5,6,7,8,9,10,11,12,13,14,15,16,17,18,19",
                        "startColumns": "4,4,4,4,4,4,4,4,4,4,4,4,4,4,4,4,4,4",
                        "startOffsets": "105,221,322,435,522,631,752,834,915,1000,1109,1218,1318,1428,1532,1645,1821,1922",
                        "endColumns": "115,100,112,86,108,120,81,80,84,108,108,99,109,103,112,175,100,82",
                        "endOffsets": "216,317,430,517,626,747,829,910,995,1104,1213,1313,1423,1527,1640,1816,1917,2000"
                    }
                },
                {
                    "source": "C:\\Users\\ECsens\\.gradle\\caches\\transforms-2\\files-2.1\\aef1b2c68bce787da6f423d0f11b09db\\support-compat-27.1.1\\res\\values-lt\\values-lt.xml",
                    "from": {
                        "startLines": "2",
                        "startColumns": "4",
                        "startOffsets": "55",
                        "endColumns": "100",
                        "endOffsets": "151"
                    },
                    "to": {
                        "startLines": "20",
                        "startColumns": "4",
                        "startOffsets": "2005",
                        "endColumns": "100",
                        "endOffsets": "2101"
                    }
                }
            ]
        },
        {
            "outputFile": "C:\\Users\\ECsens\\AndroidPEA\\SmartMaskCO2\\CO2_mask_260421\\app\\build\\intermediates\\res\\merged\\debug\\values-en-rAU_values-en-rAU.arsc.flat",
            "map": [
                {
                    "source": "C:\\Users\\ECsens\\.gradle\\caches\\transforms-2\\files-2.1\\16a05d0c9992fbb0439e8f0e9acda3d9\\appcompat-v7-27.1.1\\res\\values-en-rAU\\values-en-rAU.xml",
                    "from": {
                        "startLines": "2,3,4,5,6,7,8,9,10,11,12,13,14,15,16,17,18,19",
                        "startColumns": "4,4,4,4,4,4,4,4,4,4,4,4,4,4,4,4,4,4",
                        "startOffsets": "105,209,309,417,501,601,716,793,869,951,1054,1158,1257,1362,1465,1569,1725,1825",
                        "endColumns": "103,99,107,83,99,114,76,75,81,102,103,98,104,102,103,155,99,81",
                        "endOffsets": "204,304,412,496,596,711,788,864,946,1049,1153,1252,1357,1460,1564,1720,1820,1902"
                    }
                },
                {
                    "source": "C:\\Users\\ECsens\\.gradle\\caches\\transforms-2\\files-2.1\\aef1b2c68bce787da6f423d0f11b09db\\support-compat-27.1.1\\res\\values-en-rAU\\values-en-rAU.xml",
                    "from": {
                        "startLines": "2",
                        "startColumns": "4",
                        "startOffsets": "55",
                        "endColumns": "100",
                        "endOffsets": "151"
                    },
                    "to": {
                        "startLines": "20",
                        "startColumns": "4",
                        "startOffsets": "1907",
                        "endColumns": "100",
                        "endOffsets": "2003"
                    }
                }
            ]
        },
        {
            "outputFile": "C:\\Users\\ECsens\\AndroidPEA\\SmartMaskCO2\\CO2_mask_260421\\app\\build\\intermediates\\res\\merged\\debug\\values-ar_values-ar.arsc.flat",
            "map": [
                {
                    "source": "C:\\Users\\ECsens\\.gradle\\caches\\transforms-2\\files-2.1\\16a05d0c9992fbb0439e8f0e9acda3d9\\appcompat-v7-27.1.1\\res\\values-ar\\values-ar.xml",
                    "from": {
                        "startLines": "2,3,4,5,6,7,8,9,10,11,12,13,14,15,16,17,18,19",
                        "startColumns": "4,4,4,4,4,4,4,4,4,4,4,4,4,4,4,4,4,4",
                        "startOffsets": "105,222,326,435,517,618,732,811,890,969,1074,1175,1271,1379,1482,1585,1740,1837",
                        "endColumns": "116,103,108,81,100,113,78,78,78,104,100,95,107,102,102,154,96,80",
                        "endOffsets": "217,321,430,512,613,727,806,885,964,1069,1170,1266,1374,1477,1580,1735,1832,1913"
                    }
                },
                {
                    "source": "C:\\Users\\ECsens\\.gradle\\caches\\transforms-2\\files-2.1\\aef1b2c68bce787da6f423d0f11b09db\\support-compat-27.1.1\\res\\values-ar\\values-ar.xml",
                    "from": {
                        "startLines": "2",
                        "startColumns": "4",
                        "startOffsets": "55",
                        "endColumns": "100",
                        "endOffsets": "151"
                    },
                    "to": {
                        "startLines": "20",
                        "startColumns": "4",
                        "startOffsets": "1918",
                        "endColumns": "100",
                        "endOffsets": "2014"
                    }
                }
            ]
        },
        {
            "outputFile": "C:\\Users\\ECsens\\AndroidPEA\\SmartMaskCO2\\CO2_mask_260421\\app\\build\\intermediates\\res\\merged\\debug\\values-be_values-be.arsc.flat",
            "map": [
                {
                    "source": "C:\\Users\\ECsens\\.gradle\\caches\\transforms-2\\files-2.1\\16a05d0c9992fbb0439e8f0e9acda3d9\\appcompat-v7-27.1.1\\res\\values-be\\values-be.xml",
                    "from": {
                        "startLines": "2,3,4,5,6,7,8,9,10,11,12,13,14,15,16,17,18,19",
                        "startColumns": "4,4,4,4,4,4,4,4,4,4,4,4,4,4,4,4,4,4",
                        "startOffsets": "105,225,328,444,530,638,756,835,913,996,1102,1208,1306,1414,1519,1624,1793,1893",
                        "endColumns": "119,102,115,85,107,117,78,77,82,105,105,97,107,104,104,168,99,80",
                        "endOffsets": "220,323,439,525,633,751,830,908,991,1097,1203,1301,1409,1514,1619,1788,1888,1969"
                    }
                },
                {
                    "source": "C:\\Users\\ECsens\\.gradle\\caches\\transforms-2\\files-2.1\\aef1b2c68bce787da6f423d0f11b09db\\support-compat-27.1.1\\res\\values-be\\values-be.xml",
                    "from": {
                        "startLines": "2",
                        "startColumns": "4",
                        "startOffsets": "55",
                        "endColumns": "108",
                        "endOffsets": "159"
                    },
                    "to": {
                        "startLines": "20",
                        "startColumns": "4",
                        "startOffsets": "1974",
                        "endColumns": "108",
                        "endOffsets": "2078"
                    }
                }
            ]
        },
        {
            "outputFile": "C:\\Users\\ECsens\\AndroidPEA\\SmartMaskCO2\\CO2_mask_260421\\app\\build\\intermediates\\res\\merged\\debug\\values-am_values-am.arsc.flat",
            "map": [
                {
                    "source": "C:\\Users\\ECsens\\.gradle\\caches\\transforms-2\\files-2.1\\16a05d0c9992fbb0439e8f0e9acda3d9\\appcompat-v7-27.1.1\\res\\values-am\\values-am.xml",
                    "from": {
                        "startLines": "2,3,4,5,6,7,8,9,10,11,12,13,14,15,16,17,18,19",
                        "startColumns": "4,4,4,4,4,4,4,4,4,4,4,4,4,4,4,4,4,4",
                        "startOffsets": "105,207,306,412,498,601,714,792,870,949,1049,1149,1245,1348,1447,1554,1707,1803",
                        "endColumns": "101,98,105,85,102,112,77,77,78,99,99,95,102,98,106,152,95,78",
                        "endOffsets": "202,301,407,493,596,709,787,865,944,1044,1144,1240,1343,1442,1549,1702,1798,1877"
                    }
                },
                {
                    "source": "C:\\Users\\ECsens\\.gradle\\caches\\transforms-2\\files-2.1\\aef1b2c68bce787da6f423d0f11b09db\\support-compat-27.1.1\\res\\values-am\\values-am.xml",
                    "from": {
                        "startLines": "2",
                        "startColumns": "4",
                        "startOffsets": "55",
                        "endColumns": "100",
                        "endOffsets": "151"
                    },
                    "to": {
                        "startLines": "20",
                        "startColumns": "4",
                        "startOffsets": "1882",
                        "endColumns": "100",
                        "endOffsets": "1978"
                    }
                }
            ]
        },
        {
            "outputFile": "C:\\Users\\ECsens\\AndroidPEA\\SmartMaskCO2\\CO2_mask_260421\\app\\build\\intermediates\\res\\merged\\debug\\values-v23_values-v23.arsc.flat",
            "map": [
                {
                    "source": "C:\\Users\\ECsens\\.gradle\\caches\\transforms-2\\files-2.1\\16a05d0c9992fbb0439e8f0e9acda3d9\\appcompat-v7-27.1.1\\res\\values-v23\\values-v23.xml",
                    "from": {
                        "startLines": "2,3,4,5,6,19,32,33,34,35,36",
                        "startColumns": "4,4,4,4,4,4,4,4,4,4,4",
                        "startOffsets": "55,190,325,400,487,1277,2079,2206,2311,2426,2533",
                        "endLines": "2,3,4,5,18,31,32,33,34,35,36",
                        "endColumns": "134,134,74,86,12,12,126,104,114,106,112",
                        "endOffsets": "185,320,395,482,1272,2074,2201,2306,2421,2528,2641"
                    }
                }
            ]
        },
        {
            "outputFile": "C:\\Users\\ECsens\\AndroidPEA\\SmartMaskCO2\\CO2_mask_260421\\app\\build\\intermediates\\res\\merged\\debug\\values-port_values-port.arsc.flat",
            "map": [
                {
                    "source": "C:\\Users\\ECsens\\.gradle\\caches\\transforms-2\\files-2.1\\16a05d0c9992fbb0439e8f0e9acda3d9\\appcompat-v7-27.1.1\\res\\values-port\\values-port.xml",
                    "from": {
                        "startLines": "2",
                        "startColumns": "4",
                        "startOffsets": "55",
                        "endColumns": "55",
                        "endOffsets": "106"
                    }
                }
            ]
        },
        {
            "outputFile": "C:\\Users\\ECsens\\AndroidPEA\\SmartMaskCO2\\CO2_mask_260421\\app\\build\\intermediates\\res\\merged\\debug\\values-v22_values-v22.arsc.flat",
            "map": [
                {
                    "source": "C:\\Users\\ECsens\\.gradle\\caches\\transforms-2\\files-2.1\\16a05d0c9992fbb0439e8f0e9acda3d9\\appcompat-v7-27.1.1\\res\\values-v22\\values-v22.xml",
                    "from": {
                        "startLines": "2,3,4,9",
                        "startColumns": "4,4,4,4",
                        "startOffsets": "55,130,217,553",
                        "endLines": "2,3,8,13",
                        "endColumns": "74,86,12,12",
                        "endOffsets": "125,212,548,896"
                    }
                }
            ]
        },
        {
            "outputFile": "C:\\Users\\ECsens\\AndroidPEA\\SmartMaskCO2\\CO2_mask_260421\\app\\build\\intermediates\\res\\merged\\debug\\values-is_values-is.arsc.flat",
            "map": [
                {
                    "source": "C:\\Users\\ECsens\\.gradle\\caches\\transforms-2\\files-2.1\\aef1b2c68bce787da6f423d0f11b09db\\support-compat-27.1.1\\res\\values-is\\values-is.xml",
                    "from": {
                        "startLines": "2",
                        "startColumns": "4",
                        "startOffsets": "55",
                        "endColumns": "100",
                        "endOffsets": "151"
                    },
                    "to": {
                        "startLines": "20",
                        "startColumns": "4",
                        "startOffsets": "1916",
                        "endColumns": "100",
                        "endOffsets": "2012"
                    }
                },
                {
                    "source": "C:\\Users\\ECsens\\.gradle\\caches\\transforms-2\\files-2.1\\16a05d0c9992fbb0439e8f0e9acda3d9\\appcompat-v7-27.1.1\\res\\values-is\\values-is.xml",
                    "from": {
                        "startLines": "2,3,4,5,6,7,8,9,10,11,12,13,14,15,16,17,18,19",
                        "startColumns": "4,4,4,4,4,4,4,4,4,4,4,4,4,4,4,4,4,4",
                        "startOffsets": "105,205,302,414,499,600,714,794,874,955,1065,1173,1271,1380,1479,1582,1737,1835",
                        "endColumns": "99,96,111,84,100,113,79,79,80,109,107,97,108,98,102,154,97,80",
                        "endOffsets": "200,297,409,494,595,709,789,869,950,1060,1168,1266,1375,1474,1577,1732,1830,1911"
                    }
                }
            ]
        },
        {
            "outputFile": "C:\\Users\\ECsens\\AndroidPEA\\SmartMaskCO2\\CO2_mask_260421\\app\\build\\intermediates\\res\\merged\\debug\\values-da_values-da.arsc.flat",
            "map": [
                {
                    "source": "C:\\Users\\ECsens\\.gradle\\caches\\transforms-2\\files-2.1\\16a05d0c9992fbb0439e8f0e9acda3d9\\appcompat-v7-27.1.1\\res\\values-da\\values-da.xml",
                    "from": {
                        "startLines": "2,3,4,5,6,7,8,9,10,11,12,13,14,15,16,17,18,19",
                        "startColumns": "4,4,4,4,4,4,4,4,4,4,4,4,4,4,4,4,4,4",
                        "startOffsets": "105,208,307,419,502,602,715,792,869,948,1057,1165,1261,1375,1477,1578,1731,1828",
                        "endColumns": "102,98,111,82,99,112,76,76,78,108,107,95,113,101,100,152,96,78",
                        "endOffsets": "203,302,414,497,597,710,787,864,943,1052,1160,1256,1370,1472,1573,1726,1823,1902"
                    }
                },
                {
                    "source": "C:\\Users\\ECsens\\.gradle\\caches\\transforms-2\\files-2.1\\aef1b2c68bce787da6f423d0f11b09db\\support-compat-27.1.1\\res\\values-da\\values-da.xml",
                    "from": {
                        "startLines": "2",
                        "startColumns": "4",
                        "startOffsets": "55",
                        "endColumns": "100",
                        "endOffsets": "151"
                    },
                    "to": {
                        "startLines": "20",
                        "startColumns": "4",
                        "startOffsets": "1907",
                        "endColumns": "100",
                        "endOffsets": "2003"
                    }
                }
            ]
        },
        {
            "outputFile": "C:\\Users\\ECsens\\AndroidPEA\\SmartMaskCO2\\CO2_mask_260421\\app\\build\\intermediates\\res\\merged\\debug\\values-sr_values-sr.arsc.flat",
            "map": [
                {
                    "source": "C:\\Users\\ECsens\\.gradle\\caches\\transforms-2\\files-2.1\\aef1b2c68bce787da6f423d0f11b09db\\support-compat-27.1.1\\res\\values-sr\\values-sr.xml",
                    "from": {
                        "startLines": "2",
                        "startColumns": "4",
                        "startOffsets": "55",
                        "endColumns": "100",
                        "endOffsets": "151"
                    },
                    "to": {
                        "startLines": "20",
                        "startColumns": "4",
                        "startOffsets": "1955",
                        "endColumns": "100",
                        "endOffsets": "2051"
                    }
                },
                {
                    "source": "C:\\Users\\ECsens\\.gradle\\caches\\transforms-2\\files-2.1\\16a05d0c9992fbb0439e8f0e9acda3d9\\appcompat-v7-27.1.1\\res\\values-sr\\values-sr.xml",
                    "from": {
                        "startLines": "2,3,4,5,6,7,8,9,10,11,12,13,14,15,16,17,18,19",
                        "startColumns": "4,4,4,4,4,4,4,4,4,4,4,4,4,4,4,4,4,4",
                        "startOffsets": "105,214,317,423,509,613,731,812,892,980,1085,1193,1294,1398,1506,1607,1774,1871",
                        "endColumns": "108,102,105,85,103,117,80,79,87,104,107,100,103,107,100,166,96,83",
                        "endOffsets": "209,312,418,504,608,726,807,887,975,1080,1188,1289,1393,1501,1602,1769,1866,1950"
                    }
                }
            ]
        },
        {
            "outputFile": "C:\\Users\\ECsens\\AndroidPEA\\SmartMaskCO2\\CO2_mask_260421\\app\\build\\intermediates\\res\\merged\\debug\\values-vi_values-vi.arsc.flat",
            "map": [
                {
                    "source": "C:\\Users\\ECsens\\.gradle\\caches\\transforms-2\\files-2.1\\aef1b2c68bce787da6f423d0f11b09db\\support-compat-27.1.1\\res\\values-vi\\values-vi.xml",
                    "from": {
                        "startLines": "2",
                        "startColumns": "4",
                        "startOffsets": "55",
                        "endColumns": "100",
                        "endOffsets": "151"
                    },
                    "to": {
                        "startLines": "20",
                        "startColumns": "4",
                        "startOffsets": "1958",
                        "endColumns": "100",
                        "endOffsets": "2054"
                    }
                },
                {
                    "source": "C:\\Users\\ECsens\\.gradle\\caches\\transforms-2\\files-2.1\\16a05d0c9992fbb0439e8f0e9acda3d9\\appcompat-v7-27.1.1\\res\\values-vi\\values-vi.xml",
                    "from": {
                        "startLines": "2,3,4,5,6,7,8,9,10,11,12,13,14,15,16,17,18,19",
                        "startColumns": "4,4,4,4,4,4,4,4,4,4,4,4,4,4,4,4,4,4",
                        "startOffsets": "105,219,327,436,520,623,742,819,896,980,1084,1193,1294,1399,1513,1618,1775,1874",
                        "endColumns": "113,107,108,83,102,118,76,76,83,103,108,100,104,113,104,156,98,83",
                        "endOffsets": "214,322,431,515,618,737,814,891,975,1079,1188,1289,1394,1508,1613,1770,1869,1953"
                    }
                }
            ]
        },
        {
            "outputFile": "C:\\Users\\ECsens\\AndroidPEA\\SmartMaskCO2\\CO2_mask_260421\\app\\build\\intermediates\\res\\merged\\debug\\values-ca_values-ca.arsc.flat",
            "map": [
                {
                    "source": "C:\\Users\\ECsens\\.gradle\\caches\\transforms-2\\files-2.1\\16a05d0c9992fbb0439e8f0e9acda3d9\\appcompat-v7-27.1.1\\res\\values-ca\\values-ca.xml",
                    "from": {
                        "startLines": "2,3,4,5,6,7,8,9,10,11,12,13,14,15,16,17,18,19",
                        "startColumns": "4,4,4,4,4,4,4,4,4,4,4,4,4,4,4,4,4,4",
                        "startOffsets": "105,223,329,436,519,627,753,837,918,1001,1112,1221,1319,1429,1533,1641,1801,1900",
                        "endColumns": "117,105,106,82,107,125,83,80,82,110,108,97,109,103,107,159,98,80",
                        "endOffsets": "218,324,431,514,622,748,832,913,996,1107,1216,1314,1424,1528,1636,1796,1895,1976"
                    }
                },
                {
                    "source": "C:\\Users\\ECsens\\.gradle\\caches\\transforms-2\\files-2.1\\aef1b2c68bce787da6f423d0f11b09db\\support-compat-27.1.1\\res\\values-ca\\values-ca.xml",
                    "from": {
                        "startLines": "2",
                        "startColumns": "4",
                        "startOffsets": "55",
                        "endColumns": "100",
                        "endOffsets": "151"
                    },
                    "to": {
                        "startLines": "20",
                        "startColumns": "4",
                        "startOffsets": "1981",
                        "endColumns": "100",
                        "endOffsets": "2077"
                    }
                }
            ]
        },
        {
            "outputFile": "C:\\Users\\ECsens\\AndroidPEA\\SmartMaskCO2\\CO2_mask_260421\\app\\build\\intermediates\\res\\merged\\debug\\values-sw_values-sw.arsc.flat",
            "map": [
                {
                    "source": "C:\\Users\\ECsens\\.gradle\\caches\\transforms-2\\files-2.1\\aef1b2c68bce787da6f423d0f11b09db\\support-compat-27.1.1\\res\\values-sw\\values-sw.xml",
                    "from": {
                        "startLines": "2",
                        "startColumns": "4",
                        "startOffsets": "55",
                        "endColumns": "100",
                        "endOffsets": "151"
                    },
                    "to": {
                        "startLines": "20",
                        "startColumns": "4",
                        "startOffsets": "1944",
                        "endColumns": "100",
                        "endOffsets": "2040"
                    }
                },
                {
                    "source": "C:\\Users\\ECsens\\.gradle\\caches\\transforms-2\\files-2.1\\16a05d0c9992fbb0439e8f0e9acda3d9\\appcompat-v7-27.1.1\\res\\values-sw\\values-sw.xml",
                    "from": {
                        "startLines": "2,3,4,5,6,7,8,9,10,11,12,13,14,15,16,17,18,19",
                        "startColumns": "4,4,4,4,4,4,4,4,4,4,4,4,4,4,4,4,4,4",
                        "startOffsets": "105,208,306,414,504,609,726,808,891,973,1074,1183,1282,1389,1498,1603,1765,1862",
                        "endColumns": "102,97,107,89,104,116,81,82,81,100,108,98,106,108,104,161,96,81",
                        "endOffsets": "203,301,409,499,604,721,803,886,968,1069,1178,1277,1384,1493,1598,1760,1857,1939"
                    }
                }
            ]
        },
        {
            "outputFile": "C:\\Users\\ECsens\\AndroidPEA\\SmartMaskCO2\\CO2_mask_260421\\app\\build\\intermediates\\res\\merged\\debug\\values-land_values-land.arsc.flat",
            "map": [
                {
                    "source": "C:\\Users\\ECsens\\.gradle\\caches\\transforms-2\\files-2.1\\16a05d0c9992fbb0439e8f0e9acda3d9\\appcompat-v7-27.1.1\\res\\values-land\\values-land.xml",
                    "from": {
                        "startLines": "2,3,4,5",
                        "startColumns": "4,4,4,4",
                        "startOffsets": "55,125,189,260",
                        "endColumns": "69,63,70,67",
                        "endOffsets": "120,184,255,323"
                    }
                }
            ]
        },
        {
            "outputFile": "C:\\Users\\ECsens\\AndroidPEA\\SmartMaskCO2\\CO2_mask_260421\\app\\build\\intermediates\\res\\merged\\debug\\values-en-rIN_values-en-rIN.arsc.flat",
            "map": [
                {
                    "source": "C:\\Users\\ECsens\\.gradle\\caches\\transforms-2\\files-2.1\\aef1b2c68bce787da6f423d0f11b09db\\support-compat-27.1.1\\res\\values-en-rIN\\values-en-rIN.xml",
                    "from": {
                        "startLines": "2",
                        "startColumns": "4",
                        "startOffsets": "55",
                        "endColumns": "100",
                        "endOffsets": "151"
                    },
                    "to": {
                        "startLines": "20",
                        "startColumns": "4",
                        "startOffsets": "1907",
                        "endColumns": "100",
                        "endOffsets": "2003"
                    }
                },
                {
                    "source": "C:\\Users\\ECsens\\.gradle\\caches\\transforms-2\\files-2.1\\16a05d0c9992fbb0439e8f0e9acda3d9\\appcompat-v7-27.1.1\\res\\values-en-rIN\\values-en-rIN.xml",
                    "from": {
                        "startLines": "2,3,4,5,6,7,8,9,10,11,12,13,14,15,16,17,18,19",
                        "startColumns": "4,4,4,4,4,4,4,4,4,4,4,4,4,4,4,4,4,4",
                        "startOffsets": "105,209,309,417,501,601,716,793,869,951,1054,1158,1257,1362,1465,1569,1725,1825",
                        "endColumns": "103,99,107,83,99,114,76,75,81,102,103,98,104,102,103,155,99,81",
                        "endOffsets": "204,304,412,496,596,711,788,864,946,1049,1153,1252,1357,1460,1564,1720,1820,1902"
                    }
                }
            ]
        },
        {
            "outputFile": "C:\\Users\\ECsens\\AndroidPEA\\SmartMaskCO2\\CO2_mask_260421\\app\\build\\intermediates\\res\\merged\\debug\\values-et_values-et.arsc.flat",
            "map": [
                {
                    "source": "C:\\Users\\ECsens\\.gradle\\caches\\transforms-2\\files-2.1\\aef1b2c68bce787da6f423d0f11b09db\\support-compat-27.1.1\\res\\values-et\\values-et.xml",
                    "from": {
                        "startLines": "2",
                        "startColumns": "4",
                        "startOffsets": "55",
                        "endColumns": "100",
                        "endOffsets": "151"
                    },
                    "to": {
                        "startLines": "20",
                        "startColumns": "4",
                        "startOffsets": "1965",
                        "endColumns": "100",
                        "endOffsets": "2061"
                    }
                },
                {
                    "source": "C:\\Users\\ECsens\\.gradle\\caches\\transforms-2\\files-2.1\\16a05d0c9992fbb0439e8f0e9acda3d9\\appcompat-v7-27.1.1\\res\\values-et\\values-et.xml",
                    "from": {
                        "startLines": "2,3,4,5,6,7,8,9,10,11,12,13,14,15,16,17,18,19",
                        "startColumns": "4,4,4,4,4,4,4,4,4,4,4,4,4,4,4,4,4,4",
                        "startOffsets": "105,222,329,440,526,628,745,825,903,986,1097,1202,1301,1411,1512,1615,1781,1883",
                        "endColumns": "116,106,110,85,101,116,79,77,82,110,104,98,109,100,102,165,101,81",
                        "endOffsets": "217,324,435,521,623,740,820,898,981,1092,1197,1296,1406,1507,1610,1776,1878,1960"
                    }
                }
            ]
        },
        {
            "outputFile": "C:\\Users\\ECsens\\AndroidPEA\\SmartMaskCO2\\CO2_mask_260421\\app\\build\\intermediates\\res\\merged\\debug\\values-sl_values-sl.arsc.flat",
            "map": [
                {
                    "source": "C:\\Users\\ECsens\\.gradle\\caches\\transforms-2\\files-2.1\\aef1b2c68bce787da6f423d0f11b09db\\support-compat-27.1.1\\res\\values-sl\\values-sl.xml",
                    "from": {
                        "startLines": "2",
                        "startColumns": "4",
                        "startOffsets": "55",
                        "endColumns": "100",
                        "endOffsets": "151"
                    },
                    "to": {
                        "startLines": "20",
                        "startColumns": "4",
                        "startOffsets": "1990",
                        "endColumns": "100",
                        "endOffsets": "2086"
                    }
                },
                {
                    "source": "C:\\Users\\ECsens\\.gradle\\caches\\transforms-2\\files-2.1\\16a05d0c9992fbb0439e8f0e9acda3d9\\appcompat-v7-27.1.1\\res\\values-sl\\values-sl.xml",
                    "from": {
                        "startLines": "2,3,4,5,6,7,8,9,10,11,12,13,14,15,16,17,18,19",
                        "startColumns": "4,4,4,4,4,4,4,4,4,4,4,4,4,4,4,4,4,4",
                        "startOffsets": "105,212,319,427,514,617,736,821,905,989,1097,1206,1306,1419,1526,1630,1810,1907",
                        "endColumns": "106,106,107,86,102,118,84,83,83,107,108,99,112,106,103,179,96,82",
                        "endOffsets": "207,314,422,509,612,731,816,900,984,1092,1201,1301,1414,1521,1625,1805,1902,1985"
                    }
                }
            ]
        },
        {
            "outputFile": "C:\\Users\\ECsens\\AndroidPEA\\SmartMaskCO2\\CO2_mask_260421\\app\\build\\intermediates\\res\\merged\\debug\\values-fr_values-fr.arsc.flat",
            "map": [
                {
                    "source": "C:\\Users\\ECsens\\.gradle\\caches\\transforms-2\\files-2.1\\aef1b2c68bce787da6f423d0f11b09db\\support-compat-27.1.1\\res\\values-fr\\values-fr.xml",
                    "from": {
                        "startLines": "2",
                        "startColumns": "4",
                        "startOffsets": "55",
                        "endColumns": "100",
                        "endOffsets": "151"
                    },
                    "to": {
                        "startLines": "20",
                        "startColumns": "4",
                        "startOffsets": "2003",
                        "endColumns": "100",
                        "endOffsets": "2099"
                    }
                },
                {
                    "source": "C:\\Users\\ECsens\\.gradle\\caches\\transforms-2\\files-2.1\\16a05d0c9992fbb0439e8f0e9acda3d9\\appcompat-v7-27.1.1\\res\\values-fr\\values-fr.xml",
                    "from": {
                        "startLines": "2,3,4,5,6,7,8,9,10,11,12,13,14,15,16,17,18,19",
                        "startColumns": "4,4,4,4,4,4,4,4,4,4,4,4,4,4,4,4,4,4",
                        "startOffsets": "105,216,331,442,524,630,760,843,923,1009,1119,1231,1334,1445,1552,1659,1818,1917",
                        "endColumns": "110,114,110,81,105,129,82,79,85,109,111,102,110,106,106,158,98,85",
                        "endOffsets": "211,326,437,519,625,755,838,918,1004,1114,1226,1329,1440,1547,1654,1813,1912,1998"
                    }
                }
            ]
        },
        {
            "outputFile": "C:\\Users\\ECsens\\AndroidPEA\\SmartMaskCO2\\CO2_mask_260421\\app\\build\\intermediates\\res\\merged\\debug\\values-uz_values-uz.arsc.flat",
            "map": [
                {
                    "source": "C:\\Users\\ECsens\\.gradle\\caches\\transforms-2\\files-2.1\\16a05d0c9992fbb0439e8f0e9acda3d9\\appcompat-v7-27.1.1\\res\\values-uz\\values-uz.xml",
                    "from": {
                        "startLines": "2,3,4,5,6,7,8,9,10,11,12,13,14,15,16,17,18,19",
                        "startColumns": "4,4,4,4,4,4,4,4,4,4,4,4,4,4,4,4,4,4",
                        "startOffsets": "105,210,314,428,514,625,741,821,900,984,1093,1200,1301,1409,1514,1621,1782,1881",
                        "endColumns": "104,103,113,85,110,115,79,78,83,108,106,100,107,104,106,160,98,83",
                        "endOffsets": "205,309,423,509,620,736,816,895,979,1088,1195,1296,1404,1509,1616,1777,1876,1960"
                    }
                },
                {
                    "source": "C:\\Users\\ECsens\\.gradle\\caches\\transforms-2\\files-2.1\\aef1b2c68bce787da6f423d0f11b09db\\support-compat-27.1.1\\res\\values-uz\\values-uz.xml",
                    "from": {
                        "startLines": "2",
                        "startColumns": "4",
                        "startOffsets": "55",
                        "endColumns": "100",
                        "endOffsets": "151"
                    },
                    "to": {
                        "startLines": "20",
                        "startColumns": "4",
                        "startOffsets": "1965",
                        "endColumns": "100",
                        "endOffsets": "2061"
                    }
                }
            ]
        },
        {
            "outputFile": "C:\\Users\\ECsens\\AndroidPEA\\SmartMaskCO2\\CO2_mask_260421\\app\\build\\intermediates\\res\\merged\\debug\\values-en-rCA_values-en-rCA.arsc.flat",
            "map": [
                {
                    "source": "C:\\Users\\ECsens\\.gradle\\caches\\transforms-2\\files-2.1\\16a05d0c9992fbb0439e8f0e9acda3d9\\appcompat-v7-27.1.1\\res\\values-en-rCA\\values-en-rCA.xml",
                    "from": {
                        "startLines": "2,3,4,5,6,7,8,9,10,11,12,13,14,15,16,17,18,19",
                        "startColumns": "4,4,4,4,4,4,4,4,4,4,4,4,4,4,4,4,4,4",
                        "startOffsets": "105,209,309,417,501,601,716,793,869,951,1054,1158,1257,1362,1465,1569,1725,1825",
                        "endColumns": "103,99,107,83,99,114,76,75,81,102,103,98,104,102,103,155,99,81",
                        "endOffsets": "204,304,412,496,596,711,788,864,946,1049,1153,1252,1357,1460,1564,1720,1820,1902"
                    }
                }
            ]
        },
        {
            "outputFile": "C:\\Users\\ECsens\\AndroidPEA\\SmartMaskCO2\\CO2_mask_260421\\app\\build\\intermediates\\res\\merged\\debug\\values-hr_values-hr.arsc.flat",
            "map": [
                {
                    "source": "C:\\Users\\ECsens\\.gradle\\caches\\transforms-2\\files-2.1\\16a05d0c9992fbb0439e8f0e9acda3d9\\appcompat-v7-27.1.1\\res\\values-hr\\values-hr.xml",
                    "from": {
                        "startLines": "2,3,4,5,6,7,8,9,10,11,12,13,14,15,16,17,18,19",
                        "startColumns": "4,4,4,4,4,4,4,4,4,4,4,4,4,4,4,4,4,4",
                        "startOffsets": "105,210,307,417,503,607,726,810,893,979,1083,1196,1302,1407,1520,1627,1796,1893",
                        "endColumns": "104,96,109,85,103,118,83,82,85,103,112,105,104,112,106,168,96,88",
                        "endOffsets": "205,302,412,498,602,721,805,888,974,1078,1191,1297,1402,1515,1622,1791,1888,1977"
                    }
                },
                {
                    "source": "C:\\Users\\ECsens\\.gradle\\caches\\transforms-2\\files-2.1\\aef1b2c68bce787da6f423d0f11b09db\\support-compat-27.1.1\\res\\values-hr\\values-hr.xml",
                    "from": {
                        "startLines": "2",
                        "startColumns": "4",
                        "startOffsets": "55",
                        "endColumns": "100",
                        "endOffsets": "151"
                    },
                    "to": {
                        "startLines": "20",
                        "startColumns": "4",
                        "startOffsets": "1982",
                        "endColumns": "100",
                        "endOffsets": "2078"
                    }
                }
            ]
        },
        {
            "outputFile": "C:\\Users\\ECsens\\AndroidPEA\\SmartMaskCO2\\CO2_mask_260421\\app\\build\\intermediates\\res\\merged\\debug\\values-ta_values-ta.arsc.flat",
            "map": [
                {
                    "source": "C:\\Users\\ECsens\\.gradle\\caches\\transforms-2\\files-2.1\\aef1b2c68bce787da6f423d0f11b09db\\support-compat-27.1.1\\res\\values-ta\\values-ta.xml",
                    "from": {
                        "startLines": "2",
                        "startColumns": "4",
                        "startOffsets": "55",
                        "endColumns": "100",
                        "endOffsets": "151"
                    },
                    "to": {
                        "startLines": "20",
                        "startColumns": "4",
                        "startOffsets": "1957",
                        "endColumns": "100",
                        "endOffsets": "2053"
                    }
                },
                {
                    "source": "C:\\Users\\ECsens\\.gradle\\caches\\transforms-2\\files-2.1\\16a05d0c9992fbb0439e8f0e9acda3d9\\appcompat-v7-27.1.1\\res\\values-ta\\values-ta.xml",
                    "from": {
                        "startLines": "2,3,4,5,6,7,8,9,10,11,12,13,14,15,16,17,18,19",
                        "startColumns": "4,4,4,4,4,4,4,4,4,4,4,4,4,4,4,4,4,4",
                        "startOffsets": "105,219,324,439,528,635,761,839,916,998,1100,1204,1301,1411,1513,1620,1777,1877",
                        "endColumns": "113,104,114,88,106,125,77,76,81,101,103,96,109,101,106,156,99,79",
                        "endOffsets": "214,319,434,523,630,756,834,911,993,1095,1199,1296,1406,1508,1615,1772,1872,1952"
                    }
                }
            ]
        },
        {
            "outputFile": "C:\\Users\\ECsens\\AndroidPEA\\SmartMaskCO2\\CO2_mask_260421\\app\\build\\intermediates\\res\\merged\\debug\\values-ko_values-ko.arsc.flat",
            "map": [
                {
                    "source": "C:\\Users\\ECsens\\.gradle\\caches\\transforms-2\\files-2.1\\aef1b2c68bce787da6f423d0f11b09db\\support-compat-27.1.1\\res\\values-ko\\values-ko.xml",
                    "from": {
                        "startLines": "2",
                        "startColumns": "4",
                        "startOffsets": "55",
                        "endColumns": "100",
                        "endOffsets": "151"
                    },
                    "to": {
                        "startLines": "20",
                        "startColumns": "4",
                        "startOffsets": "1824",
                        "endColumns": "100",
                        "endOffsets": "1920"
                    }
                },
                {
                    "source": "C:\\Users\\ECsens\\.gradle\\caches\\transforms-2\\files-2.1\\16a05d0c9992fbb0439e8f0e9acda3d9\\appcompat-v7-27.1.1\\res\\values-ko\\values-ko.xml",
                    "from": {
                        "startLines": "2,3,4,5,6,7,8,9,10,11,12,13,14,15,16,17,18,19",
                        "startColumns": "4,4,4,4,4,4,4,4,4,4,4,4,4,4,4,4,4,4",
                        "startOffsets": "105,200,294,396,478,576,682,761,837,917,1015,1110,1205,1305,1401,1500,1652,1746",
                        "endColumns": "94,93,101,81,97,105,78,75,79,97,94,94,99,95,98,151,93,77",
                        "endOffsets": "195,289,391,473,571,677,756,832,912,1010,1105,1200,1300,1396,1495,1647,1741,1819"
                    }
                }
            ]
        },
        {
            "outputFile": "C:\\Users\\ECsens\\AndroidPEA\\SmartMaskCO2\\CO2_mask_260421\\app\\build\\intermediates\\res\\merged\\debug\\values-es-rUS_values-es-rUS.arsc.flat",
            "map": [
                {
                    "source": "C:\\Users\\ECsens\\.gradle\\caches\\transforms-2\\files-2.1\\16a05d0c9992fbb0439e8f0e9acda3d9\\appcompat-v7-27.1.1\\res\\values-es-rUS\\values-es-rUS.xml",
                    "from": {
                        "startLines": "2,3,4,5,6,7,8,9,10,11,12,13,14,15,16,17,18,19",
                        "startColumns": "4,4,4,4,4,4,4,4,4,4,4,4,4,4,4,4,4,4",
                        "startOffsets": "105,225,334,442,527,628,751,836,918,1000,1112,1212,1313,1421,1528,1635,1794,1894",
                        "endColumns": "119,108,107,84,100,122,84,81,81,111,99,100,107,106,106,158,99,81",
                        "endOffsets": "220,329,437,522,623,746,831,913,995,1107,1207,1308,1416,1523,1630,1789,1889,1971"
                    }
                },
                {
                    "source": "C:\\Users\\ECsens\\.gradle\\caches\\transforms-2\\files-2.1\\aef1b2c68bce787da6f423d0f11b09db\\support-compat-27.1.1\\res\\values-es-rUS\\values-es-rUS.xml",
                    "from": {
                        "startLines": "2",
                        "startColumns": "4",
                        "startOffsets": "55",
                        "endColumns": "100",
                        "endOffsets": "151"
                    },
                    "to": {
                        "startLines": "20",
                        "startColumns": "4",
                        "startOffsets": "1976",
                        "endColumns": "100",
                        "endOffsets": "2072"
                    }
                }
            ]
        },
        {
            "outputFile": "C:\\Users\\ECsens\\AndroidPEA\\SmartMaskCO2\\CO2_mask_260421\\app\\build\\intermediates\\res\\merged\\debug\\values-zh-rHK_values-zh-rHK.arsc.flat",
            "map": [
                {
                    "source": "C:\\Users\\ECsens\\.gradle\\caches\\transforms-2\\files-2.1\\aef1b2c68bce787da6f423d0f11b09db\\support-compat-27.1.1\\res\\values-zh-rHK\\values-zh-rHK.xml",
                    "from": {
                        "startLines": "2",
                        "startColumns": "4",
                        "startOffsets": "55",
                        "endColumns": "101",
                        "endOffsets": "152"
                    },
                    "to": {
                        "startLines": "20",
                        "startColumns": "4",
                        "startOffsets": "1810",
                        "endColumns": "101",
                        "endOffsets": "1907"
                    }
                },
                {
                    "source": "C:\\Users\\ECsens\\.gradle\\caches\\transforms-2\\files-2.1\\16a05d0c9992fbb0439e8f0e9acda3d9\\appcompat-v7-27.1.1\\res\\values-zh-rHK\\values-zh-rHK.xml",
                    "from": {
                        "startLines": "2,3,4,5,6,7,8,9,10,11,12,13,14,15,16,17,18,19",
                        "startColumns": "4,4,4,4,4,4,4,4,4,4,4,4,4,4,4,4,4,4",
                        "startOffsets": "105,200,293,393,475,572,680,756,832,910,1006,1102,1197,1294,1389,1487,1638,1732",
                        "endColumns": "94,92,99,81,96,107,75,75,77,95,95,94,96,94,97,150,93,77",
                        "endOffsets": "195,288,388,470,567,675,751,827,905,1001,1097,1192,1289,1384,1482,1633,1727,1805"
                    }
                }
            ]
        },
        {
            "outputFile": "C:\\Users\\ECsens\\AndroidPEA\\SmartMaskCO2\\CO2_mask_260421\\app\\build\\intermediates\\res\\merged\\debug\\values-zu_values-zu.arsc.flat",
            "map": [
                {
                    "source": "C:\\Users\\ECsens\\.gradle\\caches\\transforms-2\\files-2.1\\aef1b2c68bce787da6f423d0f11b09db\\support-compat-27.1.1\\res\\values-zu\\values-zu.xml",
                    "from": {
                        "startLines": "2",
                        "startColumns": "4",
                        "startOffsets": "55",
                        "endColumns": "100",
                        "endOffsets": "151"
                    },
                    "to": {
                        "startLines": "20",
                        "startColumns": "4",
                        "startOffsets": "1959",
                        "endColumns": "100",
                        "endOffsets": "2055"
                    }
                },
                {
                    "source": "C:\\Users\\ECsens\\.gradle\\caches\\transforms-2\\files-2.1\\16a05d0c9992fbb0439e8f0e9acda3d9\\appcompat-v7-27.1.1\\res\\values-zu\\values-zu.xml",
                    "from": {
                        "startLines": "2,3,4,5,6,7,8,9,10,11,12,13,14,15,16,17,18,19",
                        "startColumns": "4,4,4,4,4,4,4,4,4,4,4,4,4,4,4,4,4,4",
                        "startOffsets": "105,213,320,434,522,625,752,832,912,998,1102,1208,1306,1413,1519,1625,1782,1878",
                        "endColumns": "107,106,113,87,102,126,79,79,85,103,105,97,106,105,105,156,95,80",
                        "endOffsets": "208,315,429,517,620,747,827,907,993,1097,1203,1301,1408,1514,1620,1777,1873,1954"
                    }
                }
            ]
        },
        {
            "outputFile": "C:\\Users\\ECsens\\AndroidPEA\\SmartMaskCO2\\CO2_mask_260421\\app\\build\\intermediates\\res\\merged\\debug\\values-te_values-te.arsc.flat",
            "map": [
                {
                    "source": "C:\\Users\\ECsens\\.gradle\\caches\\transforms-2\\files-2.1\\aef1b2c68bce787da6f423d0f11b09db\\support-compat-27.1.1\\res\\values-te\\values-te.xml",
                    "from": {
                        "startLines": "2",
                        "startColumns": "4",
                        "startOffsets": "55",
                        "endColumns": "100",
                        "endOffsets": "151"
                    },
                    "to": {
                        "startLines": "20",
                        "startColumns": "4",
                        "startOffsets": "2006",
                        "endColumns": "100",
                        "endOffsets": "2102"
                    }
                },
                {
                    "source": "C:\\Users\\ECsens\\.gradle\\caches\\transforms-2\\files-2.1\\16a05d0c9992fbb0439e8f0e9acda3d9\\appcompat-v7-27.1.1\\res\\values-te\\values-te.xml",
                    "from": {
                        "startLines": "2,3,4,5,6,7,8,9,10,11,12,13,14,15,16,17,18,19",
                        "startColumns": "4,4,4,4,4,4,4,4,4,4,4,4,4,4,4,4,4,4",
                        "startOffsets": "105,219,328,439,529,634,759,841,923,1007,1120,1228,1327,1438,1540,1657,1823,1924",
                        "endColumns": "113,108,110,89,104,124,81,81,83,112,107,98,110,101,116,165,100,81",
                        "endOffsets": "214,323,434,524,629,754,836,918,1002,1115,1223,1322,1433,1535,1652,1818,1919,2001"
                    }
                }
            ]
        },
        {
            "outputFile": "C:\\Users\\ECsens\\AndroidPEA\\SmartMaskCO2\\CO2_mask_260421\\app\\build\\intermediates\\res\\merged\\debug\\values-night-v8_values-night-v8.arsc.flat",
            "map": [
                {
                    "source": "C:\\Users\\ECsens\\.gradle\\caches\\transforms-2\\files-2.1\\16a05d0c9992fbb0439e8f0e9acda3d9\\appcompat-v7-27.1.1\\res\\values-night-v8\\values-night-v8.xml",
                    "from": {
                        "startLines": "2,3,4,5,6,7,8",
                        "startColumns": "4,4,4,4,4,4,4",
                        "startOffsets": "55,125,209,293,389,491,593",
                        "endColumns": "69,83,83,95,101,101,93",
                        "endOffsets": "120,204,288,384,486,588,682"
                    }
                }
            ]
        },
        {
            "outputFile": "C:\\Users\\ECsens\\AndroidPEA\\SmartMaskCO2\\CO2_mask_260421\\app\\build\\intermediates\\res\\merged\\debug\\values-ldltr-v21_values-ldltr-v21.arsc.flat",
            "map": [
                {
                    "source": "C:\\Users\\ECsens\\.gradle\\caches\\transforms-2\\files-2.1\\16a05d0c9992fbb0439e8f0e9acda3d9\\appcompat-v7-27.1.1\\res\\values-ldltr-v21\\values-ldltr-v21.xml",
                    "from": {
                        "startLines": "2",
                        "startColumns": "4",
                        "startOffsets": "55",
                        "endColumns": "112",
                        "endOffsets": "163"
                    }
                }
            ]
        },
        {
            "outputFile": "C:\\Users\\ECsens\\AndroidPEA\\SmartMaskCO2\\CO2_mask_260421\\app\\build\\intermediates\\res\\merged\\debug\\values-kk_values-kk.arsc.flat",
            "map": [
                {
                    "source": "C:\\Users\\ECsens\\.gradle\\caches\\transforms-2\\files-2.1\\16a05d0c9992fbb0439e8f0e9acda3d9\\appcompat-v7-27.1.1\\res\\values-kk\\values-kk.xml",
                    "from": {
                        "startLines": "2,3,4,5,6,7,8,9,10,11,12,13,14,15,16,17,18,19",
                        "startColumns": "4,4,4,4,4,4,4,4,4,4,4,4,4,4,4,4,4,4",
                        "startOffsets": "105,217,320,430,515,621,740,821,901,982,1085,1190,1288,1395,1504,1604,1770,1869",
                        "endColumns": "111,102,109,84,105,118,80,79,80,102,104,97,106,108,99,165,98,80",
                        "endOffsets": "212,315,425,510,616,735,816,896,977,1080,1185,1283,1390,1499,1599,1765,1864,1945"
                    }
                },
                {
                    "source": "C:\\Users\\ECsens\\.gradle\\caches\\transforms-2\\files-2.1\\aef1b2c68bce787da6f423d0f11b09db\\support-compat-27.1.1\\res\\values-kk\\values-kk.xml",
                    "from": {
                        "startLines": "2",
                        "startColumns": "4",
                        "startOffsets": "55",
                        "endColumns": "100",
                        "endOffsets": "151"
                    },
                    "to": {
                        "startLines": "20",
                        "startColumns": "4",
                        "startOffsets": "1950",
                        "endColumns": "100",
                        "endOffsets": "2046"
                    }
                }
            ]
        },
        {
            "outputFile": "C:\\Users\\ECsens\\AndroidPEA\\SmartMaskCO2\\CO2_mask_260421\\app\\build\\intermediates\\res\\merged\\debug\\values-mk_values-mk.arsc.flat",
            "map": [
                {
                    "source": "C:\\Users\\ECsens\\.gradle\\caches\\transforms-2\\files-2.1\\16a05d0c9992fbb0439e8f0e9acda3d9\\appcompat-v7-27.1.1\\res\\values-mk\\values-mk.xml",
                    "from": {
                        "startLines": "2,3,4,5,6,7,8,9,10,11,12,13,14,15,16,17,18,19",
                        "startColumns": "4,4,4,4,4,4,4,4,4,4,4,4,4,4,4,4,4,4",
                        "startOffsets": "105,213,317,425,511,616,735,818,900,987,1093,1200,1301,1408,1519,1623,1779,1877",
                        "endColumns": "107,103,107,85,104,118,82,81,86,105,106,100,106,110,103,155,97,83",
                        "endOffsets": "208,312,420,506,611,730,813,895,982,1088,1195,1296,1403,1514,1618,1774,1872,1956"
                    }
                },
                {
                    "source": "C:\\Users\\ECsens\\.gradle\\caches\\transforms-2\\files-2.1\\aef1b2c68bce787da6f423d0f11b09db\\support-compat-27.1.1\\res\\values-mk\\values-mk.xml",
                    "from": {
                        "startLines": "2",
                        "startColumns": "4",
                        "startOffsets": "55",
                        "endColumns": "100",
                        "endOffsets": "151"
                    },
                    "to": {
                        "startLines": "20",
                        "startColumns": "4",
                        "startOffsets": "1961",
                        "endColumns": "100",
                        "endOffsets": "2057"
                    }
                }
            ]
        },
        {
            "outputFile": "C:\\Users\\ECsens\\AndroidPEA\\SmartMaskCO2\\CO2_mask_260421\\app\\build\\intermediates\\res\\merged\\debug\\values-ky_values-ky.arsc.flat",
            "map": [
                {
                    "source": "C:\\Users\\ECsens\\.gradle\\caches\\transforms-2\\files-2.1\\aef1b2c68bce787da6f423d0f11b09db\\support-compat-27.1.1\\res\\values-ky\\values-ky.xml",
                    "from": {
                        "startLines": "2",
                        "startColumns": "4",
                        "startOffsets": "55",
                        "endColumns": "100",
                        "endOffsets": "151"
                    },
                    "to": {
                        "startLines": "20",
                        "startColumns": "4",
                        "startOffsets": "1943",
                        "endColumns": "100",
                        "endOffsets": "2039"
                    }
                },
                {
                    "source": "C:\\Users\\ECsens\\.gradle\\caches\\transforms-2\\files-2.1\\16a05d0c9992fbb0439e8f0e9acda3d9\\appcompat-v7-27.1.1\\res\\values-ky\\values-ky.xml",
                    "from": {
                        "startLines": "2,3,4,5,6,7,8,9,10,11,12,13,14,15,16,17,18,19",
                        "startColumns": "4,4,4,4,4,4,4,4,4,4,4,4,4,4,4,4,4,4",
                        "startOffsets": "105,209,304,423,507,614,731,809,888,969,1079,1186,1284,1390,1497,1598,1759,1862",
                        "endColumns": "103,94,118,83,106,116,77,78,80,109,106,97,105,106,100,160,102,80",
                        "endOffsets": "204,299,418,502,609,726,804,883,964,1074,1181,1279,1385,1492,1593,1754,1857,1938"
                    }
                }
            ]
        },
        {
            "outputFile": "C:\\Users\\ECsens\\AndroidPEA\\SmartMaskCO2\\CO2_mask_260421\\app\\build\\intermediates\\res\\merged\\debug\\values-ka_values-ka.arsc.flat",
            "map": [
                {
                    "source": "C:\\Users\\ECsens\\.gradle\\caches\\transforms-2\\files-2.1\\aef1b2c68bce787da6f423d0f11b09db\\support-compat-27.1.1\\res\\values-ka\\values-ka.xml",
                    "from": {
                        "startLines": "2",
                        "startColumns": "4",
                        "startOffsets": "55",
                        "endColumns": "100",
                        "endOffsets": "151"
                    },
                    "to": {
                        "startLines": "20",
                        "startColumns": "4",
                        "startOffsets": "1959",
                        "endColumns": "100",
                        "endOffsets": "2055"
                    }
                },
                {
                    "source": "C:\\Users\\ECsens\\.gradle\\caches\\transforms-2\\files-2.1\\16a05d0c9992fbb0439e8f0e9acda3d9\\appcompat-v7-27.1.1\\res\\values-ka\\values-ka.xml",
                    "from": {
                        "startLines": "2,3,4,5,6,7,8,9,10,11,12,13,14,15,16,17,18,19",
                        "startColumns": "4,4,4,4,4,4,4,4,4,4,4,4,4,4,4,4,4,4",
                        "startOffsets": "105,214,318,429,517,622,735,819,901,984,1097,1204,1302,1415,1519,1623,1780,1878",
                        "endColumns": "108,103,110,87,104,112,83,81,82,112,106,97,112,103,103,156,97,80",
                        "endOffsets": "209,313,424,512,617,730,814,896,979,1092,1199,1297,1410,1514,1618,1775,1873,1954"
                    }
                }
            ]
        },
        {
            "outputFile": "C:\\Users\\ECsens\\AndroidPEA\\SmartMaskCO2\\CO2_mask_260421\\app\\build\\intermediates\\res\\merged\\debug\\values-sq_values-sq.arsc.flat",
            "map": [
                {
                    "source": "C:\\Users\\ECsens\\.gradle\\caches\\transforms-2\\files-2.1\\16a05d0c9992fbb0439e8f0e9acda3d9\\appcompat-v7-27.1.1\\res\\values-sq\\values-sq.xml",
                    "from": {
                        "startLines": "2,3,4,5,6,7,8,9,10,11,12,13,14,15,16,17,18,19",
                        "startColumns": "4,4,4,4,4,4,4,4,4,4,4,4,4,4,4,4,4,4",
                        "startOffsets": "105,219,319,431,518,628,751,832,911,994,1100,1205,1303,1409,1512,1628,1782,1881",
                        "endColumns": "113,99,111,86,109,122,80,78,82,105,104,97,105,102,115,153,98,80",
                        "endOffsets": "214,314,426,513,623,746,827,906,989,1095,1200,1298,1404,1507,1623,1777,1876,1957"
                    }
                },
                {
                    "source": "C:\\Users\\ECsens\\.gradle\\caches\\transforms-2\\files-2.1\\aef1b2c68bce787da6f423d0f11b09db\\support-compat-27.1.1\\res\\values-sq\\values-sq.xml",
                    "from": {
                        "startLines": "2",
                        "startColumns": "4",
                        "startOffsets": "55",
                        "endColumns": "100",
                        "endOffsets": "151"
                    },
                    "to": {
                        "startLines": "20",
                        "startColumns": "4",
                        "startOffsets": "1962",
                        "endColumns": "100",
                        "endOffsets": "2058"
                    }
                }
            ]
        },
        {
            "outputFile": "C:\\Users\\ECsens\\AndroidPEA\\SmartMaskCO2\\CO2_mask_260421\\app\\build\\intermediates\\res\\merged\\debug\\values-cs_values-cs.arsc.flat",
            "map": [
                {
                    "source": "C:\\Users\\ECsens\\.gradle\\caches\\transforms-2\\files-2.1\\aef1b2c68bce787da6f423d0f11b09db\\support-compat-27.1.1\\res\\values-cs\\values-cs.xml",
                    "from": {
                        "startLines": "2",
                        "startColumns": "4",
                        "startOffsets": "55",
                        "endColumns": "100",
                        "endOffsets": "151"
                    },
                    "to": {
                        "startLines": "20",
                        "startColumns": "4",
                        "startOffsets": "1955",
                        "endColumns": "100",
                        "endOffsets": "2051"
                    }
                },
                {
                    "source": "C:\\Users\\ECsens\\.gradle\\caches\\transforms-2\\files-2.1\\16a05d0c9992fbb0439e8f0e9acda3d9\\appcompat-v7-27.1.1\\res\\values-cs\\values-cs.xml",
                    "from": {
                        "startLines": "2,3,4,5,6,7,8,9,10,11,12,13,14,15,16,17,18,19",
                        "startColumns": "4,4,4,4,4,4,4,4,4,4,4,4,4,4,4,4,4,4",
                        "startOffsets": "105,212,314,423,509,614,731,812,893,977,1081,1190,1289,1395,1505,1612,1775,1873",
                        "endColumns": "106,101,108,85,104,116,80,80,83,103,108,98,105,109,106,162,97,81",
                        "endOffsets": "207,309,418,504,609,726,807,888,972,1076,1185,1284,1390,1500,1607,1770,1868,1950"
                    }
                }
            ]
        },
        {
            "outputFile": "C:\\Users\\ECsens\\AndroidPEA\\SmartMaskCO2\\CO2_mask_260421\\app\\build\\intermediates\\res\\merged\\debug\\values-en-rXC_values-en-rXC.arsc.flat",
            "map": [
                {
                    "source": "C:\\Users\\ECsens\\.gradle\\caches\\transforms-2\\files-2.1\\16a05d0c9992fbb0439e8f0e9acda3d9\\appcompat-v7-27.1.1\\res\\values-en-rXC\\values-en-rXC.xml",
                    "from": {
                        "startLines": "2,3,4,5,6,7,8,9,10,11,12,13,14,15,16,17,18,19",
                        "startColumns": "4,4,4,4,4,4,4,4,4,4,4,4,4,4,4,4,4,4",
                        "startOffsets": "105,310,510,719,904,1106,1321,1494,1671,1855,2059,2264,2465,2672,2874,3079,3351,3551",
                        "endColumns": "204,199,208,184,201,214,172,176,183,203,204,200,206,201,204,271,199,178",
                        "endOffsets": "305,505,714,899,1101,1316,1489,1666,1850,2054,2259,2460,2667,2869,3074,3346,3546,3725"
                    }
                }
            ]
        },
        {
            "outputFile": "C:\\Users\\ECsens\\AndroidPEA\\SmartMaskCO2\\CO2_mask_260421\\app\\build\\intermediates\\res\\merged\\debug\\values-it_values-it.arsc.flat",
            "map": [
                {
                    "source": "C:\\Users\\ECsens\\.gradle\\caches\\transforms-2\\files-2.1\\16a05d0c9992fbb0439e8f0e9acda3d9\\appcompat-v7-27.1.1\\res\\values-it\\values-it.xml",
                    "from": {
                        "startLines": "2,3,4,5,6,7,8,9,10,11,12,13,14,15,16,17,18,19",
                        "startColumns": "4,4,4,4,4,4,4,4,4,4,4,4,4,4,4,4,4,4",
                        "startOffsets": "105,214,314,423,507,616,741,818,894,975,1081,1189,1287,1391,1496,1603,1766,1866",
                        "endColumns": "108,99,108,83,108,124,76,75,80,105,107,97,103,104,106,162,99,82",
                        "endOffsets": "209,309,418,502,611,736,813,889,970,1076,1184,1282,1386,1491,1598,1761,1861,1944"
                    }
                },
                {
                    "source": "C:\\Users\\ECsens\\.gradle\\caches\\transforms-2\\files-2.1\\aef1b2c68bce787da6f423d0f11b09db\\support-compat-27.1.1\\res\\values-it\\values-it.xml",
                    "from": {
                        "startLines": "2",
                        "startColumns": "4",
                        "startOffsets": "55",
                        "endColumns": "100",
                        "endOffsets": "151"
                    },
                    "to": {
                        "startLines": "20",
                        "startColumns": "4",
                        "startOffsets": "1949",
                        "endColumns": "100",
                        "endOffsets": "2045"
                    }
                }
            ]
        },
        {
            "outputFile": "C:\\Users\\ECsens\\AndroidPEA\\SmartMaskCO2\\CO2_mask_260421\\app\\build\\intermediates\\res\\merged\\debug\\values-fr-rCA_values-fr-rCA.arsc.flat",
            "map": [
                {
                    "source": "C:\\Users\\ECsens\\.gradle\\caches\\transforms-2\\files-2.1\\16a05d0c9992fbb0439e8f0e9acda3d9\\appcompat-v7-27.1.1\\res\\values-fr-rCA\\values-fr-rCA.xml",
                    "from": {
                        "startLines": "2,3,4,5,6,7,8,9,10,11,12,13,14,15,16,17,18,19",
                        "startColumns": "4,4,4,4,4,4,4,4,4,4,4,4,4,4,4,4,4,4",
                        "startOffsets": "105,216,331,442,529,645,775,858,938,1034,1144,1256,1359,1470,1577,1679,1838,1937",
                        "endColumns": "110,114,110,86,115,129,82,79,95,109,111,102,110,106,101,158,98,85",
                        "endOffsets": "211,326,437,524,640,770,853,933,1029,1139,1251,1354,1465,1572,1674,1833,1932,2018"
                    }
                },
                {
                    "source": "C:\\Users\\ECsens\\.gradle\\caches\\transforms-2\\files-2.1\\aef1b2c68bce787da6f423d0f11b09db\\support-compat-27.1.1\\res\\values-fr-rCA\\values-fr-rCA.xml",
                    "from": {
                        "startLines": "2",
                        "startColumns": "4",
                        "startOffsets": "55",
                        "endColumns": "100",
                        "endOffsets": "151"
                    },
                    "to": {
                        "startLines": "20",
                        "startColumns": "4",
                        "startOffsets": "2023",
                        "endColumns": "100",
                        "endOffsets": "2119"
                    }
                }
            ]
        },
        {
            "outputFile": "C:\\Users\\ECsens\\AndroidPEA\\SmartMaskCO2\\CO2_mask_260421\\app\\build\\intermediates\\res\\merged\\debug\\values-mn_values-mn.arsc.flat",
            "map": [
                {
                    "source": "C:\\Users\\ECsens\\.gradle\\caches\\transforms-2\\files-2.1\\16a05d0c9992fbb0439e8f0e9acda3d9\\appcompat-v7-27.1.1\\res\\values-mn\\values-mn.xml",
                    "from": {
                        "startLines": "2,3,4,5,6,7,8,9,10,11,12,13,14,15,16,17,18,19",
                        "startColumns": "4,4,4,4,4,4,4,4,4,4,4,4,4,4,4,4,4,4",
                        "startOffsets": "105,218,318,431,518,624,736,818,900,982,1091,1195,1292,1400,1501,1604,1763,1860",
                        "endColumns": "112,99,112,86,105,111,81,81,81,108,103,96,107,100,102,158,96,80",
                        "endOffsets": "213,313,426,513,619,731,813,895,977,1086,1190,1287,1395,1496,1599,1758,1855,1936"
                    }
                },
                {
                    "source": "C:\\Users\\ECsens\\.gradle\\caches\\transforms-2\\files-2.1\\aef1b2c68bce787da6f423d0f11b09db\\support-compat-27.1.1\\res\\values-mn\\values-mn.xml",
                    "from": {
                        "startLines": "2",
                        "startColumns": "4",
                        "startOffsets": "55",
                        "endColumns": "100",
                        "endOffsets": "151"
                    },
                    "to": {
                        "startLines": "20",
                        "startColumns": "4",
                        "startOffsets": "1941",
                        "endColumns": "100",
                        "endOffsets": "2037"
                    }
                }
            ]
        },
        {
            "outputFile": "C:\\Users\\ECsens\\AndroidPEA\\SmartMaskCO2\\CO2_mask_260421\\app\\build\\intermediates\\res\\merged\\debug\\values-en-rGB_values-en-rGB.arsc.flat",
            "map": [
                {
                    "source": "C:\\Users\\ECsens\\.gradle\\caches\\transforms-2\\files-2.1\\16a05d0c9992fbb0439e8f0e9acda3d9\\appcompat-v7-27.1.1\\res\\values-en-rGB\\values-en-rGB.xml",
                    "from": {
                        "startLines": "2,3,4,5,6,7,8,9,10,11,12,13,14,15,16,17,18,19",
                        "startColumns": "4,4,4,4,4,4,4,4,4,4,4,4,4,4,4,4,4,4",
                        "startOffsets": "105,209,309,417,501,601,716,793,869,951,1054,1158,1257,1362,1465,1569,1725,1825",
                        "endColumns": "103,99,107,83,99,114,76,75,81,102,103,98,104,102,103,155,99,81",
                        "endOffsets": "204,304,412,496,596,711,788,864,946,1049,1153,1252,1357,1460,1564,1720,1820,1902"
                    }
                },
                {
                    "source": "C:\\Users\\ECsens\\.gradle\\caches\\transforms-2\\files-2.1\\aef1b2c68bce787da6f423d0f11b09db\\support-compat-27.1.1\\res\\values-en-rGB\\values-en-rGB.xml",
                    "from": {
                        "startLines": "2",
                        "startColumns": "4",
                        "startOffsets": "55",
                        "endColumns": "100",
                        "endOffsets": "151"
                    },
                    "to": {
                        "startLines": "20",
                        "startColumns": "4",
                        "startOffsets": "1907",
                        "endColumns": "100",
                        "endOffsets": "2003"
                    }
                }
            ]
        },
        {
            "outputFile": "C:\\Users\\ECsens\\AndroidPEA\\SmartMaskCO2\\CO2_mask_260421\\app\\build\\intermediates\\res\\merged\\debug\\values-bg_values-bg.arsc.flat",
            "map": [
                {
                    "source": "C:\\Users\\ECsens\\.gradle\\caches\\transforms-2\\files-2.1\\16a05d0c9992fbb0439e8f0e9acda3d9\\appcompat-v7-27.1.1\\res\\values-bg\\values-bg.xml",
                    "from": {
                        "startLines": "2,3,4,5,6,7,8,9,10,11,12,13,14,15,16,17,18,19",
                        "startColumns": "4,4,4,4,4,4,4,4,4,4,4,4,4,4,4,4,4,4",
                        "startOffsets": "105,220,327,432,518,623,744,823,901,984,1098,1207,1307,1421,1527,1635,1795,1894",
                        "endColumns": "114,106,104,85,104,120,78,77,82,113,108,99,113,105,107,159,98,82",
                        "endOffsets": "215,322,427,513,618,739,818,896,979,1093,1202,1302,1416,1522,1630,1790,1889,1972"
                    }
                },
                {
                    "source": "C:\\Users\\ECsens\\.gradle\\caches\\transforms-2\\files-2.1\\aef1b2c68bce787da6f423d0f11b09db\\support-compat-27.1.1\\res\\values-bg\\values-bg.xml",
                    "from": {
                        "startLines": "2",
                        "startColumns": "4",
                        "startOffsets": "55",
                        "endColumns": "100",
                        "endOffsets": "151"
                    },
                    "to": {
                        "startLines": "20",
                        "startColumns": "4",
                        "startOffsets": "1977",
                        "endColumns": "100",
                        "endOffsets": "2073"
                    }
                }
            ]
        },
        {
            "outputFile": "C:\\Users\\ECsens\\AndroidPEA\\SmartMaskCO2\\CO2_mask_260421\\app\\build\\intermediates\\res\\merged\\debug\\values-eu_values-eu.arsc.flat",
            "map": [
                {
                    "source": "C:\\Users\\ECsens\\.gradle\\caches\\transforms-2\\files-2.1\\aef1b2c68bce787da6f423d0f11b09db\\support-compat-27.1.1\\res\\values-eu\\values-eu.xml",
                    "from": {
                        "startLines": "2",
                        "startColumns": "4",
                        "startOffsets": "55",
                        "endColumns": "100",
                        "endOffsets": "151"
                    },
                    "to": {
                        "startLines": "20",
                        "startColumns": "4",
                        "startOffsets": "1987",
                        "endColumns": "100",
                        "endOffsets": "2083"
                    }
                },
                {
                    "source": "C:\\Users\\ECsens\\.gradle\\caches\\transforms-2\\files-2.1\\16a05d0c9992fbb0439e8f0e9acda3d9\\appcompat-v7-27.1.1\\res\\values-eu\\values-eu.xml",
                    "from": {
                        "startLines": "2,3,4,5,6,7,8,9,10,11,12,13,14,15,16,17,18,19",
                        "startColumns": "4,4,4,4,4,4,4,4,4,4,4,4,4,4,4,4,4,4",
                        "startOffsets": "105,214,312,422,508,614,738,825,909,991,1100,1210,1309,1418,1524,1635,1806,1905",
                        "endColumns": "108,97,109,85,105,123,86,83,81,108,109,98,108,105,110,170,98,81",
                        "endOffsets": "209,307,417,503,609,733,820,904,986,1095,1205,1304,1413,1519,1630,1801,1900,1982"
                    }
                }
            ]
        },
        {
            "outputFile": "C:\\Users\\ECsens\\AndroidPEA\\SmartMaskCO2\\CO2_mask_260421\\app\\build\\intermediates\\res\\merged\\debug\\values-pt-rPT_values-pt-rPT.arsc.flat",
            "map": [
                {
                    "source": "C:\\Users\\ECsens\\.gradle\\caches\\transforms-2\\files-2.1\\16a05d0c9992fbb0439e8f0e9acda3d9\\appcompat-v7-27.1.1\\res\\values-pt-rPT\\values-pt-rPT.xml",
                    "from": {
                        "startLines": "2,3,4,5,6,7,8,9,10,11,12,13,14,15,16,17,18,19",
                        "startColumns": "4,4,4,4,4,4,4,4,4,4,4,4,4,4,4,4,4,4",
                        "startOffsets": "105,225,331,438,527,628,752,836,917,1004,1111,1223,1325,1433,1540,1647,1818,1917",
                        "endColumns": "119,105,106,88,100,123,83,80,86,106,111,101,107,106,106,170,98,84",
                        "endOffsets": "220,326,433,522,623,747,831,912,999,1106,1218,1320,1428,1535,1642,1813,1912,1997"
                    }
                },
                {
                    "source": "C:\\Users\\ECsens\\.gradle\\caches\\transforms-2\\files-2.1\\aef1b2c68bce787da6f423d0f11b09db\\support-compat-27.1.1\\res\\values-pt-rPT\\values-pt-rPT.xml",
                    "from": {
                        "startLines": "2",
                        "startColumns": "4",
                        "startOffsets": "55",
                        "endColumns": "100",
                        "endOffsets": "151"
                    },
                    "to": {
                        "startLines": "20",
                        "startColumns": "4",
                        "startOffsets": "2002",
                        "endColumns": "100",
                        "endOffsets": "2098"
                    }
                }
            ]
        },
        {
            "outputFile": "C:\\Users\\ECsens\\AndroidPEA\\SmartMaskCO2\\CO2_mask_260421\\app\\build\\intermediates\\res\\merged\\debug\\values-pt-rBR_values-pt-rBR.arsc.flat",
            "map": [
                {
                    "source": "C:\\Users\\ECsens\\.gradle\\caches\\transforms-2\\files-2.1\\aef1b2c68bce787da6f423d0f11b09db\\support-compat-27.1.1\\res\\values-pt-rBR\\values-pt-rBR.xml",
                    "from": {
                        "startLines": "2",
                        "startColumns": "4",
                        "startOffsets": "55",
                        "endColumns": "100",
                        "endOffsets": "151"
                    },
                    "to": {
                        "startLines": "20",
                        "startColumns": "4",
                        "startOffsets": "1989",
                        "endColumns": "100",
                        "endOffsets": "2085"
                    }
                },
                {
                    "source": "C:\\Users\\ECsens\\.gradle\\caches\\transforms-2\\files-2.1\\16a05d0c9992fbb0439e8f0e9acda3d9\\appcompat-v7-27.1.1\\res\\values-pt-rBR\\values-pt-rBR.xml",
                    "from": {
                        "startLines": "2,3,4,5,6,7,8,9,10,11,12,13,14,15,16,17,18,19",
                        "startColumns": "4,4,4,4,4,4,4,4,4,4,4,4,4,4,4,4,4,4",
                        "startOffsets": "105,225,331,438,527,628,746,829,909,996,1103,1215,1317,1425,1532,1642,1804,1904",
                        "endColumns": "119,105,106,88,100,117,82,79,86,106,111,101,107,106,109,161,99,84",
                        "endOffsets": "220,326,433,522,623,741,824,904,991,1098,1210,1312,1420,1527,1637,1799,1899,1984"
                    }
                }
            ]
        },
        {
            "outputFile": "C:\\Users\\ECsens\\AndroidPEA\\SmartMaskCO2\\CO2_mask_260421\\app\\build\\intermediates\\res\\merged\\debug\\values-h720dp-v13_values-h720dp-v13.arsc.flat",
            "map": [
                {
                    "source": "C:\\Users\\ECsens\\.gradle\\caches\\transforms-2\\files-2.1\\16a05d0c9992fbb0439e8f0e9acda3d9\\appcompat-v7-27.1.1\\res\\values-h720dp-v13\\values-h720dp-v13.xml",
                    "from": {
                        "startLines": "2",
                        "startColumns": "4",
                        "startOffsets": "55",
                        "endColumns": "66",
                        "endOffsets": "117"
                    }
                }
            ]
        },
        {
            "outputFile": "C:\\Users\\ECsens\\AndroidPEA\\SmartMaskCO2\\CO2_mask_260421\\app\\build\\intermediates\\res\\merged\\debug\\values-b+sr+Latn_values-b+sr+Latn.arsc.flat",
            "map": [
                {
                    "source": "C:\\Users\\ECsens\\.gradle\\caches\\transforms-2\\files-2.1\\aef1b2c68bce787da6f423d0f11b09db\\support-compat-27.1.1\\res\\values-b+sr+Latn\\values-b+sr+Latn.xml",
                    "from": {
                        "startLines": "2",
                        "startColumns": "4",
                        "startOffsets": "55",
                        "endColumns": "100",
                        "endOffsets": "151"
                    },
                    "to": {
                        "startLines": "20",
                        "startColumns": "4",
                        "startOffsets": "1962",
                        "endColumns": "100",
                        "endOffsets": "2058"
                    }
                },
                {
                    "source": "C:\\Users\\ECsens\\.gradle\\caches\\transforms-2\\files-2.1\\16a05d0c9992fbb0439e8f0e9acda3d9\\appcompat-v7-27.1.1\\res\\values-b+sr+Latn\\values-b+sr+Latn.xml",
                    "from": {
                        "startLines": "2,3,4,5,6,7,8,9,10,11,12,13,14,15,16,17,18,19",
                        "startColumns": "4,4,4,4,4,4,4,4,4,4,4,4,4,4,4,4,4,4",
                        "startOffsets": "105,214,318,424,510,614,732,814,895,983,1089,1197,1298,1403,1511,1612,1781,1878",
                        "endColumns": "108,103,105,85,103,117,81,80,87,105,107,100,104,107,100,168,96,83",
                        "endOffsets": "209,313,419,505,609,727,809,890,978,1084,1192,1293,1398,1506,1607,1776,1873,1957"
                    }
                }
            ]
        },
        {
            "outputFile": "C:\\Users\\ECsens\\AndroidPEA\\SmartMaskCO2\\CO2_mask_260421\\app\\build\\intermediates\\res\\merged\\debug\\values-ro_values-ro.arsc.flat",
            "map": [
                {
                    "source": "C:\\Users\\ECsens\\.gradle\\caches\\transforms-2\\files-2.1\\aef1b2c68bce787da6f423d0f11b09db\\support-compat-27.1.1\\res\\values-ro\\values-ro.xml",
                    "from": {
                        "startLines": "2",
                        "startColumns": "4",
                        "startOffsets": "55",
                        "endColumns": "100",
                        "endOffsets": "151"
                    },
                    "to": {
                        "startLines": "20",
                        "startColumns": "4",
                        "startOffsets": "2013",
                        "endColumns": "100",
                        "endOffsets": "2109"
                    }
                },
                {
                    "source": "C:\\Users\\ECsens\\.gradle\\caches\\transforms-2\\files-2.1\\16a05d0c9992fbb0439e8f0e9acda3d9\\appcompat-v7-27.1.1\\res\\values-ro\\values-ro.xml",
                    "from": {
                        "startLines": "2,3,4,5,6,7,8,9,10,11,12,13,14,15,16,17,18,19",
                        "startColumns": "4,4,4,4,4,4,4,4,4,4,4,4,4,4,4,4,4,4",
                        "startOffsets": "105,226,330,443,531,643,764,849,930,1013,1125,1238,1338,1452,1557,1663,1827,1930",
                        "endColumns": "120,103,112,87,111,120,84,80,82,111,112,99,113,104,105,163,102,82",
                        "endOffsets": "221,325,438,526,638,759,844,925,1008,1120,1233,1333,1447,1552,1658,1822,1925,2008"
                    }
                }
            ]
        },
        {
            "outputFile": "C:\\Users\\ECsens\\AndroidPEA\\SmartMaskCO2\\CO2_mask_260421\\app\\build\\intermediates\\res\\merged\\debug\\values-watch-v20_values-watch-v20.arsc.flat",
            "map": [
                {
                    "source": "C:\\Users\\ECsens\\.gradle\\caches\\transforms-2\\files-2.1\\16a05d0c9992fbb0439e8f0e9acda3d9\\appcompat-v7-27.1.1\\res\\values-watch-v20\\values-watch-v20.xml",
                    "from": {
                        "startLines": "2,5,8",
                        "startColumns": "4,4,4",
                        "startOffsets": "55,214,385",
                        "endLines": "4,7,10",
                        "endColumns": "12,12,12",
                        "endOffsets": "209,380,553"
                    }
                }
            ]
        },
        {
            "outputFile": "C:\\Users\\ECsens\\AndroidPEA\\SmartMaskCO2\\CO2_mask_260421\\app\\build\\intermediates\\res\\merged\\debug\\values-ms_values-ms.arsc.flat",
            "map": [
                {
                    "source": "C:\\Users\\ECsens\\.gradle\\caches\\transforms-2\\files-2.1\\16a05d0c9992fbb0439e8f0e9acda3d9\\appcompat-v7-27.1.1\\res\\values-ms\\values-ms.xml",
                    "from": {
                        "startLines": "2,3,4,5,6,7,8,9,10,11,12,13,14,15,16,17,18,19",
                        "startColumns": "4,4,4,4,4,4,4,4,4,4,4,4,4,4,4,4,4,4",
                        "startOffsets": "105,216,321,429,516,620,731,809,888,968,1080,1189,1286,1395,1498,1605,1764,1865",
                        "endColumns": "110,104,107,86,103,110,77,78,79,111,108,96,108,102,106,158,100,79",
                        "endOffsets": "211,316,424,511,615,726,804,883,963,1075,1184,1281,1390,1493,1600,1759,1860,1940"
                    }
                },
                {
                    "source": "C:\\Users\\ECsens\\.gradle\\caches\\transforms-2\\files-2.1\\aef1b2c68bce787da6f423d0f11b09db\\support-compat-27.1.1\\res\\values-ms\\values-ms.xml",
                    "from": {
                        "startLines": "2",
                        "startColumns": "4",
                        "startOffsets": "55",
                        "endColumns": "100",
                        "endOffsets": "151"
                    },
                    "to": {
                        "startLines": "20",
                        "startColumns": "4",
                        "startOffsets": "1945",
                        "endColumns": "100",
                        "endOffsets": "2041"
                    }
                }
            ]
        },
        {
            "outputFile": "C:\\Users\\ECsens\\AndroidPEA\\SmartMaskCO2\\CO2_mask_260421\\app\\build\\intermediates\\res\\merged\\debug\\values-gu_values-gu.arsc.flat",
            "map": [
                {
                    "source": "C:\\Users\\ECsens\\.gradle\\caches\\transforms-2\\files-2.1\\16a05d0c9992fbb0439e8f0e9acda3d9\\appcompat-v7-27.1.1\\res\\values-gu\\values-gu.xml",
                    "from": {
                        "startLines": "2,3,4,5,6,7,8,9,10,11,12,13,14,15,16,17,18,19",
                        "startColumns": "4,4,4,4,4,4,4,4,4,4,4,4,4,4,4,4,4,4",
                        "startOffsets": "105,214,318,425,512,613,736,813,891,971,1077,1179,1276,1385,1484,1594,1754,1857",
                        "endColumns": "108,103,106,86,100,122,76,77,79,105,101,96,108,98,109,159,102,79",
                        "endOffsets": "209,313,420,507,608,731,808,886,966,1072,1174,1271,1380,1479,1589,1749,1852,1932"
                    }
                },
                {
                    "source": "C:\\Users\\ECsens\\.gradle\\caches\\transforms-2\\files-2.1\\aef1b2c68bce787da6f423d0f11b09db\\support-compat-27.1.1\\res\\values-gu\\values-gu.xml",
                    "from": {
                        "startLines": "2",
                        "startColumns": "4",
                        "startOffsets": "55",
                        "endColumns": "100",
                        "endOffsets": "151"
                    },
                    "to": {
                        "startLines": "20",
                        "startColumns": "4",
                        "startOffsets": "1937",
                        "endColumns": "100",
                        "endOffsets": "2033"
                    }
                }
            ]
        },
        {
            "outputFile": "C:\\Users\\ECsens\\AndroidPEA\\SmartMaskCO2\\CO2_mask_260421\\app\\build\\intermediates\\res\\merged\\debug\\values-lv_values-lv.arsc.flat",
            "map": [
                {
                    "source": "C:\\Users\\ECsens\\.gradle\\caches\\transforms-2\\files-2.1\\16a05d0c9992fbb0439e8f0e9acda3d9\\appcompat-v7-27.1.1\\res\\values-lv\\values-lv.xml",
                    "from": {
                        "startLines": "2,3,4,5,6,7,8,9,10,11,12,13,14,15,16,17,18,19",
                        "startColumns": "4,4,4,4,4,4,4,4,4,4,4,4,4,4,4,4,4,4",
                        "startOffsets": "105,225,333,442,528,632,754,836,918,1003,1112,1224,1323,1434,1543,1648,1822,1921",
                        "endColumns": "119,107,108,85,103,121,81,81,84,108,111,98,110,108,104,173,98,81",
                        "endOffsets": "220,328,437,523,627,749,831,913,998,1107,1219,1318,1429,1538,1643,1817,1916,1998"
                    }
                },
                {
                    "source": "C:\\Users\\ECsens\\.gradle\\caches\\transforms-2\\files-2.1\\aef1b2c68bce787da6f423d0f11b09db\\support-compat-27.1.1\\res\\values-lv\\values-lv.xml",
                    "from": {
                        "startLines": "2",
                        "startColumns": "4",
                        "startOffsets": "55",
                        "endColumns": "100",
                        "endOffsets": "151"
                    },
                    "to": {
                        "startLines": "20",
                        "startColumns": "4",
                        "startOffsets": "2003",
                        "endColumns": "100",
                        "endOffsets": "2099"
                    }
                }
            ]
        },
        {
            "outputFile": "C:\\Users\\ECsens\\AndroidPEA\\SmartMaskCO2\\CO2_mask_260421\\app\\build\\intermediates\\res\\merged\\debug\\values-kn_values-kn.arsc.flat",
            "map": [
                {
                    "source": "C:\\Users\\ECsens\\.gradle\\caches\\transforms-2\\files-2.1\\aef1b2c68bce787da6f423d0f11b09db\\support-compat-27.1.1\\res\\values-kn\\values-kn.xml",
                    "from": {
                        "startLines": "2",
                        "startColumns": "4",
                        "startOffsets": "55",
                        "endColumns": "100",
                        "endOffsets": "151"
                    },
                    "to": {
                        "startLines": "20",
                        "startColumns": "4",
                        "startOffsets": "2009",
                        "endColumns": "100",
                        "endOffsets": "2105"
                    }
                },
                {
                    "source": "C:\\Users\\ECsens\\.gradle\\caches\\transforms-2\\files-2.1\\16a05d0c9992fbb0439e8f0e9acda3d9\\appcompat-v7-27.1.1\\res\\values-kn\\values-kn.xml",
                    "from": {
                        "startLines": "2,3,4,5,6,7,8,9,10,11,12,13,14,15,16,17,18,19",
                        "startColumns": "4,4,4,4,4,4,4,4,4,4,4,4,4,4,4,4,4,4",
                        "startOffsets": "105,223,335,448,536,643,770,847,924,1006,1122,1233,1332,1445,1549,1663,1827,1927",
                        "endColumns": "117,111,112,87,106,126,76,76,81,115,110,98,112,103,113,163,99,81",
                        "endOffsets": "218,330,443,531,638,765,842,919,1001,1117,1228,1327,1440,1544,1658,1822,1922,2004"
                    }
                }
            ]
        },
        {
            "outputFile": "C:\\Users\\ECsens\\AndroidPEA\\SmartMaskCO2\\CO2_mask_260421\\app\\build\\intermediates\\res\\merged\\debug\\values-ne_values-ne.arsc.flat",
            "map": [
                {
                    "source": "C:\\Users\\ECsens\\.gradle\\caches\\transforms-2\\files-2.1\\aef1b2c68bce787da6f423d0f11b09db\\support-compat-27.1.1\\res\\values-ne\\values-ne.xml",
                    "from": {
                        "startLines": "2",
                        "startColumns": "4",
                        "startOffsets": "55",
                        "endColumns": "100",
                        "endOffsets": "151"
                    },
                    "to": {
                        "startLines": "20",
                        "startColumns": "4",
                        "startOffsets": "2049",
                        "endColumns": "100",
                        "endOffsets": "2145"
                    }
                },
                {
                    "source": "C:\\Users\\ECsens\\.gradle\\caches\\transforms-2\\files-2.1\\16a05d0c9992fbb0439e8f0e9acda3d9\\appcompat-v7-27.1.1\\res\\values-ne\\values-ne.xml",
                    "from": {
                        "startLines": "2,3,4,5,6,7,8,9,10,11,12,13,14,15,16,17,18,19",
                        "startColumns": "4,4,4,4,4,4,4,4,4,4,4,4,4,4,4,4,4,4",
                        "startOffsets": "105,210,314,422,513,620,747,841,931,1019,1129,1245,1348,1463,1565,1680,1851,1963",
                        "endColumns": "104,103,107,90,106,126,93,89,87,109,115,102,114,101,114,170,111,85",
                        "endOffsets": "205,309,417,508,615,742,836,926,1014,1124,1240,1343,1458,1560,1675,1846,1958,2044"
                    }
                }
            ]
        },
        {
            "outputFile": "C:\\Users\\ECsens\\AndroidPEA\\SmartMaskCO2\\CO2_mask_260421\\app\\build\\intermediates\\res\\merged\\debug\\values-uk_values-uk.arsc.flat",
            "map": [
                {
                    "source": "C:\\Users\\ECsens\\.gradle\\caches\\transforms-2\\files-2.1\\16a05d0c9992fbb0439e8f0e9acda3d9\\appcompat-v7-27.1.1\\res\\values-uk\\values-uk.xml",
                    "from": {
                        "startLines": "2,3,4,5,6,7,8,9,10,11,12,13,14,15,16,17,18,19",
                        "startColumns": "4,4,4,4,4,4,4,4,4,4,4,4,4,4,4,4,4,4",
                        "startOffsets": "105,215,317,423,509,617,735,814,894,975,1081,1188,1286,1394,1500,1609,1779,1879",
                        "endColumns": "109,101,105,85,107,117,78,79,80,105,106,97,107,105,108,169,99,80",
                        "endOffsets": "210,312,418,504,612,730,809,889,970,1076,1183,1281,1389,1495,1604,1774,1874,1955"
                    }
                },
                {
                    "source": "C:\\Users\\ECsens\\.gradle\\caches\\transforms-2\\files-2.1\\aef1b2c68bce787da6f423d0f11b09db\\support-compat-27.1.1\\res\\values-uk\\values-uk.xml",
                    "from": {
                        "startLines": "2",
                        "startColumns": "4",
                        "startOffsets": "55",
                        "endColumns": "100",
                        "endOffsets": "151"
                    },
                    "to": {
                        "startLines": "20",
                        "startColumns": "4",
                        "startOffsets": "1960",
                        "endColumns": "100",
                        "endOffsets": "2056"
                    }
                }
            ]
        },
        {
            "outputFile": "C:\\Users\\ECsens\\AndroidPEA\\SmartMaskCO2\\CO2_mask_260421\\app\\build\\intermediates\\res\\merged\\debug\\values-pt_values-pt.arsc.flat",
            "map": [
                {
                    "source": "C:\\Users\\ECsens\\.gradle\\caches\\transforms-2\\files-2.1\\aef1b2c68bce787da6f423d0f11b09db\\support-compat-27.1.1\\res\\values-pt\\values-pt.xml",
                    "from": {
                        "startLines": "2",
                        "startColumns": "4",
                        "startOffsets": "55",
                        "endColumns": "100",
                        "endOffsets": "151"
                    },
                    "to": {
                        "startLines": "20",
                        "startColumns": "4",
                        "startOffsets": "1989",
                        "endColumns": "100",
                        "endOffsets": "2085"
                    }
                },
                {
                    "source": "C:\\Users\\ECsens\\.gradle\\caches\\transforms-2\\files-2.1\\16a05d0c9992fbb0439e8f0e9acda3d9\\appcompat-v7-27.1.1\\res\\values-pt\\values-pt.xml",
                    "from": {
                        "startLines": "2,3,4,5,6,7,8,9,10,11,12,13,14,15,16,17,18,19",
                        "startColumns": "4,4,4,4,4,4,4,4,4,4,4,4,4,4,4,4,4,4",
                        "startOffsets": "105,225,331,438,527,628,746,829,909,996,1103,1215,1317,1425,1532,1642,1804,1904",
                        "endColumns": "119,105,106,88,100,117,82,79,86,106,111,101,107,106,109,161,99,84",
                        "endOffsets": "220,326,433,522,623,741,824,904,991,1098,1210,1312,1420,1527,1637,1799,1899,1984"
                    }
                }
            ]
        },
        {
            "outputFile": "C:\\Users\\ECsens\\AndroidPEA\\SmartMaskCO2\\CO2_mask_260421\\app\\build\\intermediates\\res\\merged\\debug\\values-v21_values-v21.arsc.flat",
            "map": [
                {
                    "source": "C:\\Users\\ECsens\\.gradle\\caches\\transforms-2\\files-2.1\\16a05d0c9992fbb0439e8f0e9acda3d9\\appcompat-v7-27.1.1\\res\\values-v21\\values-v21.xml",
                    "from": {
                        "startLines": "2,3,4,5,6,7,8,9,10,11,12,13,14,15,17,19,20,21,22,24,26,27,28,29,30,32,34,36,38,40,42,43,48,50,52,53,54,56,58,59,60,61,62,63,107,110,154,157,160,162,164,166,169,171,174,175,176,179,180,181,182,183,184,187,188,190,192,194,196,200,202,203,204,205,207,211,213,215,216,217,218,219,221,222,223,233,234,235,247",
                        "startColumns": "4,4,4,4,4,4,4,4,4,4,4,4,4,4,4,4,4,4,4,4,4,4,4,4,4,4,4,4,4,4,4,4,4,4,4,4,4,4,4,4,4,4,4,4,4,4,4,4,4,4,4,4,4,4,4,4,4,4,4,4,4,4,4,4,4,4,4,4,4,4,4,4,4,4,4,4,4,4,4,4,4,4,4,4,4,4,4,4,4",
                        "startOffsets": "55,146,249,352,457,564,673,782,891,1000,1109,1216,1319,1438,1593,1748,1853,1974,2075,2222,2363,2466,2585,2692,2795,2950,3121,3270,3435,3592,3743,3862,4234,4383,4532,4644,4791,4944,5091,5166,5255,5342,5443,5546,8614,8799,11879,12076,12275,12398,12521,12634,12817,12948,13149,13238,13349,13582,13683,13778,13901,14030,14147,14324,14423,14558,14701,14836,14955,15156,15275,15368,15479,15535,15642,15837,15948,16081,16176,16267,16358,16475,16614,16685,16768,17448,17505,17563,18257",
                        "endLines": "2,3,4,5,6,7,8,9,10,11,12,13,14,16,18,19,20,21,23,25,26,27,28,29,31,33,35,37,39,41,42,47,49,51,52,53,55,57,58,59,60,61,62,106,109,153,156,159,161,163,165,168,170,173,174,175,178,179,180,181,182,183,186,187,189,191,193,195,199,201,202,203,204,206,210,212,214,215,216,217,218,220,221,222,232,233,234,246,258",
                        "endColumns": "90,102,102,104,106,108,108,108,108,108,106,102,118,12,12,104,120,100,12,12,102,118,106,102,12,12,12,12,12,12,118,12,12,12,111,146,12,12,74,88,86,100,102,12,12,12,12,12,12,12,12,12,12,12,88,110,12,100,94,122,128,116,12,98,12,12,12,12,12,12,92,110,55,12,12,12,12,94,90,90,116,12,70,82,12,56,57,12,12",
                        "endOffsets": "141,244,347,452,559,668,777,886,995,1104,1211,1314,1433,1588,1743,1848,1969,2070,2217,2358,2461,2580,2687,2790,2945,3116,3265,3430,3587,3738,3857,4229,4378,4527,4639,4786,4939,5086,5161,5250,5337,5438,5541,8609,8794,11874,12071,12270,12393,12516,12629,12812,12943,13144,13233,13344,13577,13678,13773,13896,14025,14142,14319,14418,14553,14696,14831,14950,15151,15270,15363,15474,15530,15637,15832,15943,16076,16171,16262,16353,16470,16609,16680,16763,17443,17500,17558,18252,18958"
                    },
                    "to": {
                        "startLines": "6,7,8,9,10,11,12,13,14,15,16,17,18,19,21,23,24,25,26,28,30,31,32,33,34,36,38,40,42,44,46,47,52,54,56,57,58,60,62,63,64,65,66,67,111,114,158,161,164,166,168,170,173,175,178,179,180,183,184,185,186,187,188,191,192,194,196,198,200,204,206,207,208,209,211,215,217,219,220,221,222,223,225,226,227,237,238,239,251",
                        "startColumns": "4,4,4,4,4,4,4,4,4,4,4,4,4,4,4,4,4,4,4,4,4,4,4,4,4,4,4,4,4,4,4,4,4,4,4,4,4,4,4,4,4,4,4,4,4,4,4,4,4,4,4,4,4,4,4,4,4,4,4,4,4,4,4,4,4,4,4,4,4,4,4,4,4,4,4,4,4,4,4,4,4,4,4,4,4,4,4,4,4",
                        "startOffsets": "354,445,548,651,756,863,972,1081,1190,1299,1408,1515,1618,1737,1892,2047,2152,2273,2374,2521,2662,2765,2884,2991,3094,3249,3420,3569,3734,3891,4042,4161,4533,4682,4831,4943,5090,5243,5390,5465,5554,5641,5742,5845,8913,9098,12178,12375,12574,12697,12820,12933,13116,13247,13448,13537,13648,13881,13982,14077,14200,14329,14446,14623,14722,14857,15000,15135,15254,15455,15574,15667,15778,15834,15941,16136,16247,16380,16475,16566,16657,16774,16913,16984,17067,17747,17804,17862,18556",
                        "endLines": "6,7,8,9,10,11,12,13,14,15,16,17,18,20,22,23,24,25,27,29,30,31,32,33,35,37,39,41,43,45,46,51,53,55,56,57,59,61,62,63,64,65,66,110,113,157,160,163,165,167,169,172,174,177,178,179,182,183,184,185,186,187,190,191,193,195,197,199,203,205,206,207,208,210,214,216,218,219,220,221,222,224,225,226,236,237,238,250,262",
                        "endColumns": "90,102,102,104,106,108,108,108,108,108,106,102,118,12,12,104,120,100,12,12,102,118,106,102,12,12,12,12,12,12,118,12,12,12,111,146,12,12,74,88,86,100,102,12,12,12,12,12,12,12,12,12,12,12,88,110,12,100,94,122,128,116,12,98,12,12,12,12,12,12,92,110,55,12,12,12,12,94,90,90,116,12,70,82,12,56,57,12,12",
                        "endOffsets": "440,543,646,751,858,967,1076,1185,1294,1403,1510,1613,1732,1887,2042,2147,2268,2369,2516,2657,2760,2879,2986,3089,3244,3415,3564,3729,3886,4037,4156,4528,4677,4826,4938,5085,5238,5385,5460,5549,5636,5737,5840,8908,9093,12173,12370,12569,12692,12815,12928,13111,13242,13443,13532,13643,13876,13977,14072,14195,14324,14441,14618,14717,14852,14995,15130,15249,15450,15569,15662,15773,15829,15936,16131,16242,16375,16470,16561,16652,16769,16908,16979,17062,17742,17799,17857,18551,19257"
                    }
                },
                {
                    "source": "C:\\Users\\ECsens\\.gradle\\caches\\transforms-2\\files-2.1\\aef1b2c68bce787da6f423d0f11b09db\\support-compat-27.1.1\\res\\values-v21\\values-v21.xml",
                    "from": {
                        "startLines": "2,3,4,5,6,7,8,9,10,13",
                        "startColumns": "4,4,4,4,4,4,4,4,4,4",
                        "startOffsets": "55,159,223,290,354,470,596,722,850,1022",
                        "endLines": "2,3,4,5,6,7,8,9,12,17",
                        "endColumns": "103,63,66,63,115,125,125,127,12,12",
                        "endOffsets": "154,218,285,349,465,591,717,845,1017,1355"
                    },
                    "to": {
                        "startLines": "2,3,4,5,263,264,265,266,267,270",
                        "startColumns": "4,4,4,4,4,4,4,4,4,4",
                        "startOffsets": "55,159,223,290,19262,19378,19504,19630,19758,19930",
                        "endLines": "2,3,4,5,263,264,265,266,269,274",
                        "endColumns": "103,63,66,63,115,125,125,127,12,12",
                        "endOffsets": "154,218,285,349,19373,19499,19625,19753,19925,20263"
                    }
                }
            ]
        },
        {
            "outputFile": "C:\\Users\\ECsens\\AndroidPEA\\SmartMaskCO2\\CO2_mask_260421\\app\\build\\intermediates\\res\\merged\\debug\\values-pa_values-pa.arsc.flat",
            "map": [
                {
                    "source": "C:\\Users\\ECsens\\.gradle\\caches\\transforms-2\\files-2.1\\16a05d0c9992fbb0439e8f0e9acda3d9\\appcompat-v7-27.1.1\\res\\values-pa\\values-pa.xml",
                    "from": {
                        "startLines": "2,3,4,5,6,7,8,9,10,11,12,13,14,15,16,17,18,19",
                        "startColumns": "4,4,4,4,4,4,4,4,4,4,4,4,4,4,4,4,4,4",
                        "startOffsets": "105,208,305,410,496,596,709,786,862,941,1042,1146,1243,1352,1451,1561,1720,1820",
                        "endColumns": "102,96,104,85,99,112,76,75,78,100,103,96,108,98,109,158,99,79",
                        "endOffsets": "203,300,405,491,591,704,781,857,936,1037,1141,1238,1347,1446,1556,1715,1815,1895"
                    }
                },
                {
                    "source": "C:\\Users\\ECsens\\.gradle\\caches\\transforms-2\\files-2.1\\aef1b2c68bce787da6f423d0f11b09db\\support-compat-27.1.1\\res\\values-pa\\values-pa.xml",
                    "from": {
                        "startLines": "2",
                        "startColumns": "4",
                        "startOffsets": "55",
                        "endColumns": "100",
                        "endOffsets": "151"
                    },
                    "to": {
                        "startLines": "20",
                        "startColumns": "4",
                        "startOffsets": "1900",
                        "endColumns": "100",
                        "endOffsets": "1996"
                    }
                }
            ]
        },
        {
            "outputFile": "C:\\Users\\ECsens\\AndroidPEA\\SmartMaskCO2\\CO2_mask_260421\\app\\build\\intermediates\\res\\merged\\debug\\values-v25_values-v25.arsc.flat",
            "map": [
                {
                    "source": "C:\\Users\\ECsens\\.gradle\\caches\\transforms-2\\files-2.1\\16a05d0c9992fbb0439e8f0e9acda3d9\\appcompat-v7-27.1.1\\res\\values-v25\\values-v25.xml",
                    "from": {
                        "startLines": "2,3,4,6",
                        "startColumns": "4,4,4,4",
                        "startOffsets": "55,126,209,308",
                        "endLines": "2,3,5,7",
                        "endColumns": "70,82,12,12",
                        "endOffsets": "121,204,303,414"
                    }
                }
            ]
        },
        {
            "outputFile": "C:\\Users\\ECsens\\AndroidPEA\\SmartMaskCO2\\CO2_mask_260421\\app\\build\\intermediates\\res\\merged\\debug\\values-hi_values-hi.arsc.flat",
            "map": [
                {
                    "source": "C:\\Users\\ECsens\\.gradle\\caches\\transforms-2\\files-2.1\\16a05d0c9992fbb0439e8f0e9acda3d9\\appcompat-v7-27.1.1\\res\\values-hi\\values-hi.xml",
                    "from": {
                        "startLines": "2,3,4,5,6,7,8,9,10,11,12,13,14,15,16,17,18,19",
                        "startColumns": "4,4,4,4,4,4,4,4,4,4,4,4,4,4,4,4,4,4",
                        "startOffsets": "105,211,308,418,504,606,728,805,883,973,1082,1185,1287,1397,1498,1613,1775,1876",
                        "endColumns": "105,96,109,85,101,121,76,77,89,108,102,101,109,100,114,161,100,79",
                        "endOffsets": "206,303,413,499,601,723,800,878,968,1077,1180,1282,1392,1493,1608,1770,1871,1951"
                    }
                },
                {
                    "source": "C:\\Users\\ECsens\\.gradle\\caches\\transforms-2\\files-2.1\\aef1b2c68bce787da6f423d0f11b09db\\support-compat-27.1.1\\res\\values-hi\\values-hi.xml",
                    "from": {
                        "startLines": "2",
                        "startColumns": "4",
                        "startOffsets": "55",
                        "endColumns": "100",
                        "endOffsets": "151"
                    },
                    "to": {
                        "startLines": "20",
                        "startColumns": "4",
                        "startOffsets": "1956",
                        "endColumns": "100",
                        "endOffsets": "2052"
                    }
                }
            ]
        },
        {
            "outputFile": "C:\\Users\\ECsens\\AndroidPEA\\SmartMaskCO2\\CO2_mask_260421\\app\\build\\intermediates\\res\\merged\\debug\\values-hu_values-hu.arsc.flat",
            "map": [
                {
                    "source": "C:\\Users\\ECsens\\.gradle\\caches\\transforms-2\\files-2.1\\16a05d0c9992fbb0439e8f0e9acda3d9\\appcompat-v7-27.1.1\\res\\values-hu\\values-hu.xml",
                    "from": {
                        "startLines": "2,3,4,5,6,7,8,9,10,11,12,13,14,15,16,17,18,19",
                        "startColumns": "4,4,4,4,4,4,4,4,4,4,4,4,4,4,4,4,4,4",
                        "startOffsets": "105,213,318,433,517,629,759,835,911,994,1104,1215,1315,1426,1534,1653,1835,1938",
                        "endColumns": "107,104,114,83,111,129,75,75,82,109,110,99,110,107,118,181,102,82",
                        "endOffsets": "208,313,428,512,624,754,830,906,989,1099,1210,1310,1421,1529,1648,1830,1933,2016"
                    }
                },
                {
                    "source": "C:\\Users\\ECsens\\.gradle\\caches\\transforms-2\\files-2.1\\aef1b2c68bce787da6f423d0f11b09db\\support-compat-27.1.1\\res\\values-hu\\values-hu.xml",
                    "from": {
                        "startLines": "2",
                        "startColumns": "4",
                        "startOffsets": "55",
                        "endColumns": "100",
                        "endOffsets": "151"
                    },
                    "to": {
                        "startLines": "20",
                        "startColumns": "4",
                        "startOffsets": "2021",
                        "endColumns": "100",
                        "endOffsets": "2117"
                    }
                }
            ]
        },
        {
            "outputFile": "C:\\Users\\ECsens\\AndroidPEA\\SmartMaskCO2\\CO2_mask_260421\\app\\build\\intermediates\\res\\merged\\debug\\values-v24_values-v24.arsc.flat",
            "map": [
                {
                    "source": "C:\\Users\\ECsens\\.gradle\\caches\\transforms-2\\files-2.1\\16a05d0c9992fbb0439e8f0e9acda3d9\\appcompat-v7-27.1.1\\res\\values-v24\\values-v24.xml",
                    "from": {
                        "startLines": "2,3",
                        "startColumns": "4,4",
                        "startOffsets": "55,212",
                        "endColumns": "156,134",
                        "endOffsets": "207,342"
                    }
                }
            ]
        },
        {
            "outputFile": "C:\\Users\\ECsens\\AndroidPEA\\SmartMaskCO2\\CO2_mask_260421\\app\\build\\intermediates\\res\\merged\\debug\\values-sk_values-sk.arsc.flat",
            "map": [
                {
                    "source": "C:\\Users\\ECsens\\.gradle\\caches\\transforms-2\\files-2.1\\16a05d0c9992fbb0439e8f0e9acda3d9\\appcompat-v7-27.1.1\\res\\values-sk\\values-sk.xml",
                    "from": {
                        "startLines": "2,3,4,5,6,7,8,9,10,11,12,13,14,15,16,17,18,19",
                        "startColumns": "4,4,4,4,4,4,4,4,4,4,4,4,4,4,4,4,4,4",
                        "startOffsets": "105,212,312,423,509,617,735,816,897,981,1086,1195,1294,1400,1511,1620,1786,1884",
                        "endColumns": "106,99,110,85,107,117,80,80,83,104,108,98,105,110,108,165,97,87",
                        "endOffsets": "207,307,418,504,612,730,811,892,976,1081,1190,1289,1395,1506,1615,1781,1879,1967"
                    }
                },
                {
                    "source": "C:\\Users\\ECsens\\.gradle\\caches\\transforms-2\\files-2.1\\aef1b2c68bce787da6f423d0f11b09db\\support-compat-27.1.1\\res\\values-sk\\values-sk.xml",
                    "from": {
                        "startLines": "2",
                        "startColumns": "4",
                        "startOffsets": "55",
                        "endColumns": "100",
                        "endOffsets": "151"
                    },
                    "to": {
                        "startLines": "20",
                        "startColumns": "4",
                        "startOffsets": "1972",
                        "endColumns": "100",
                        "endOffsets": "2068"
                    }
                }
            ]
        },
        {
            "outputFile": "C:\\Users\\ECsens\\AndroidPEA\\SmartMaskCO2\\CO2_mask_260421\\app\\build\\intermediates\\res\\merged\\debug\\values-in_values-in.arsc.flat",
            "map": [
                {
                    "source": "C:\\Users\\ECsens\\.gradle\\caches\\transforms-2\\files-2.1\\16a05d0c9992fbb0439e8f0e9acda3d9\\appcompat-v7-27.1.1\\res\\values-in\\values-in.xml",
                    "from": {
                        "startLines": "2,3,4,5,6,7,8,9,10,11,12,13,14,15,16,17,18,19",
                        "startColumns": "4,4,4,4,4,4,4,4,4,4,4,4,4,4,4,4,4,4",
                        "startOffsets": "105,215,317,422,509,613,729,811,890,976,1079,1188,1289,1393,1501,1609,1765,1864",
                        "endColumns": "109,101,104,86,103,115,81,78,85,102,108,100,103,107,107,155,98,83",
                        "endOffsets": "210,312,417,504,608,724,806,885,971,1074,1183,1284,1388,1496,1604,1760,1859,1943"
                    }
                },
                {
                    "source": "C:\\Users\\ECsens\\.gradle\\caches\\transforms-2\\files-2.1\\aef1b2c68bce787da6f423d0f11b09db\\support-compat-27.1.1\\res\\values-in\\values-in.xml",
                    "from": {
                        "startLines": "2",
                        "startColumns": "4",
                        "startOffsets": "55",
                        "endColumns": "100",
                        "endOffsets": "151"
                    },
                    "to": {
                        "startLines": "20",
                        "startColumns": "4",
                        "startOffsets": "1948",
                        "endColumns": "100",
                        "endOffsets": "2044"
                    }
                }
            ]
        },
        {
            "outputFile": "C:\\Users\\ECsens\\AndroidPEA\\SmartMaskCO2\\CO2_mask_260421\\app\\build\\intermediates\\res\\merged\\debug\\values-lo_values-lo.arsc.flat",
            "map": [
                {
                    "source": "C:\\Users\\ECsens\\.gradle\\caches\\transforms-2\\files-2.1\\16a05d0c9992fbb0439e8f0e9acda3d9\\appcompat-v7-27.1.1\\res\\values-lo\\values-lo.xml",
                    "from": {
                        "startLines": "2,3,4,5,6,7,8,9,10,11,12,13,14,15,16,17,18,19",
                        "startColumns": "4,4,4,4,4,4,4,4,4,4,4,4,4,4,4,4,4,4",
                        "startOffsets": "105,208,305,412,497,602,714,791,869,949,1056,1153,1251,1356,1459,1563,1720,1816",
                        "endColumns": "102,96,106,84,104,111,76,77,79,106,96,97,104,102,103,156,95,80",
                        "endOffsets": "203,300,407,492,597,709,786,864,944,1051,1148,1246,1351,1454,1558,1715,1811,1892"
                    }
                },
                {
                    "source": "C:\\Users\\ECsens\\.gradle\\caches\\transforms-2\\files-2.1\\aef1b2c68bce787da6f423d0f11b09db\\support-compat-27.1.1\\res\\values-lo\\values-lo.xml",
                    "from": {
                        "startLines": "2",
                        "startColumns": "4",
                        "startOffsets": "55",
                        "endColumns": "100",
                        "endOffsets": "151"
                    },
                    "to": {
                        "startLines": "20",
                        "startColumns": "4",
                        "startOffsets": "1897",
                        "endColumns": "100",
                        "endOffsets": "1993"
                    }
                }
            ]
        },
        {
            "outputFile": "C:\\Users\\ECsens\\AndroidPEA\\SmartMaskCO2\\CO2_mask_260421\\app\\build\\intermediates\\res\\merged\\debug\\values-hy_values-hy.arsc.flat",
            "map": [
                {
                    "source": "C:\\Users\\ECsens\\.gradle\\caches\\transforms-2\\files-2.1\\16a05d0c9992fbb0439e8f0e9acda3d9\\appcompat-v7-27.1.1\\res\\values-hy\\values-hy.xml",
                    "from": {
                        "startLines": "2,3,4,5,6,7,8,9,10,11,12,13,14,15,16,17,18,19",
                        "startColumns": "4,4,4,4,4,4,4,4,4,4,4,4,4,4,4,4,4,4",
                        "startOffsets": "105,208,309,419,508,614,729,811,892,977,1084,1191,1290,1400,1507,1607,1764,1863",
                        "endColumns": "102,100,109,88,105,114,81,80,84,106,106,98,109,106,99,156,98,81",
                        "endOffsets": "203,304,414,503,609,724,806,887,972,1079,1186,1285,1395,1502,1602,1759,1858,1940"
                    }
                },
                {
                    "source": "C:\\Users\\ECsens\\.gradle\\caches\\transforms-2\\files-2.1\\aef1b2c68bce787da6f423d0f11b09db\\support-compat-27.1.1\\res\\values-hy\\values-hy.xml",
                    "from": {
                        "startLines": "2",
                        "startColumns": "4",
                        "startOffsets": "55",
                        "endColumns": "100",
                        "endOffsets": "151"
                    },
                    "to": {
                        "startLines": "20",
                        "startColumns": "4",
                        "startOffsets": "1945",
                        "endColumns": "100",
                        "endOffsets": "2041"
                    }
                }
            ]
        },
        {
            "outputFile": "C:\\Users\\ECsens\\AndroidPEA\\SmartMaskCO2\\CO2_mask_260421\\app\\build\\intermediates\\res\\merged\\debug\\values-nb_values-nb.arsc.flat",
            "map": [
                {
                    "source": "C:\\Users\\ECsens\\.gradle\\caches\\transforms-2\\files-2.1\\16a05d0c9992fbb0439e8f0e9acda3d9\\appcompat-v7-27.1.1\\res\\values-nb\\values-nb.xml",
                    "from": {
                        "startLines": "2,3,4,5,6,7,8,9,10,11,12,13,14,15,16,17,18,19",
                        "startColumns": "4,4,4,4,4,4,4,4,4,4,4,4,4,4,4,4,4,4",
                        "startOffsets": "105,213,308,422,508,608,721,797,873,953,1056,1155,1251,1355,1453,1554,1707,1804",
                        "endColumns": "107,94,113,85,99,112,75,75,79,102,98,95,103,97,100,152,96,78",
                        "endOffsets": "208,303,417,503,603,716,792,868,948,1051,1150,1246,1350,1448,1549,1702,1799,1878"
                    }
                },
                {
                    "source": "C:\\Users\\ECsens\\.gradle\\caches\\transforms-2\\files-2.1\\aef1b2c68bce787da6f423d0f11b09db\\support-compat-27.1.1\\res\\values-nb\\values-nb.xml",
                    "from": {
                        "startLines": "2",
                        "startColumns": "4",
                        "startOffsets": "55",
                        "endColumns": "100",
                        "endOffsets": "151"
                    },
                    "to": {
                        "startLines": "20",
                        "startColumns": "4",
                        "startOffsets": "1883",
                        "endColumns": "100",
                        "endOffsets": "1979"
                    }
                }
            ]
        },
        {
            "outputFile": "C:\\Users\\ECsens\\AndroidPEA\\SmartMaskCO2\\CO2_mask_260421\\app\\build\\intermediates\\res\\merged\\debug\\values-fi_values-fi.arsc.flat",
            "map": [
                {
                    "source": "C:\\Users\\ECsens\\.gradle\\caches\\transforms-2\\files-2.1\\aef1b2c68bce787da6f423d0f11b09db\\support-compat-27.1.1\\res\\values-fi\\values-fi.xml",
                    "from": {
                        "startLines": "2",
                        "startColumns": "4",
                        "startOffsets": "55",
                        "endColumns": "100",
                        "endOffsets": "151"
                    },
                    "to": {
                        "startLines": "20",
                        "startColumns": "4",
                        "startOffsets": "1930",
                        "endColumns": "100",
                        "endOffsets": "2026"
                    }
                },
                {
                    "source": "C:\\Users\\ECsens\\.gradle\\caches\\transforms-2\\files-2.1\\16a05d0c9992fbb0439e8f0e9acda3d9\\appcompat-v7-27.1.1\\res\\values-fi\\values-fi.xml",
                    "from": {
                        "startLines": "2,3,4,5,6,7,8,9,10,11,12,13,14,15,16,17,18,19",
                        "startColumns": "4,4,4,4,4,4,4,4,4,4,4,4,4,4,4,4,4,4",
                        "startOffsets": "105,213,313,414,500,605,723,810,892,972,1079,1182,1279,1385,1484,1588,1751,1850",
                        "endColumns": "107,99,100,85,104,117,86,81,79,106,102,96,105,98,103,162,98,79",
                        "endOffsets": "208,308,409,495,600,718,805,887,967,1074,1177,1274,1380,1479,1583,1746,1845,1925"
                    }
                }
            ]
        },
        {
            "outputFile": "C:\\Users\\ECsens\\AndroidPEA\\SmartMaskCO2\\CO2_mask_260421\\app\\build\\intermediates\\res\\merged\\debug\\values-tl_values-tl.arsc.flat",
            "map": [
                {
                    "source": "C:\\Users\\ECsens\\.gradle\\caches\\transforms-2\\files-2.1\\aef1b2c68bce787da6f423d0f11b09db\\support-compat-27.1.1\\res\\values-tl\\values-tl.xml",
                    "from": {
                        "startLines": "2",
                        "startColumns": "4",
                        "startOffsets": "55",
                        "endColumns": "100",
                        "endOffsets": "151"
                    },
                    "to": {
                        "startLines": "20",
                        "startColumns": "4",
                        "startOffsets": "2010",
                        "endColumns": "100",
                        "endOffsets": "2106"
                    }
                },
                {
                    "source": "C:\\Users\\ECsens\\.gradle\\caches\\transforms-2\\files-2.1\\16a05d0c9992fbb0439e8f0e9acda3d9\\appcompat-v7-27.1.1\\res\\values-tl\\values-tl.xml",
                    "from": {
                        "startLines": "2,3,4,5,6,7,8,9,10,11,12,13,14,15,16,17,18,19",
                        "startColumns": "4,4,4,4,4,4,4,4,4,4,4,4,4,4,4,4,4,4",
                        "startOffsets": "105,224,332,449,537,643,764,843,921,1005,1114,1225,1326,1436,1553,1661,1824,1926",
                        "endColumns": "118,107,116,87,105,120,78,77,83,108,110,100,109,116,107,162,101,83",
                        "endOffsets": "219,327,444,532,638,759,838,916,1000,1109,1220,1321,1431,1548,1656,1819,1921,2005"
                    }
                }
            ]
        },
        {
            "outputFile": "C:\\Users\\ECsens\\AndroidPEA\\SmartMaskCO2\\CO2_mask_260421\\app\\build\\intermediates\\res\\merged\\debug\\values-hdpi-v4_values-hdpi-v4.arsc.flat",
            "map": [
                {
                    "source": "C:\\Users\\ECsens\\.gradle\\caches\\transforms-2\\files-2.1\\16a05d0c9992fbb0439e8f0e9acda3d9\\appcompat-v7-27.1.1\\res\\values-hdpi-v4\\values-hdpi-v4.xml",
                    "from": {
                        "startLines": "2",
                        "startColumns": "4",
                        "startOffsets": "55",
                        "endLines": "6",
                        "endColumns": "13",
                        "endOffsets": "327"
                    }
                }
            ]
        },
        {
            "outputFile": "C:\\Users\\ECsens\\AndroidPEA\\SmartMaskCO2\\CO2_mask_260421\\app\\build\\intermediates\\res\\merged\\debug\\values-th_values-th.arsc.flat",
            "map": [
                {
                    "source": "C:\\Users\\ECsens\\.gradle\\caches\\transforms-2\\files-2.1\\16a05d0c9992fbb0439e8f0e9acda3d9\\appcompat-v7-27.1.1\\res\\values-th\\values-th.xml",
                    "from": {
                        "startLines": "2,3,4,5,6,7,8,9,10,11,12,13,14,15,16,17,18,19",
                        "startColumns": "4,4,4,4,4,4,4,4,4,4,4,4,4,4,4,4,4,4",
                        "startOffsets": "105,210,308,416,505,607,717,794,872,953,1061,1165,1263,1371,1476,1577,1730,1825",
                        "endColumns": "104,97,107,88,101,109,76,77,80,107,103,97,107,104,100,152,94,80",
                        "endOffsets": "205,303,411,500,602,712,789,867,948,1056,1160,1258,1366,1471,1572,1725,1820,1901"
                    }
                },
                {
                    "source": "C:\\Users\\ECsens\\.gradle\\caches\\transforms-2\\files-2.1\\aef1b2c68bce787da6f423d0f11b09db\\support-compat-27.1.1\\res\\values-th\\values-th.xml",
                    "from": {
                        "startLines": "2",
                        "startColumns": "4",
                        "startOffsets": "55",
                        "endColumns": "100",
                        "endOffsets": "151"
                    },
                    "to": {
                        "startLines": "20",
                        "startColumns": "4",
                        "startOffsets": "1906",
                        "endColumns": "100",
                        "endOffsets": "2002"
                    }
                }
            ]
        },
        {
            "outputFile": "C:\\Users\\ECsens\\AndroidPEA\\SmartMaskCO2\\CO2_mask_260421\\app\\build\\intermediates\\res\\merged\\debug\\values-sw600dp-v13_values-sw600dp-v13.arsc.flat",
            "map": [
                {
                    "source": "C:\\Users\\ECsens\\.gradle\\caches\\transforms-2\\files-2.1\\16a05d0c9992fbb0439e8f0e9acda3d9\\appcompat-v7-27.1.1\\res\\values-sw600dp-v13\\values-sw600dp-v13.xml",
                    "from": {
                        "startLines": "2,3,4,5,6,7,8,9",
                        "startColumns": "4,4,4,4,4,4,4,4",
                        "startOffsets": "55,124,193,263,337,413,472,543",
                        "endColumns": "68,68,69,73,75,58,70,67",
                        "endOffsets": "119,188,258,332,408,467,538,606"
                    }
                }
            ]
        },
        {
            "outputFile": "C:\\Users\\ECsens\\AndroidPEA\\SmartMaskCO2\\CO2_mask_260421\\app\\build\\intermediates\\res\\merged\\debug\\values-v16_values-v16.arsc.flat",
            "map": [
                {
                    "source": "C:\\Users\\ECsens\\.gradle\\caches\\transforms-2\\files-2.1\\16a05d0c9992fbb0439e8f0e9acda3d9\\appcompat-v7-27.1.1\\res\\values-v16\\values-v16.xml",
                    "from": {
                        "startLines": "2",
                        "startColumns": "4",
                        "startOffsets": "55",
                        "endLines": "5",
                        "endColumns": "12",
                        "endOffsets": "223"
                    },
                    "to": {
                        "startLines": "3",
                        "startColumns": "4",
                        "startOffsets": "121",
                        "endLines": "6",
                        "endColumns": "12",
                        "endOffsets": "289"
                    }
                },
                {
                    "source": "C:\\Users\\ECsens\\.gradle\\caches\\transforms-2\\files-2.1\\aef1b2c68bce787da6f423d0f11b09db\\support-compat-27.1.1\\res\\values-v16\\values-v16.xml",
                    "from": {
                        "startLines": "2",
                        "startColumns": "4",
                        "startOffsets": "55",
                        "endColumns": "65",
                        "endOffsets": "116"
                    }
                }
            ]
        },
        {
            "outputFile": "C:\\Users\\ECsens\\AndroidPEA\\SmartMaskCO2\\CO2_mask_260421\\app\\build\\intermediates\\res\\merged\\debug\\values-ru_values-ru.arsc.flat",
            "map": [
                {
                    "source": "C:\\Users\\ECsens\\.gradle\\caches\\transforms-2\\files-2.1\\aef1b2c68bce787da6f423d0f11b09db\\support-compat-27.1.1\\res\\values-ru\\values-ru.xml",
                    "from": {
                        "startLines": "2",
                        "startColumns": "4",
                        "startOffsets": "55",
                        "endColumns": "100",
                        "endOffsets": "151"
                    },
                    "to": {
                        "startLines": "20",
                        "startColumns": "4",
                        "startOffsets": "1973",
                        "endColumns": "100",
                        "endOffsets": "2069"
                    }
                },
                {
                    "source": "C:\\Users\\ECsens\\.gradle\\caches\\transforms-2\\files-2.1\\16a05d0c9992fbb0439e8f0e9acda3d9\\appcompat-v7-27.1.1\\res\\values-ru\\values-ru.xml",
                    "from": {
                        "startLines": "2,3,4,5,6,7,8,9,10,11,12,13,14,15,16,17,18,19",
                        "startColumns": "4,4,4,4,4,4,4,4,4,4,4,4,4,4,4,4,4,4",
                        "startOffsets": "105,220,322,434,520,625,745,824,902,982,1088,1196,1294,1403,1509,1617,1792,1892",
                        "endColumns": "114,101,111,85,104,119,78,77,79,105,107,97,108,105,107,174,99,80",
                        "endOffsets": "215,317,429,515,620,740,819,897,977,1083,1191,1289,1398,1504,1612,1787,1887,1968"
                    }
                }
            ]
        },
        {
            "outputFile": "C:\\Users\\ECsens\\AndroidPEA\\SmartMaskCO2\\CO2_mask_260421\\app\\build\\intermediates\\res\\merged\\debug\\values-iw_values-iw.arsc.flat",
            "map": [
                {
                    "source": "C:\\Users\\ECsens\\.gradle\\caches\\transforms-2\\files-2.1\\16a05d0c9992fbb0439e8f0e9acda3d9\\appcompat-v7-27.1.1\\res\\values-iw\\values-iw.xml",
                    "from": {
                        "startLines": "2,3,4,5,6,7,8,9,10,11,12,13,14,15,16,17,18,19",
                        "startColumns": "4,4,4,4,4,4,4,4,4,4,4,4,4,4,4,4,4,4",
                        "startOffsets": "105,209,308,416,500,600,714,792,870,951,1053,1157,1255,1358,1459,1559,1711,1807",
                        "endColumns": "103,98,107,83,99,113,77,77,80,101,103,97,102,100,99,151,95,80",
                        "endOffsets": "204,303,411,495,595,709,787,865,946,1048,1152,1250,1353,1454,1554,1706,1802,1883"
                    }
                },
                {
                    "source": "C:\\Users\\ECsens\\.gradle\\caches\\transforms-2\\files-2.1\\aef1b2c68bce787da6f423d0f11b09db\\support-compat-27.1.1\\res\\values-iw\\values-iw.xml",
                    "from": {
                        "startLines": "2",
                        "startColumns": "4",
                        "startOffsets": "55",
                        "endColumns": "102",
                        "endOffsets": "153"
                    },
                    "to": {
                        "startLines": "20",
                        "startColumns": "4",
                        "startOffsets": "1888",
                        "endColumns": "102",
                        "endOffsets": "1986"
                    }
                }
            ]
        },
        {
            "outputFile": "C:\\Users\\ECsens\\AndroidPEA\\SmartMaskCO2\\CO2_mask_260421\\app\\build\\intermediates\\res\\merged\\debug\\values-af_values-af.arsc.flat",
            "map": [
                {
                    "source": "C:\\Users\\ECsens\\.gradle\\caches\\transforms-2\\files-2.1\\aef1b2c68bce787da6f423d0f11b09db\\support-compat-27.1.1\\res\\values-af\\values-af.xml",
                    "from": {
                        "startLines": "2",
                        "startColumns": "4",
                        "startOffsets": "55",
                        "endColumns": "100",
                        "endOffsets": "151"
                    },
                    "to": {
                        "startLines": "20",
                        "startColumns": "4",
                        "startOffsets": "1906",
                        "endColumns": "100",
                        "endOffsets": "2002"
                    }
                },
                {
                    "source": "C:\\Users\\ECsens\\.gradle\\caches\\transforms-2\\files-2.1\\16a05d0c9992fbb0439e8f0e9acda3d9\\appcompat-v7-27.1.1\\res\\values-af\\values-af.xml",
                    "from": {
                        "startLines": "2,3,4,5,6,7,8,9,10,11,12,13,14,15,16,17,18,19",
                        "startColumns": "4,4,4,4,4,4,4,4,4,4,4,4,4,4,4,4,4,4",
                        "startOffsets": "105,209,309,415,500,603,721,797,874,955,1062,1165,1262,1370,1472,1574,1728,1826",
                        "endColumns": "103,99,105,84,102,117,75,76,80,106,102,96,107,101,101,153,97,79",
                        "endOffsets": "204,304,410,495,598,716,792,869,950,1057,1160,1257,1365,1467,1569,1723,1821,1901"
                    }
                }
            ]
        },
        {
            "outputFile": "C:\\Users\\ECsens\\AndroidPEA\\SmartMaskCO2\\CO2_mask_260421\\app\\build\\intermediates\\res\\merged\\debug\\values-v18_values-v18.arsc.flat",
            "map": [
                {
                    "source": "C:\\Users\\ECsens\\.gradle\\caches\\transforms-2\\files-2.1\\16a05d0c9992fbb0439e8f0e9acda3d9\\appcompat-v7-27.1.1\\res\\values-v18\\values-v18.xml",
                    "from": {
                        "startLines": "2",
                        "startColumns": "4",
                        "startOffsets": "55",
                        "endColumns": "48",
                        "endOffsets": "99"
                    }
                }
            ]
        },
        {
            "outputFile": "C:\\Users\\ECsens\\AndroidPEA\\SmartMaskCO2\\CO2_mask_260421\\app\\build\\intermediates\\res\\merged\\debug\\values-km_values-km.arsc.flat",
            "map": [
                {
                    "source": "C:\\Users\\ECsens\\.gradle\\caches\\transforms-2\\files-2.1\\16a05d0c9992fbb0439e8f0e9acda3d9\\appcompat-v7-27.1.1\\res\\values-km\\values-km.xml",
                    "from": {
                        "startLines": "2,3,4,5,6,7,8,9,10,11,12,13,14,15,16,17,18,19",
                        "startColumns": "4,4,4,4,4,4,4,4,4,4,4,4,4,4,4,4,4,4",
                        "startOffsets": "105,208,308,420,507,611,729,806,883,966,1070,1175,1275,1385,1492,1600,1762,1860",
                        "endColumns": "102,99,111,86,103,117,76,76,82,103,104,99,109,106,107,161,97,82",
                        "endOffsets": "203,303,415,502,606,724,801,878,961,1065,1170,1270,1380,1487,1595,1757,1855,1938"
                    }
                },
                {
                    "source": "C:\\Users\\ECsens\\.gradle\\caches\\transforms-2\\files-2.1\\aef1b2c68bce787da6f423d0f11b09db\\support-compat-27.1.1\\res\\values-km\\values-km.xml",
                    "from": {
                        "startLines": "2",
                        "startColumns": "4",
                        "startOffsets": "55",
                        "endColumns": "100",
                        "endOffsets": "151"
                    },
                    "to": {
                        "startLines": "20",
                        "startColumns": "4",
                        "startOffsets": "1943",
                        "endColumns": "100",
                        "endOffsets": "2039"
                    }
                }
            ]
        },
        {
            "outputFile": "C:\\Users\\ECsens\\AndroidPEA\\SmartMaskCO2\\CO2_mask_260421\\app\\build\\intermediates\\res\\merged\\debug\\values-gl_values-gl.arsc.flat",
            "map": [
                {
                    "source": "C:\\Users\\ECsens\\.gradle\\caches\\transforms-2\\files-2.1\\16a05d0c9992fbb0439e8f0e9acda3d9\\appcompat-v7-27.1.1\\res\\values-gl\\values-gl.xml",
                    "from": {
                        "startLines": "2,3,4,5,6,7,8,9,10,11,12,13,14,15,16,17,18,19",
                        "startColumns": "4,4,4,4,4,4,4,4,4,4,4,4,4,4,4,4,4,4",
                        "startOffsets": "105,217,329,437,522,624,750,834,915,997,1104,1213,1312,1420,1524,1631,1790,1890",
                        "endColumns": "111,111,107,84,101,125,83,80,81,106,108,98,107,103,106,158,99,81",
                        "endOffsets": "212,324,432,517,619,745,829,910,992,1099,1208,1307,1415,1519,1626,1785,1885,1967"
                    }
                },
                {
                    "source": "C:\\Users\\ECsens\\.gradle\\caches\\transforms-2\\files-2.1\\aef1b2c68bce787da6f423d0f11b09db\\support-compat-27.1.1\\res\\values-gl\\values-gl.xml",
                    "from": {
                        "startLines": "2",
                        "startColumns": "4",
                        "startOffsets": "55",
                        "endColumns": "100",
                        "endOffsets": "151"
                    },
                    "to": {
                        "startLines": "20",
                        "startColumns": "4",
                        "startOffsets": "1972",
                        "endColumns": "100",
                        "endOffsets": "2068"
                    }
                }
            ]
        },
        {
            "outputFile": "C:\\Users\\ECsens\\AndroidPEA\\SmartMaskCO2\\CO2_mask_260421\\app\\build\\intermediates\\res\\merged\\debug\\values-pl_values-pl.arsc.flat",
            "map": [
                {
                    "source": "C:\\Users\\ECsens\\.gradle\\caches\\transforms-2\\files-2.1\\16a05d0c9992fbb0439e8f0e9acda3d9\\appcompat-v7-27.1.1\\res\\values-pl\\values-pl.xml",
                    "from": {
                        "startLines": "2,3,4,5,6,7,8,9,10,11,12,13,14,15,16,17,18,19",
                        "startColumns": "4,4,4,4,4,4,4,4,4,4,4,4,4,4,4,4,4,4",
                        "startOffsets": "105,221,323,431,517,626,745,823,900,982,1091,1200,1299,1408,1519,1627,1790,1886",
                        "endColumns": "115,101,107,85,108,118,77,76,81,108,108,98,108,110,107,162,95,81",
                        "endOffsets": "216,318,426,512,621,740,818,895,977,1086,1195,1294,1403,1514,1622,1785,1881,1963"
                    }
                },
                {
                    "source": "C:\\Users\\ECsens\\.gradle\\caches\\transforms-2\\files-2.1\\aef1b2c68bce787da6f423d0f11b09db\\support-compat-27.1.1\\res\\values-pl\\values-pl.xml",
                    "from": {
                        "startLines": "2",
                        "startColumns": "4",
                        "startOffsets": "55",
                        "endColumns": "100",
                        "endOffsets": "151"
                    },
                    "to": {
                        "startLines": "20",
                        "startColumns": "4",
                        "startOffsets": "1968",
                        "endColumns": "100",
                        "endOffsets": "2064"
                    }
                }
            ]
        },
        {
            "outputFile": "C:\\Users\\ECsens\\AndroidPEA\\SmartMaskCO2\\CO2_mask_260421\\app\\build\\intermediates\\res\\merged\\debug\\values-mr_values-mr.arsc.flat",
            "map": [
                {
                    "source": "C:\\Users\\ECsens\\.gradle\\caches\\transforms-2\\files-2.1\\aef1b2c68bce787da6f423d0f11b09db\\support-compat-27.1.1\\res\\values-mr\\values-mr.xml",
                    "from": {
                        "startLines": "2",
                        "startColumns": "4",
                        "startOffsets": "55",
                        "endColumns": "100",
                        "endOffsets": "151"
                    },
                    "to": {
                        "startLines": "20",
                        "startColumns": "4",
                        "startOffsets": "1947",
                        "endColumns": "100",
                        "endOffsets": "2043"
                    }
                },
                {
                    "source": "C:\\Users\\ECsens\\.gradle\\caches\\transforms-2\\files-2.1\\16a05d0c9992fbb0439e8f0e9acda3d9\\appcompat-v7-27.1.1\\res\\values-mr\\values-mr.xml",
                    "from": {
                        "startLines": "2,3,4,5,6,7,8,9,10,11,12,13,14,15,16,17,18,19",
                        "startColumns": "4,4,4,4,4,4,4,4,4,4,4,4,4,4,4,4,4,4",
                        "startOffsets": "105,216,322,429,519,620,735,812,890,970,1082,1184,1280,1389,1490,1605,1762,1867",
                        "endColumns": "110,105,106,89,100,114,76,77,79,111,101,95,108,100,114,156,104,79",
                        "endOffsets": "211,317,424,514,615,730,807,885,965,1077,1179,1275,1384,1485,1600,1757,1862,1942"
                    }
                }
            ]
        },
        {
            "outputFile": "C:\\Users\\ECsens\\AndroidPEA\\SmartMaskCO2\\CO2_mask_260421\\app\\build\\intermediates\\res\\merged\\debug\\values-bs_values-bs.arsc.flat",
            "map": [
                {
                    "source": "C:\\Users\\ECsens\\.gradle\\caches\\transforms-2\\files-2.1\\16a05d0c9992fbb0439e8f0e9acda3d9\\appcompat-v7-27.1.1\\res\\values-bs\\values-bs.xml",
                    "from": {
                        "startLines": "2,3,4,5,6,7,8,9,10,11,12,13,14,15,16,17,18,19",
                        "startColumns": "4,4,4,4,4,4,4,4,4,4,4,4,4,4,4,4,4,4",
                        "startOffsets": "105,224,333,440,526,630,752,834,915,1001,1104,1209,1307,1412,1525,1630,1805,1902",
                        "endColumns": "118,108,106,85,103,121,81,80,85,102,104,97,104,112,104,174,96,83",
                        "endOffsets": "219,328,435,521,625,747,829,910,996,1099,1204,1302,1407,1520,1625,1800,1897,1981"
                    }
                },
                {
                    "source": "C:\\Users\\ECsens\\.gradle\\caches\\transforms-2\\files-2.1\\aef1b2c68bce787da6f423d0f11b09db\\support-compat-27.1.1\\res\\values-bs\\values-bs.xml",
                    "from": {
                        "startLines": "2",
                        "startColumns": "4",
                        "startOffsets": "55",
                        "endColumns": "100",
                        "endOffsets": "151"
                    },
                    "to": {
                        "startLines": "20",
                        "startColumns": "4",
                        "startOffsets": "1986",
                        "endColumns": "100",
                        "endOffsets": "2082"
                    }
                }
            ]
        },
        {
            "outputFile": "C:\\Users\\ECsens\\AndroidPEA\\SmartMaskCO2\\CO2_mask_260421\\app\\build\\intermediates\\res\\merged\\debug\\values-az_values-az.arsc.flat",
            "map": [
                {
                    "source": "C:\\Users\\ECsens\\.gradle\\caches\\transforms-2\\files-2.1\\aef1b2c68bce787da6f423d0f11b09db\\support-compat-27.1.1\\res\\values-az\\values-az.xml",
                    "from": {
                        "startLines": "2",
                        "startColumns": "4",
                        "startOffsets": "55",
                        "endColumns": "100",
                        "endOffsets": "151"
                    },
                    "to": {
                        "startLines": "20",
                        "startColumns": "4",
                        "startOffsets": "1958",
                        "endColumns": "100",
                        "endOffsets": "2054"
                    }
                },
                {
                    "source": "C:\\Users\\ECsens\\.gradle\\caches\\transforms-2\\files-2.1\\16a05d0c9992fbb0439e8f0e9acda3d9\\appcompat-v7-27.1.1\\res\\values-az\\values-az.xml",
                    "from": {
                        "startLines": "2,3,4,5,6,7,8,9,10,11,12,13,14,15,16,17,18,19",
                        "startColumns": "4,4,4,4,4,4,4,4,4,4,4,4,4,4,4,4,4,4",
                        "startOffsets": "105,213,312,424,512,619,733,814,893,978,1085,1192,1292,1401,1505,1615,1773,1875",
                        "endColumns": "107,98,111,87,106,113,80,78,84,106,106,99,108,103,109,157,101,82",
                        "endOffsets": "208,307,419,507,614,728,809,888,973,1080,1187,1287,1396,1500,1610,1768,1870,1953"
                    }
                }
            ]
        },
        {
            "outputFile": "C:\\Users\\ECsens\\AndroidPEA\\SmartMaskCO2\\CO2_mask_260421\\app\\build\\intermediates\\res\\merged\\debug\\values-el_values-el.arsc.flat",
            "map": [
                {
                    "source": "C:\\Users\\ECsens\\.gradle\\caches\\transforms-2\\files-2.1\\16a05d0c9992fbb0439e8f0e9acda3d9\\appcompat-v7-27.1.1\\res\\values-el\\values-el.xml",
                    "from": {
                        "startLines": "2,3,4,5,6,7,8,9,10,11,12,13,14,15,16,17,18,19",
                        "startColumns": "4,4,4,4,4,4,4,4,4,4,4,4,4,4,4,4,4,4",
                        "startOffsets": "105,223,334,451,536,641,767,855,941,1026,1137,1247,1349,1460,1569,1677,1837,1937",
                        "endColumns": "117,110,116,84,104,125,87,85,84,110,109,101,110,108,107,159,99,84",
                        "endOffsets": "218,329,446,531,636,762,850,936,1021,1132,1242,1344,1455,1564,1672,1832,1932,2017"
                    }
                },
                {
                    "source": "C:\\Users\\ECsens\\.gradle\\caches\\transforms-2\\files-2.1\\aef1b2c68bce787da6f423d0f11b09db\\support-compat-27.1.1\\res\\values-el\\values-el.xml",
                    "from": {
                        "startLines": "2",
                        "startColumns": "4",
                        "startOffsets": "55",
                        "endColumns": "100",
                        "endOffsets": "151"
                    },
                    "to": {
                        "startLines": "20",
                        "startColumns": "4",
                        "startOffsets": "2022",
                        "endColumns": "100",
                        "endOffsets": "2118"
                    }
                }
            ]
        },
        {
            "outputFile": "C:\\Users\\ECsens\\AndroidPEA\\SmartMaskCO2\\CO2_mask_260421\\app\\build\\intermediates\\res\\merged\\debug\\values-bn_values-bn.arsc.flat",
            "map": [
                {
                    "source": "C:\\Users\\ECsens\\.gradle\\caches\\transforms-2\\files-2.1\\aef1b2c68bce787da6f423d0f11b09db\\support-compat-27.1.1\\res\\values-bn\\values-bn.xml",
                    "from": {
                        "startLines": "2",
                        "startColumns": "4",
                        "startOffsets": "55",
                        "endColumns": "100",
                        "endOffsets": "151"
                    },
                    "to": {
                        "startLines": "20",
                        "startColumns": "4",
                        "startOffsets": "2001",
                        "endColumns": "100",
                        "endOffsets": "2097"
                    }
                },
                {
                    "source": "C:\\Users\\ECsens\\.gradle\\caches\\transforms-2\\files-2.1\\16a05d0c9992fbb0439e8f0e9acda3d9\\appcompat-v7-27.1.1\\res\\values-bn\\values-bn.xml",
                    "from": {
                        "startLines": "2,3,4,5,6,7,8,9,10,11,12,13,14,15,16,17,18,19",
                        "startColumns": "4,4,4,4,4,4,4,4,4,4,4,4,4,4,4,4,4,4",
                        "startOffsets": "105,214,326,432,526,631,760,838,916,1003,1113,1221,1320,1430,1536,1649,1814,1919",
                        "endColumns": "108,111,105,93,104,128,77,77,86,109,107,98,109,105,112,164,104,81",
                        "endOffsets": "209,321,427,521,626,755,833,911,998,1108,1216,1315,1425,1531,1644,1809,1914,1996"
                    }
                }
            ]
        },
        {
            "outputFile": "C:\\Users\\ECsens\\AndroidPEA\\SmartMaskCO2\\CO2_mask_260421\\app\\build\\intermediates\\res\\merged\\debug\\values-ja_values-ja.arsc.flat",
            "map": [
                {
                    "source": "C:\\Users\\ECsens\\.gradle\\caches\\transforms-2\\files-2.1\\aef1b2c68bce787da6f423d0f11b09db\\support-compat-27.1.1\\res\\values-ja\\values-ja.xml",
                    "from": {
                        "startLines": "2",
                        "startColumns": "4",
                        "startOffsets": "55",
                        "endColumns": "100",
                        "endOffsets": "151"
                    },
                    "to": {
                        "startLines": "20",
                        "startColumns": "4",
                        "startOffsets": "1832",
                        "endColumns": "100",
                        "endOffsets": "1928"
                    }
                },
                {
                    "source": "C:\\Users\\ECsens\\.gradle\\caches\\transforms-2\\files-2.1\\16a05d0c9992fbb0439e8f0e9acda3d9\\appcompat-v7-27.1.1\\res\\values-ja\\values-ja.xml",
                    "from": {
                        "startLines": "2,3,4,5,6,7,8,9,10,11,12,13,14,15,16,17,18,19",
                        "startColumns": "4,4,4,4,4,4,4,4,4,4,4,4,4,4,4,4,4,4",
                        "startOffsets": "105,202,295,400,482,580,688,765,841,919,1021,1120,1215,1318,1413,1509,1657,1754",
                        "endColumns": "96,92,104,81,97,107,76,75,77,101,98,94,102,94,95,147,96,77",
                        "endOffsets": "197,290,395,477,575,683,760,836,914,1016,1115,1210,1313,1408,1504,1652,1749,1827"
                    }
                }
            ]
        }
    ]
}
