# Supplementary material for: Smart facemask for wireless CO2 monitoring
Source: Nat Commun. 2022 Jan 10;13:72. doi: 10.1038/s41467-021-27733-3 (PMC8748626; doi:10.1038/s41467-021-27733-3)
Supplement: Supplementary file 5 — Supplementary Software [file 41467_2021_27733_MOESM5_ESM.zip › SmartMaskCO2_Code/Smartphone/CO2_smartmask/app/build/intermediates/merged_res_blame_folder/debug/out/multi-v2/values-b+sr+Latn.json]

{
    "logs": [
        {
            "outputFile": "C:\\Users\\ECsens\\AndroidPEA\\SmartMaskCO2\\CO2_mask_260421\\app\\build\\intermediates\\incremental\\mergeDebugResources\\merged.dir\\values-b+sr+Latn\\values-b+sr+Latn.xml",
            "map": [
                {
                    "source": "C:\\Users\\ECsens\\.gradle\\caches\\transforms-2\\files-2.1\\aef1b2c68bce787da6f423d0f11b09db\\support-compat-27.1.1\\res\\values-b+sr+Latn\\values-b+sr+Latn.xml",
                    "from": {
                        "startLines": "2",
                        "startColumns": "4",
                        "startOffsets": "55",
                        "endColumns": "100",
                        "endOffsets": "151"
                    },
                    "to": {
                        "startLines": "20",
                        "startColumns": "4",
                        "startOffsets": "1962",
                        "endColumns": "100",
                        "endOffsets": "2058"
                    }
                },
                {
                    "source": "C:\\Users\\ECsens\\.gradle\\caches\\transforms-2\\files-2.1\\16a05d0c9992fbb0439e8f0e9acda3d9\\appcompat-v7-27.1.1\\res\\values-b+sr+Latn\\values-b+sr+Latn.xml",
                    "from": {
                        "startLines": "2,3,4,5,6,7,8,9,10,11,12,13,14,15,16,17,18,19",
                        "startColumns": "4,4,4,4,4,4,4,4,4,4,4,4,4,4,4,4,4,4",
                        "startOffsets": "105,214,318,424,510,614,732,814,895,983,1089,1197,1298,1403,1511,1612,1781,1878",
                        "endColumns": "108,103,105,85,103,117,81,80,87,105,107,100,104,107,100,168,96,83",
                        "endOffsets": "209,313,419,505,609,727,809,890,978,1084,1192,1293,1398,1506,1607,1776,1873,1957"
                    }
                }
            ]
        }
    ]
}
