# Supplementary material for: Smart facemask for wireless CO2 monitoring
Source: Nat Commun. 2022 Jan 10;13:72. doi: 10.1038/s41467-021-27733-3 (PMC8748626; doi:10.1038/s41467-021-27733-3)
Supplement: Supplementary file 5 — Supplementary Software [file 41467_2021_27733_MOESM5_ESM.zip › SmartMaskCO2_Code/Smartphone/CO2_smartmask/app/build/intermediates/merged_res_blame_folder/debug/out/multi-v2/values-en-rCA.json]

{
    "logs": [
        {
            "outputFile": "C:\\Users\\ECsens\\AndroidPEA\\SmartMaskCO2\\CO2_mask_260421\\app\\build\\intermediates\\incremental\\mergeDebugResources\\merged.dir\\values-en-rCA\\values-en-rCA.xml",
            "map": [
                {
                    "source": "C:\\Users\\ECsens\\.gradle\\caches\\transforms-2\\files-2.1\\16a05d0c9992fbb0439e8f0e9acda3d9\\appcompat-v7-27.1.1\\res\\values-en-rCA\\values-en-rCA.xml",
                    "from": {
                        "startLines": "2,3,4,5,6,7,8,9,10,11,12,13,14,15,16,17,18,19",
                        "startColumns": "4,4,4,4,4,4,4,4,4,4,4,4,4,4,4,4,4,4",
                        "startOffsets": "105,209,309,417,501,601,716,793,869,951,1054,1158,1257,1362,1465,1569,1725,1825",
                        "endColumns": "103,99,107,83,99,114,76,75,81,102,103,98,104,102,103,155,99,81",
                        "endOffsets": "204,304,412,496,596,711,788,864,946,1049,1153,1252,1357,1460,1564,1720,1820,1902"
                    }
                }
            ]
        }
    ]
}
