# Supplementary material for: Smart facemask for wireless CO2 monitoring
Source: Nat Commun. 2022 Jan 10;13:72. doi: 10.1038/s41467-021-27733-3 (PMC8748626; doi:10.1038/s41467-021-27733-3)
Supplement: Supplementary file 7 — Source Data [file 41467_2021_27733_MOESM7_ESM.xlsx]

## Sheet: Fig 2b
Fig 2b
	Absorption of La2O2S:Eu		Emission of La2O2S:Eu		Absorption of a-naphtholphthalein		UV LED Emission
	Wavelength (nm)	I/Imax (a.u.)	Wavelength (nm)	I/Imax (a.u.)	Wavelength (nm)	I/Imax (a.u.)	Wavelength (nm)	I/Imax (a.u.)
	273	0.186642	600	0.0198248	330	-0.0679019	188.04	-0.0102146
	274.07	0.279532	601.02	0.0158254	331	-0.0584578	188.51	-0.0103616
	275	0.240734	602.05	0.0131034	332	-0.045932	188.99	-0.00933275
	276.07	0.201588	602.94	0.0178017	333	-0.031008	189.47	-0.0109494
	277	0.270732	603.97	0.0175948	334	-0.0113632	189.95	-0.0117578
	278.07	0.283773	605	0.023147	335	0.0101275	190.43	-0.00977366
	279	0.253611	606.02	0.0204335	336	0.0324404	190.9	-0.00889183
	280.07	0.289493	607.05	0.0259705	337	0.0566244	191.38	-0.00999412
	281	0.294942	607.94	0.0275003	338	0.0813582	191.86	-0.010729
	282.07	0.322867	608.97	0.0323108	339	0.106397	192.34	-0.00771605
	283	0.326473	610	0.0300584	340	0.129615	192.82	-0.0112434
	283.93	0.305161	611.02	0.0450022	341	0.157272	193.29	-0.0102146
	285.03	0.319258	612.05	0.0878541	342	0.17985	193.77	-0.00947972
	285.96	0.330758	612.94	0.163095	343	0.204107	194.25	-0.0103616
	287.06	0.353943	613.97	0.268827	344	0.228452	194.73	-0.00925926
	288	0.330478	615	0.356851	345	0.250271	195.2	-0.0100676
	288.93	0.329576	616.02	0.393712	346	0.274465	195.68	-0.0101411
	290.03	0.351589	617.05	0.364449	347	0.297287	196.16	-0.0106555
	290.96	0.3518	617.94	0.333456	348	0.319608	196.64	-0.00940623
	292.06	0.338135	618.97	0.251352	349	0.339285	197.12	-0.0114638
	293	0.358269	620	0.255973	350	0.359971	197.59	-0.0095532
	293.93	0.37482	621.01	0.389793	351	0.377344	198.07	-0.0095532
	295.03	0.375015	622.02	0.610306	352	0.397541	198.55	-0.0101411
	295.96	0.412263	623.04	0.833121	353	0.413799	199.02	-0.00947972
	297.06	0.407325	624.05	1	354	0.43151	199.5	-0.00940623
	298	0.403636	625.07	0.988456	355	0.444727	199.98	-0.0110964
	298.93	0.434925	625.94	0.899579	356	0.466174	200.46	-0.00859788
	300.03	0.453642	626.95	0.699471	357	0.49251	200.93	-0.00896531
	300.96	0.467675	627.97	0.484944	358	0.499984	201.41	-0.0101411
	302.06	0.479482	628.98	0.313139	359	0.49521	201.89	-0.00992063
	303	0.495411	630	0.205541	360	0.502867	202.37	-0.00867137
	304.07	0.485914	631.02	0.150628	361	0.514358	202.84	-0.010729
	305	0.5053	632.05	0.0953638	362	0.523026	203.32	-0.00977366
	306.07	0.523349	632.94	0.0646798	363	0.531446	203.8	-0.00933275
	307	0.548532	633.97	0.0377467	364	0.542023	204.27	-0.00992063
	308.07	0.540668	635	0.0227529	365	0.55561	204.75	-0.00940623
	309	0.582385	636.02	0.0138723	366	0.564431	205.23	-0.00992063
	310.07	0.592096	637.05	0.0142483	367	0.577043	205.71	-0.00962669
	311	0.626613	637.94	0.00810534	368	0.584295	206.18	-0.00984715
	312.07	0.676158	638.97	0.00815251	369	0.590635	206.66	-0.0103616
	313	0.693502	640	0.00753225	370	0.59757	207.14	-0.00977366
	313.93	0.712191			371	0.604883	207.61	-0.00992063
	315.03	0.733006			372	0.614496	208.09	-0.0090388
	315.96	0.770871			373	0.622206	208.57	-0.00933275
	317.06	0.816045			374	0.630757	209.04	-0.0110964
	318	0.859878			375	0.634653	209.52	-0.010876
	318.93	0.90449			376	0.638703	210	-0.0103616
	320.03	0.931436			377	0.641649	210.47	-0.0090388
	320.96	0.974566			378	0.646377	210.95	-0.00867137
	322.06	0.97793			379	0.650397	211.43	-0.010435
	323	1			380	0.64931	211.9	-0.0102146
	324.07	0.984884			381	0.645678	212.38	-0.0100676
	325	0.980426			382	0.649948	212.86	-0.0102146
	326.07	0.95305			383	0.649524	213.33	-0.00947972
	327	0.922994			384	0.648074	213.81	-0.0105085
	328.07	0.887712			385	0.647946	214.28	-0.0112434
	329	0.867746			386	0.64241	214.76	-0.0100676
	330.07	0.82912			387	0.63948	215.24	-0.00962669
	331	0.801069			388	0.6343	215.71	-0.00970018
	332.07	0.771259			389	0.618314	216.19	-0.00823045
	333	0.748477			390	0.608752	216.67	-0.0110964
	334.07	0.736356			391	0.605524	217.14	-0.010729
	335	0.719598			392	0.599565	217.62	-0.00925926
	336.07	0.690018			393	0.587763	218.09	-0.0102146
	337	0.698389			394	0.567757	218.57	-0.0108025
	338.07	0.674483			395	0.563069	219.05	-0.0090388
	339	0.666312			396	0.554606	219.52	-0.0115373
	340.07	0.646955			397	0.546907	220	-0.010435
	341	0.647433			398	0.541173	220.47	-0.010582
	342.07	0.646479			399	0.524963	220.95	-0.010582
	343	0.632329			400	0.507307	221.42	-0.0090388
	343.93	0.625073			401	0.502486	221.9	-0.0095532
	345.03	0.612746			402	0.492252	222.38	-0.0116843
	345.96	0.617607			403	0.482463	222.85	-0.0102146
	347.06	0.617794			404	0.474153	223.33	-0.010876
	348	0.620661			405	0.465183	223.8	-0.0113169
	348.93	0.619061			406	0.447881	224.28	-0.0113169
	350.03	0.61736			407	0.432466	224.75	-0.00918577
	350.96	0.631438			408	0.426549	225.23	-0.00970018
	352.06	0.625195			409	0.417912	225.71	-0.0095532
	353	0.615946			410	0.405243	226.18	-0.0100676
	354.07	0.609435			411	0.393002	226.66	-0.0111699
	355	0.605455			412	0.383997	227.13	-0.00970018
	356.07	0.617908			413	0.37457	227.61	-0.00911229
	357	0.613066			414	0.359949	228.08	-0.00992063
	358.07	0.60628			415	0.34824	228.56	-0.0101411
	359	0.610221			416	0.339454	229.03	-0.00830394
	360.07	0.612008			417	0.330519	229.51	-0.0110229
	361	0.626308			418	0.318367	229.98	-0.00962669
	362.07	0.626408			419	0.308802	230.46	-0.00889183
	363	0.619336			420	0.298142	230.93	-0.0112434
	364.07	0.626112			421	0.290259	231.41	-0.0102146
	365	0.615149			422	0.276929	231.88	-0.0106555
	366.07	0.623609			423	0.26433	232.36	-0.00837743
	367	0.608991			424	0.251701	232.83	-0.0102146
	368.07	0.61469			425	0.241361	233.31	-0.0113904
	369	0.621708			426	0.228606	233.78	-0.00999412
	370.07	0.627089			427	0.218388	234.26	-0.0101411
	371	0.620159			428	0.208048	234.73	-0.010729
	372.07	0.618451			429	0.19552	235.21	-0.00925926
	373	0.606912			430	0.188184	235.68	-0.00881834
	374.07	0.609042			431	0.175252	236.16	-0.0112434
	375	0.61134			432	0.162754	236.63	-0.010729
	376.07	0.609523			433	0.155282	237.11	-0.00984715
	377	0.610986			434	0.14779	237.58	-0.00977366
	378.07	0.602482			435	0.136492	238.06	-0.00970018
	379	0.612477			436	0.129245	238.53	-0.0100676
	380.07	0.608035			437	0.122005	239.01	-0.0110964
	381	0.596548			438	0.113751	239.48	-0.0105085
	382.07	0.605249			439	0.108808	239.96	-0.00947972
	383	0.586396			440	0.100915	240.43	-0.0102146
	384.07	0.594442			441	0.0958863	240.9	-0.00911229
	385	0.587539			442	0.0924012	241.38	-0.00881834
	386.07	0.587472			443	0.0857689	241.85	-0.00984715
	387	0.585548			444	0.0832117	242.33	-0.00992063
	388.07	0.569052			445	0.0782539	242.8	-0.00940623
	389	0.571977			446	0.0744561	243.28	-0.010582
	390.07	0.555538			447	0.0720452	243.75	-0.0100676
	391	0.550589			448	0.0698967	244.22	-0.00925926
	392.07	0.542355			449	0.0662174	244.7	-0.0103616
	393	0.537932			450	0.0643437	245.17	-0.0108025
	394.07	0.523723			451	0.0622052	245.65	-0.00800999
	395	0.496621			452	0.0610149	246.12	-0.010729
	396.07	0.502427			453	0.0607551	246.59	-0.0102881
	397	0.477093			454	0.0586242	247.07	-0.00786302
	398.07	0.46395			455	0.0580064	247.54	-0.0110964
	399	0.461886			456	0.0573709	248.02	-0.0100676
	400.07	0.428214			457	0.0563773	248.49	-0.00970018
	401	0.421364			458	0.0560722	248.96	-0.010435
	402.07	0.395717			459	0.0562638	249.44	-0.0095532
	403	0.38064			460	0.0577366	249.91	-0.00947972
	404.06	0.358216			461	0.0576332	250.39	-0.0113904
	404.96	0.34567			462	0.0570708	250.86	-0.0100676
	406.03	0.325069			463	0.0570279	251.33	-0.00918577
	406.93	0.30543			464	0.058541	251.81	-0.0114638
	408	0.289866			465	0.0589067	252.28	-0.0102881
	409.06	0.272676			466	0.0602962	252.75	-0.00874486
	409.96	0.266815			467	0.0603365	253.23	-0.00925926
	411.03	0.244269			468	0.061668	253.7	-0.0110229
	411.93	0.230296			469	0.0617084	254.17	-0.0103616
	413	0.228543			470	0.0640587	254.65	-0.0116108
	414.07	0.208801			471	0.0648606	255.12	-0.00962669
	415	0.195804			472	0.0664267	255.6	-0.00962669
	416.07	0.193614			473	0.068081	256.07	-0.0095532
	417	0.178757			474	0.0686131	256.54	-0.00962669
	418.07	0.168678			475	0.0707742	257.02	-0.010876
	419	0.158183			476	0.0728825	257.49	-0.0095532
	420.07	0.141438			477	0.0743249	257.96	-0.00984715
	421	0.138096			478	0.0766727	258.43	-0.00970018
	422.07	0.123486			479	0.0773637	258.91	-0.00808348
	423	0.110451			480	0.0808967	259.38	-0.010582
	424.07	0.0999079			481	0.0831512	259.85	-0.0121252
	425	0.0942429			482	0.0854133	260.33	-0.0105085
	426.07	0.0878487			483	0.0866515	260.8	-0.00933275
	427	0.0812367			484	0.0909133	261.27	-0.0102146
	428.07	0.0761405			485	0.0851434	261.75	-0.00918577
	429	0.0668643			486	0.103563	262.22	-0.00896531
	430.07	0.0688487			487	0.0954778	262.69	-0.0106555
	431	0.0615633			488	0.0974902	263.17	-0.0105085
	432.07	0.0562608			489	0.102355	263.64	-0.00992063
	433	0.0532519			490	0.10528	264.11	-0.0112434
	434.06	0.0484076			491	0.108253	264.58	-0.0090388
	434.96	0.0422596			492	0.110727	265.06	-0.010435
	436.03	0.0417481			493	0.113811	265.53	-0.0110229
	436.93	0.0367227			494	0.117849	266	-0.0102146
	438	0.0334567			495	0.12029	266.47	-0.0102146
	439.06	0.0323466			496	0.124751	266.95	-0.0112434
	439.96	0.0278747			497	0.12841	267.42	-0.00911229
	441.03	0.0296228			498	0.130301	267.89	-0.00977366
	441.93	0.0249345			499	0.135426	268.36	-0.0110964
	443	0.0211563			500	0.138429	268.84	-0.00962669
	444.06	0.0219532			501	0.142716	269.31	-0.0102146
	444.96	0.0213449			502	0.146746	269.78	-0.00999412
	446.03	0.0204794			503	0.149722	270.25	-0.00962669
	446.93	0.0196641			504	0.154089	270.73	-0.00962669
	448	0.019062			505	0.158341	271.2	-0.0113169
	449.06	0.0184967			506	0.162474	271.67	-0.0100676
	449.96	0.0186611			507	0.167412	272.14	-0.0090388
	451.03	0.0137766			508	0.172067	272.62	-0.0108025
	451.93	0.0125261			509	0.176526	273.09	-0.00962669
	453	0.01116			510	0.181252	273.56	-0.00962669
	454.07	0.00998082			511	0.18592	274.03	-0.0106555
	455	0.0107677			512	0.189932	274.5	-0.00947972
	456.07	0.00814287			513	0.196698	274.98	-0.00889183
	457	0.00824346			514	0.200937	275.45	-0.0102146
	458.07	0.00656591			515	0.205726	275.92	-0.0095532
	459	0.00757549			516	0.211665	276.39	-0.00896531
	460.07	0.00547774			517	0.215987	276.86	-0.00992063
	461	0.00385556			518	0.221212	277.34	-0.00874486
	462.07	0.00412355			519	0.228064	277.81	-0.00859788
	463	0.00423162			520	0.232853	278.28	-0.00727513
	464.06	0.00341959			521	0.238386	278.75	-0.0102146
	464.96	0.00441953			522	0.244178	279.22	-0.00911229
	466.03	0.0041725			523	0.250268	279.69	-0.0105085
	466.93	0.00368792			524	0.255932	280.17	-0.0112434
	468	0.00421358			525	0.261331	280.64	-0.0103616
	469.06	0.0032906			526	0.2687	281.11	-0.0110964
	469.96	0.0035887			527	0.274667	281.58	-0.00918577
	471.03	0.00261535			528	0.281208	282.05	-0.0109494
	471.93	0.00243609			529	0.287767	282.52	-0.00962669
	473	0.00147741			530	0.293048	283	-0.00859788
	474.06	0.00166939			531	0.300207	283.47	-0.010729
	474.96	0.00154637			532	0.307601	283.94	-0.00984715
	476.03	0.0010732			533	0.315605	284.41	-0.00881834
	476.93	0.00103448			534	0.321683	284.88	-0.0095532
	478	0.00104893			535	0.327806	285.35	-0.00881834
	479.06	0.00129553			536	0.333177	285.82	-0.0108025
	479.96	0.00130302			537	0.340768	286.3	-0.0109494
	481.03	0.00134465			538	0.349698	286.77	-0.00859788
	481.93	0.000842661			539	0.355523	287.24	-0.00970018
	483	0.00133481			540	0.363033	287.71	-0.0119782
	484.06	0.000701841			541	0.370805	288.18	-0.00999412
	484.96	0.000890168			542	0.378118	288.65	-0.00918577
	486.03	0.000956198			543	0.385858	289.12	-0.00970018
	486.93	0.000789397			544	0.393486	289.59	-0.0090388
	488	0.00127326			545	0.400161	290.06	-0.00830394
	489.06	0.00065437			546	0.406519	290.53	-0.0102881
	489.96	-0.000104957			547	0.41648	291.01	-0.0101411
	491.03	0.00109209			548	0.425644	291.48	-0.00962669
	491.93	0.000413048			549	0.429681	291.95	-0.0100676
	493	0.000398829			550	0.437958	292.42	-0.00984715
	494.04	0.000627709			551	0.44546	292.89	-0.00720165
	494.94	0.0003435			552	0.456544	293.36	-0.0112434
	495.98	0.000386855			553	0.461595	293.83	-0.00896531
	497.02	0.00042537			554	0.469387	294.3	-0.0074221
	498.07	0.000335325			555	0.477429	294.77	-0.00984715
	498.97	0.000782517			556	0.486614	295.24	-0.00999412
	500.01	0.000435612			557	0.49343	295.71	-0.00918577
	501.05	0.000729293			558	0.502579	296.18	-0.0113169
	501.95	0.000864497			559	0.510407	296.65	-0.00962669
	503	0.00104698			560	0.520045	297.12	-0.0090388
	504.06	0.00130953			561	0.52698	297.6	-0.0113904
	504.96	0.000936208			562	0.532341	298.07	-0.0090388
	506.03	0.000236167			563	0.541929	298.54	-0.00808348
	506.93	0.000921585			564	0.549661	299.01	-0.0102146
	508	0.000638768			565	0.557622	299.48	-0.00992063
	509.06	0.00124206			566	0.566325	299.95	-0.00896531
	509.96	0.00067605			567	0.577668	300.42	-0.00999412
					568	0.585044	300.89	-0.0108025
					569	0.598491	301.36	-0.010582
					570	0.606588	301.83	-0.010582
					571	0.614963	302.3	-0.00992063
					572	0.616085	302.77	-0.00881834
					573	0.628197	303.24	-0.0105085
					574	0.6444	303.71	-0.010876
					575	0.64272	304.18	-0.010729
					576	0.6444	304.65	-0.00881834
					577	0.667855	305.12	-0.00896531
					578	0.674798	305.59	-0.00947972
					579	0.663508	306.06	-0.0102146
					580	0.676911	306.53	-0.0101411
					581	0.70569	307	-0.00992063
					582	0.707805	307.47	-0.00947972
					583	0.676238	307.94	-0.00896531
					584	0.706535	308.41	-0.0100676
					585	0.734161	308.88	-0.00889183
					586	0.717451	309.35	-0.00984715
					587	0.730961	309.82	-0.0103616
					588	0.741761	310.29	-0.0102881
					589	0.734935	310.75	-0.00933275
					590	0.745582	311.22	-0.00992063
					591	0.752709	311.69	-0.00940623
					592	0.765976	312.16	-0.00984715
					593	0.784387	312.63	-0.0108025
					594	0.763852	313.1	-0.00815697
					595	0.787494	313.57	-0.00962669
					596	0.780421	314.04	-0.00962669
					597	0.789469	314.51	-0.0106555
					598	0.79804	314.98	-0.00984715
					599	0.812743	315.45	-0.010729
					600	0.80699	315.92	-0.0100676
					601	0.81511	316.39	-0.00889183
					602	0.816424	316.86	-0.0109494
					603	0.831502	317.33	-0.0090388
					604	0.826174	317.79	-0.0090388
					605	0.830433	318.26	-0.0113169
					606	0.841627	318.73	-0.00889183
					607	0.840755	319.2	-0.00815697
					608	0.846229	319.67	-0.010435
					609	0.851331	320.14	-0.00977366
					610	0.858972	320.61	-0.00845091
					611	0.860924	321.08	-0.0102146
					612	0.863945	321.55	-0.0100676
					613	0.868668	322.01	-0.00734862
					614	0.873493	322.48	-0.0090388
					615	0.879956	322.95	-0.0105085
					616	0.879716	323.42	-0.0085244
					617	0.886558	323.89	-0.00962669
					618	0.890568	324.36	-0.0090388
					619	0.889067	324.83	-0.00947972
					620	0.900115	325.29	-0.010876
					621	0.900229	325.76	-0.00962669
					622	0.906541	326.23	-0.00911229
					623	0.913496	326.7	-0.00999412
					624	0.91915	327.17	-0.00933275
					625	0.920015	327.64	-0.0106555
					626	0.925227	328.11	-0.00940623
					627	0.932485	328.57	-0.00918577
					628	0.937478	329.04	-0.00896531
					629	0.950481	329.51	-0.00918577
					630	0.947295	329.98	-0.0113169
					631	0.947168	330.45	-0.0102146
					632	0.946378	330.91	-0.00815697
					633	0.959758	331.38	-0.0090388
					634	0.953162	331.85	-0.0106555
					635	0.967694	332.32	-0.0109494
					636	0.95675	332.79	-0.00830394
					637	0.961919	333.25	-0.0102146
					638	0.973623	333.72	-0.00940623
					639	0.966048	334.19	-0.00881834
					640	0.966272	334.66	-0.00925926
					641	0.97789	335.13	-0.0095532
					642	0.981186	335.59	-0.00999412
					643	0.981751	336.06	-0.010876
					644	0.980459	336.53	-0.00889183
					645	0.985806	337	-0.0090388
					646	0.979912	337.47	-0.00947972
					647	0.980886	337.93	-0.00867137
					648	0.983685	338.4	-0.00881834
					649	0.990385	338.87	-0.0100676
					650	0.992779	339.34	-0.00881834
					651	0.996582	339.8	-0.00830394
					652	0.999207	340.27	-0.0101411
					653	0.993601	340.74	-0.00992063
					654	1	341.21	-0.00793651
					655	0.99451	341.67	-0.0100676
					656	0.996437	342.14	-0.00889183
					657	0.992871	342.61	-0.00800999
					658	0.996754	343.08	-0.0101411
					659	0.999247	343.54	-0.00992063
					660	0.998057	344.01	-0.00720165
					661	0.999214	344.48	-0.0109494
					662	0.997517	344.94	-0.00911229
					663	0.99838	345.41	-0.00793651
					664	0.996912	345.88	-0.00830394
					665	0.995227	346.35	-0.00918577
					666	0.991119	346.81	-0.00918577
					667	0.990565	347.28	-0.00977366
					668	0.989243	347.75	-0.00881834
					669	0.985571	348.21	-0.00889183
					670	0.982772	348.68	-0.010435
					671	0.979398	349.15	-0.00830394
					672	0.980482	349.61	-0.00800999
					673	0.974997	350.08	-0.00889183
					674	0.970279	350.55	-0.00823045
					675	0.965657	351.01	-0.00889183
					676	0.961821	351.48	-0.00771605
					677	0.957191	351.95	-0.00646678
					678	0.953174	352.41	-0.00551146
					679	0.946879	352.88	-0.0047766
					680	0.941637	353.35	-0.00308642
					681	0.933332	353.81	-0.000808348
					682	0.929093	354.28	0.00169018
					683	0.91887	354.75	0.00558495
					684	0.912974	355.21	0.0090388
					685	0.90553	355.68	0.0144768
					686	0.89781	356.15	0.0216784
					687	0.888818	356.61	0.029321
					688	0.879063	357.08	0.0382863
					689	0.867413	357.55	0.0501911
					690	0.857414	358.01	0.0618754
					691	0.846976	358.48	0.0782628
					692	0.838546	358.95	0.0938419
					693	0.826597	359.41	0.118239
					694	0.815875	359.88	0.141314
					695	0.802166	360.34	0.172693
					696	0.787237	360.81	0.208554
					697	0.776002	361.28	0.244268
					698	0.763144	361.74	0.289095
					699	0.747801	362.21	0.329733
					700	0.732675	362.67	0.398075
					701	0.71787	363.14	0.459362
					702	0.70198	363.61	0.528145
					703	0.687646	364.07	0.612434
					704	0.670844	364.54	0.698633
					705	0.655057	365	0.777704
					706	0.638259	365.47	0.858907
					707	0.622395	365.93	0.928792
					708	0.605294	366.4	0.973325
					709	0.586958	366.87	0.998089
					710	0.569558	367.33	1
					711	0.552907	367.8	0.96965
					712	0.535181	368.26	0.918504
					713	0.517142	368.73	0.834583
					714	0.501028	369.19	0.760435
					715	0.484135	369.66	0.6796
					716	0.466432	370.13	0.592813
					717	0.449261	370.59	0.510802
					718	0.432629	371.06	0.454292
					719	0.41651	371.52	0.401382
					720	0.400255	371.99	0.353175
					721	0.383959	372.45	0.322972
					722	0.369007	372.92	0.293504
					723	0.353299	373.38	0.276382
					724	0.338476	373.85	0.256099
					725	0.32361	374.31	0.241329
					726	0.30981	374.78	0.229203
					727	0.296586	375.24	0.213477
					728	0.282815	375.71	0.201279
					729	0.270357	376.17	0.189888
					730	0.257836	376.64	0.17328
					731	0.245136	377.1	0.159539
					732	0.234573	377.57	0.148148
					733	0.222798	378.03	0.129777
					734	0.21196	378.5	0.113463
					735	0.202031	378.96	0.0989859
					736	0.192153	379.43	0.0875955
					737	0.182893	379.89	0.0735597
					738	0.174286	380.36	0.0648883
					739	0.164444	380.82	0.0573927
					740	0.15762	381.29	0.0501911
					741	0.149043	381.75	0.0446796
					742	0.141851	382.22	0.0390212
					743	0.13452	382.68	0.0377719
					744	0.127953	383.15	0.034759
					745	0.121399	383.61	0.0323339
					746	0.115463	384.07	0.0284392
					747	0.109282	384.54	0.0269694
					748	0.104173	385	0.0259406
					749	0.0986477	385.47	0.0227072
					750	0.0937983	385.93	0.0207966
					751	0.0894734	386.4	0.0216784
					752	0.0853149	386.86	0.0174897
					753	0.0807051	387.33	0.015726
					754	0.0767232	387.79	0.0137419
					755	0.0733137	388.25	0.0095532
					756	0.0693469	388.72	0.0103616
					757	0.0660207	389.18	0.00925926
					758	0.0632795	389.65	0.00654027
					759	0.060107	390.11	0.00558495
					760	0.0571565	390.57	0.00404174
					761	0.0546776	391.04	0.00183715
					762	0.0520297	391.5	0.000146972
					763	0.0495029	391.97	-7.34862e-05
					764	0.0469433	392.43	-0.00330688
					765	0.04541	392.89	-0.00345385
					766	0.0432211	393.36	-0.00235156
					767	0.0416273	393.82	-0.00418871
					768	0.0391484	394.29	-0.00433568
					769	0.0376555	394.75	-0.00271899
					770	0.0357566	395.21	-0.00455614
					771	0.0343595	395.68	-0.00389477
					772	0.0327708	396.14	-0.00507055
					773	0.0318049	396.6	-0.00514403
					774	0.0301557	397.07	-0.00440917
					775	0.0294243	397.53	-0.00462963
					776	0.0281281	398	-0.00536449
					777	0.0269757	398.46	-0.0063933
					778	0.0262721	398.92	-0.0063933
					779	0.0247111	399.39	-0.00749559
					780	0.0240983	399.85	-0.0069077
					781	0.0229635	400.31	-0.00609935
					782	0.0221817	400.78	-0.00661376
					783	0.0215412	401.24	-0.00536449
					784	0.0204341	401.7	-0.00727513
					785	0.0198894	402.17	-0.00749559
					786	0.0191707	402.63	-0.00595238
					787	0.0185075	403.09	-0.00720165
					788	0.0182528	403.56	-0.00749559
					789	0.0173147	404.02	-0.0069077
					790	0.0171482	404.48	-0.00867137
					791	0.0162807	404.95	-0.0074221
					792	0.0158369	405.41	-0.00720165
					793	0.015214	405.87	-0.00874486
					794	0.0147803	406.33	-0.00815697
					795	0.0145583	406.8	-0.00734862
					796	0.0141372	407.26	-0.00918577
					797	0.0135799	407.72	-0.00830394
					798	0.0130352	408.19	-0.00646678
					799	0.012894	408.65	-0.00793651
					800	0.0124854	409.11	-0.00867137
							409.57	-0.00786302
							410.04	-0.00992063
							410.5	-0.00867137
							410.96	-0.00712816
							411.43	-0.00786302
							411.89	-0.00940623
							412.35	-0.00698119
							412.81	-0.00764256
							413.28	-0.00793651
							413.74	-0.00771605
							414.2	-0.0095532
							414.66	-0.00712816
							415.13	-0.00543798
							415.59	-0.00889183
							416.05	-0.00771605
							416.51	-0.00734862
							416.98	-0.00771605
							417.44	-0.00925926
							417.9	-0.00764256
							418.36	-0.0090388
							418.82	-0.00771605
							419.29	-0.00683422
							419.75	-0.00756908
							420.21	-0.00786302
							420.67	-0.00808348
							421.13	-0.00815697
							421.6	-0.00764256
							422.06	-0.0069077
							422.52	-0.00580541
							422.98	-0.00646678
							423.44	-0.00764256
							423.91	-0.00727513
							424.37	-0.00771605
							424.83	-0.00800999
							425.29	-0.00683422
							425.75	-0.00800999
							426.21	-0.00896531
							426.68	-0.00808348
							427.14	-0.0074221
							427.6	-0.00896531
							428.06	-0.00859788
							428.52	-0.00720165
							428.98	-0.00683422
							429.45	-0.00867137
							429.91	-0.00778954
							430.37	-0.0095532
							430.83	-0.0090388
							431.29	-0.00727513
							431.75	-0.00896531
							432.21	-0.0074221
							432.68	-0.00646678
							433.14	-0.00778954
							433.6	-0.00705467
							434.06	-0.00646678
							434.52	-0.00815697
							434.98	-0.00859788
							435.44	-0.00683422
							435.9	-0.00734862
							436.36	-0.00756908
							436.83	-0.00771605
							437.29	-0.00845091
							437.75	-0.00764256
							438.21	-0.00734862
							438.67	-0.00705467
							439.13	-0.00845091
							439.59	-0.00676073
							440.05	-0.00778954
							440.51	-0.00698119
							440.97	-0.00587889
							441.43	-0.00764256
							441.89	-0.0069077
							442.35	-0.00698119
							442.81	-0.00800999
							443.28	-0.00771605
							443.74	-0.00734862
							444.2	-0.00874486
							444.66	-0.00624633
							445.12	-0.00749559
							445.58	-0.00617284
							446.04	-0.00823045
							446.5	-0.00830394
							446.96	-0.00602587
							447.42	-0.00698119
							447.88	-0.00756908
							448.34	-0.00646678
							448.8	-0.00587889
							449.26	-0.00698119
							449.72	-0.00551146
							450.18	-0.00631981
							450.64	-0.00565844
							451.1	-0.00727513
							451.56	-0.00720165
							452.02	-0.00778954
							452.48	-0.00712816
							452.94	-0.0063933
							453.4	-0.00786302
							453.86	-0.00683422
							454.32	-0.00573192
							454.78	-0.00734862
							455.24	-0.00734862
							455.7	-0.00631981
							456.16	-0.00749559
							456.62	-0.00499706
							457.08	-0.00521752
							457.54	-0.00727513
							458	-0.00712816
							458.46	-0.00631981
							458.92	-0.00617284
							459.38	-0.00617284
							459.83	-0.00455614
							460.29	-0.00668724
							460.75	-0.00698119
							461.21	-0.00345385
							461.67	-0.00462963
							462.13	-0.00705467
							462.59	-0.00536449
							463.05	-0.00654027
							463.51	-0.00800999
							463.97	-0.00485009
							464.43	-0.00705467
							464.89	-0.00624633
							465.35	-0.00521752
							465.8	-0.00551146
							466.26	-0.00624633
							466.72	-0.00448266
							467.18	-0.00492357
							467.64	-0.00543798
							468.1	-0.00815697
							468.56	-0.00587889
							469.02	-0.00507055
							469.48	-0.0063933
							469.93	-0.00389477
							470.39	-0.00367431
							470.85	-0.00624633
							471.31	-0.00558495
							471.77	-0.0037478
							472.23	-0.00580541
							472.69	-0.00492357
							473.15	-0.00330688
							473.6	-0.00661376
							474.06	-0.00507055
							474.52	-0.00352734
							474.98	-0.00507055
							475.44	-0.00367431
							475.9	-0.00389477
							476.35	-0.00315991
							476.81	-0.00492357
							477.27	-0.00382128
							477.73	-0.00360082
							478.19	-0.00352734
							478.65	-0.00249853
							479.1	-0.00345385
							479.56	-0.00367431
							480.02	-0.00227807
							480.48	-0.00433568
							480.94	-0.00271899
							481.39	-0.00235156
							481.85	-0.00345385
							482.31	-0.00176367
							482.77	-0.00220459
							483.23	-0.00323339
							483.68	-0.00396825
							484.14	-0.00227807
							484.6	-0.0037478
							485.06	-0.00323339
							485.52	-0.00095532
							485.97	-0.00242504
							486.43	-0.00271899
							486.89	-0.00227807
							487.35	0.0063933
							487.8	-0.000661376
							488.26	-0.000367431
							488.72	-0.00169018
							489.18	-0.00235156
							489.63	-0.00154321
							490.09	-0.00124927
							490.55	-0.00095532
							491.01	-0.00220459
							491.46	-0.000661376
							491.92	-0.00183715
							492.38	-0.00102881
							492.84	-0.00169018
							493.29	-0.000514403
							493.75	-0.00169018
							494.21	-0.00117578
							494.66	-0.000440917
							495.12	-0.00338036
							495.58	-0.00095532
							496.04	0.000146972
							496.49	-0.00095532
							496.95	-0.00154321
							497.41	-0.000808348
							497.86	-0.00124927
							498.32	-0.000293945
							498.78	-0.000881834
							499.23	-0.00367431
							499.69	-0.000220459
							500.15	0.00205761
							500.6	-0.000367431
							501.06	-0.0016167
							501.52	0.000367431
							501.97	-0.00169018
							502.43	0.000146972
							502.89	7.34862e-05
							503.34	-0.00117578
							503.8	-0.000661376
							504.26	-7.34862e-05
							504.71	-0.00154321
							505.17	0.00102881
							505.63	0.00198413
							506.08	-0.000293945
							506.54	-0.000808348
							507	0.00205761
							507.45	0.000808348
							507.91	-0.000734862
							508.37	0.000808348
							508.82	0.00146972
							509.28	0.000367431
							509.73	-0.000146972
							510.19	0.000881834
							510.65	0.000881834
							511.1	0.00095532
							511.56	0.000587889
							512.01	0.000220459
							512.47	0.00110229
							512.93	-0.000220459
							513.38	0.00198413
							513.84	0.000146972
							514.29	7.34862e-05
							514.75	0.00139624
							515.21	0.000881834
							515.66	7.34862e-05
							516.12	-0.000220459
							516.57	-0.000734862
							517.03	-0.000293945
							517.48	0.00102881
							517.94	-0.00191064
							518.4	-0.000587889
							518.85	0.00176367
							519.31	-0.00176367
							519.76	0.00110229
							520.22	0.0016167
							520.67	-0.000514403
							521.13	0.00132275
							521.58	0.00315991
							522.04	7.34862e-05
							522.49	0
							522.95	0.00183715
							523.41	0.000220459
							523.86	0.00176367
							524.32	0.00485009
							524.77	0.00227807
							525.23	0.000661376
							525.68	0.00117578
							526.14	0.000146972
							526.59	0.00235156
							527.05	0.00198413
							527.5	-0.000587889
							527.96	0.0021311
							528.41	0.00249853
							528.87	0.00124927
							529.32	0.000293945
							529.78	0.00330688
							530.23	-0.000293945
							530.69	0.00257202
							531.14	0.00227807
							531.6	0.00271899
							532.05	0.0026455
							532.5	0.000661376
							532.96	0.0016167
							533.41	0.00183715
							533.87	0.00198413
							534.32	0.00132275
							534.78	0.0016167
							535.23	0.00198413
							535.69	0.00249853
							536.14	0.000808348
							536.6	0.00169018
							537.05	0.000808348
							537.5	0.00154321
							537.96	0.0026455
							538.41	0.000734862
							538.87	0.00154321
							539.32	-0.000808348
							539.78	0.00235156
							540.23	0.00227807
							540.68	0.000367431
							541.14	-0.000808348
							541.59	0.00102881
							542.05	0.00146972
							542.5	0.000661376
							542.95	0.00323339
							543.41	0.00110229
							543.86	0.00220459
							544.32	0.00271899
							544.77	0.000440917
							545.22	0.00117578
							545.68	0.00654027
							546.13	0.00139624
							546.59	0.00220459
							547.04	0.00301293
							547.49	0.000661376
							547.95	0.000440917
							548.4	0.00139624
							548.85	0.00110229
							549.31	0.00169018
							549.76	0.00176367
							550.22	0.00183715
							550.67	0.00271899
							551.12	0.00220459
							551.58	0.00169018
							552.03	0.00191064
							552.48	0.00301293
							552.94	0.000587889
							553.39	0.00235156
							553.84	0.00176367
							554.3	0.00257202
							554.75	0
							555.2	0.00169018
							555.66	0.00183715
							556.11	0.00198413
							556.56	0.00146972
							557.02	0.000661376
							557.47	-7.34862e-05
							557.92	0.000220459
							558.37	0.000881834
							558.83	0.00110229
							559.28	0.00154321
							559.73	0.00132275
							560.19	0.00220459
							560.64	0.00110229
							561.09	0.00257202
							561.55	0.00095532
							562	0.000146972
							562.45	0.000808348
							562.9	0.000514403
							563.36	-0.00095532
							563.81	0.00102881
							564.26	0.0016167
							564.71	0.00139624
							565.17	0.000734862
							565.62	0.00198413
							566.07	-7.34862e-05
							566.52	0.00110229
							566.98	0.000734862
							567.43	-0.00110229
							567.88	0.000587889
							568.33	0.00176367
							568.79	-0.000587889
							569.24	-0.000367431
							569.69	0.00154321
							570.14	-0.000514403
							570.6	0.00102881
							571.05	0.00139624
							571.5	-0.00132275
							571.95	7.34862e-05
							572.4	0.00102881
							572.86	-0.000220459
							573.31	0
							573.76	0.000587889
							574.21	0.000440917
							574.66	7.34862e-05
							575.12	0.000808348
							575.57	0.00124927
							576.02	0.000220459
							576.47	0.00095532
							576.92	0.000220459
							577.38	-7.34862e-05
							577.83	0.000293945
							578.28	-0.000808348
							578.73	-0.000808348
							579.18	-0.00110229
							579.63	-0.000514403
							580.09	0.000367431
							580.54	-0.00132275
							580.99	-0.00102881
							581.44	-0.00139624
							581.89	0.00124927
							582.34	-0.000146972
							582.8	0.000514403
							583.25	-0.00132275
							583.7	0.000367431
							584.15	0.00102881
							584.6	-0.000293945
							585.05	-0.00102881
							585.5	-0.000881834
							585.96	-0.00154321
							586.41	-0.00095532
							586.86	-0.00154321
							587.31	-0.00220459
							587.76	-0.000367431
							588.21	0
							588.66	-0.00198413
							589.11	-0.00110229
							589.56	-7.34862e-05
							590.02	-0.00382128
							590.47	-0.00220459
							590.92	-0.00176367
							591.37	-0.00205761
							591.82	-0.00169018
							592.27	-0.000734862
							592.72	-0.0026455
							593.17	-0.00117578
							593.62	0.000146972
							594.07	-0.00198413
							594.52	-0.00257202
							594.98	-0.00191064
							595.43	-0.00315991
							595.88	-0.00169018
							596.33	-0.00176367
							596.78	-0.00249853
							597.23	-0.00169018
							597.68	-0.0016167
							598.13	-0.00220459
							598.58	-0.00286596
							599.03	-0.00235156
							599.48	-0.00257202
							599.93	-0.0021311
							600.38	-0.00183715
							600.83	-0.00286596
							601.28	-0.00382128
							601.73	-0.00176367
							602.18	-0.00220459
							602.63	-0.0021311
							603.08	-0.00308642
							603.53	-0.00132275
							603.98	-0.00198413
							604.43	-0.00220459
							604.88	-0.00396825
							605.33	-0.00220459
							605.78	-0.00220459
							606.23	-0.00198413
							606.68	-0.00235156
							607.13	-0.00345385
							607.58	-0.00279248
							608.03	-0.00132275
							608.48	-0.00330688
							608.93	-0.00139624
							609.38	-0.00242504
							609.83	-0.0042622
							610.28	-0.00338036
							610.73	-0.00360082
							611.18	-0.00455614
							611.63	-0.00433568
							612.08	-0.00191064
							612.53	-0.00345385
							612.98	-0.00323339
							613.43	-0.00242504
							613.88	-0.00367431
							614.33	-0.00411523
							614.78	-0.00308642
							615.23	-0.00360082
							615.68	-0.00271899
							616.13	-0.00132275
							616.58	-0.0037478
							617.03	-0.00389477
							617.48	-0.00198413
							617.92	-0.00308642
							618.37	-0.00235156
							618.82	-0.00249853
							619.27	-0.00404174
							619.72	-0.00470312
							620.17	-0.00323339
							620.62	-0.00470312
							621.07	-0.0037478
							621.52	-0.00382128
							621.97	-0.00617284
							622.42	-0.00433568
							622.86	-0.00440917
							623.31	-0.00389477
							623.76	-0.00315991
							624.21	-0.00293945
							624.66	-0.00529101
							625.11	-0.00448266
							625.56	-0.00418871
							626.01	-0.00433568
							626.46	-0.00389477
							626.9	-0.00543798
							627.35	-0.00580541
							627.8	-0.00514403
							628.25	-0.00595238
							628.7	-0.00624633
							629.15	-0.00418871
							629.6	-0.00338036
							630.04	-0.00455614
							630.49	-0.00249853
							630.94	-0.00580541
							631.39	-0.00411523
							631.84	-0.0047766
							632.29	-0.00602587
							632.73	-0.00543798
							633.18	-0.00448266
							633.63	-0.00631981
							634.08	-0.00573192
							634.53	-0.00411523
							634.98	-0.00624633
							635.42	-0.00551146
							635.87	-0.00330688
							636.32	-0.00595238
							636.77	-0.00580541
							637.22	-0.00462963
							637.67	-0.00727513
							638.11	-0.00551146
							638.56	-0.00521752
							639.01	-0.00624633
							639.46	-0.00573192
							639.9	-0.00580541
							640.35	-0.00602587
							640.8	-0.00521752
							641.25	-0.00507055
							641.7	-0.00565844
							642.14	-0.0047766
							642.59	-0.00418871
							643.04	-0.00521752
							643.49	-0.00617284
							643.93	-0.00668724
							644.38	-0.00609935
							644.83	-0.00631981
							645.28	-0.00705467
							645.73	-0.00859788
							646.17	-0.00558495
							646.62	-0.00624633
							647.07	-0.00507055
							647.52	-0.00587889
							647.96	-0.00705467
							648.41	-0.00631981
							648.86	-0.00470312
							649.3	-0.0074221
							649.75	-0.00756908
							650.2	-0.00668724
							650.65	-0.00808348
							651.09	-0.00771605
							651.54	-0.00756908
							651.99	-0.00734862
							652.44	-0.00602587
							652.88	-0.00609935
							653.33	-0.00859788
							653.78	-0.00764256
							654.22	-0.00580541
							654.67	-0.00933275
							655.12	-0.00771605
							655.56	-0.00720165
							656.01	-0.00793651
							656.46	-0.00867137
							656.91	-0.00705467
							657.35	-0.00845091
							657.8	-0.00793651
							658.25	-0.00683422
							658.69	-0.00749559
							659.14	-0.00815697
							659.59	-0.00609935
							660.03	-0.00661376
							660.48	-0.00845091
							660.93	-0.00661376
							661.37	-0.00889183
							661.82	-0.00683422
							662.27	-0.00558495
							662.71	-0.00617284
							663.16	-0.0074221
							663.6	-0.00565844
							664.05	-0.00764256
							664.5	-0.00668724
							664.94	-0.00808348
							665.39	-0.00727513
							665.84	-0.00756908
							666.28	-0.00580541
							666.73	-0.00727513
							667.18	-0.00712816
							667.62	-0.00683422
							668.07	-0.00764256
							668.51	-0.00756908
							668.96	-0.00676073
							669.41	-0.0074221
							669.85	-0.00727513
							670.3	-0.00830394
							670.74	-0.00668724
							671.19	-0.00683422
							671.64	-0.00756908
							672.08	-0.00712816
							672.53	-0.00720165
							672.97	-0.00925926
							673.42	-0.00683422
							673.87	-0.00668724
							674.31	-0.00749559
							674.76	-0.0074221
							675.2	-0.00543798
							675.65	-0.0074221
							676.09	-0.00793651
							676.54	-0.00609935
							676.99	-0.00830394
							677.43	-0.00764256
							677.88	-0.00580541
							678.32	-0.00823045
							678.77	-0.00793651
							679.21	-0.00720165
							679.66	-0.00999412
							680.1	-0.00720165
							680.55	-0.00683422
							681	-0.00925926
							681.44	-0.00705467
							681.89	-0.0074221
							682.33	-0.00918577
							682.78	-0.00756908
							683.22	-0.00654027
							683.67	-0.0085244
							684.11	-0.00867137
							684.56	-0.00756908
							685	-0.0101411
							685.45	-0.00815697
							685.89	-0.00676073
							686.34	-0.00786302
							686.78	-0.00756908
							687.23	-0.00925926
							687.67	-0.00881834
							688.12	-0.00984715
							688.56	-0.00992063
							689.01	-0.00859788
							689.45	-0.0095532
							689.9	-0.00874486
							690.34	-0.00962669
							690.79	-0.00874486
							691.23	-0.00874486
							691.68	-0.00815697
							692.12	-0.0095532
							692.57	-0.00793651
							693.01	-0.0090388
							693.46	-0.00867137
							693.9	-0.0101411
							694.34	-0.00933275
							694.79	-0.00896531
							695.23	-0.00977366
							695.68	-0.00867137
							696.12	-0.00786302
							696.57	-0.00911229
							697.01	-0.00859788
							697.46	-0.00705467
							697.9	-0.00896531
							698.34	-0.0090388
							698.79	-0.00764256
							699.23	-0.00962669
							699.68	-0.00874486
							700.12	-0.00800999
							700.57	-0.0106555
							701.01	-0.0095532
							701.45	-0.0085244
							701.9	-0.00911229
							702.34	-0.00896531
							702.79	-0.00734862
							703.23	-0.0090388
							703.67	-0.00889183
							704.12	-0.00874486
							704.56	-0.00933275
							705.01	-0.00800999
							705.45	-0.00889183
							705.89	-0.00940623
							706.34	-0.00925926
							706.78	-0.0090388
							707.23	-0.00992063
							707.67	-0.0103616
							708.11	-0.0074221
							708.56	-0.00977366
							709	-0.00786302
							709.44	-0.00845091
							709.89	-0.00815697
							710.33	-0.00918577
							710.77	-0.00823045
							711.22	-0.00889183
							711.66	-0.00992063
							712.11	-0.00889183
							712.55	-0.00933275
							712.99	-0.00933275
							713.44	-0.00837743
							713.88	-0.0090388
							714.32	-0.00881834
							714.77	-0.00830394
							715.21	-0.00992063
							715.65	-0.0100676
							716.1	-0.00947972
							716.54	-0.00977366
							716.98	-0.00756908
							717.43	-0.00867137
							717.87	-0.010582
							718.31	-0.00962669
							718.75	-0.00808348
							719.2	-0.00933275
							719.64	-0.00396825
							720.08	-0.0102146
							720.53	-0.00874486
							720.97	-0.00845091
							721.41	-0.0110964
							721.86	-0.00970018
							722.3	-0.00881834
							722.74	-0.010582
							723.18	-0.00896531
							723.63	-0.00756908
							724.07	-0.0108025
							724.51	-0.0101411
							724.96	-0.00698119
							725.4	-0.0100676
							725.84	-0.00874486
							726.28	-0.00881834
							726.73	-0.010435
							727.17	-0.0102146
							727.61	-0.00786302
							728.05	-0.010582
							728.5	-0.010729
							728.94	-0.00970018
							729.38	-0.00947972
							729.82	-0.010582
							730.27	-0.00889183
							730.71	-0.0112434
							731.15	-0.00992063
							731.59	-0.00933275
							732.04	-0.00867137
							732.48	-0.00992063
							732.92	-0.010582
							733.36	-0.00970018
							733.8	-0.00896531
							734.25	-0.00933275
							734.69	-0.00881834
							735.13	-0.010435
							735.57	-0.00933275
							736.02	-0.00874486
							736.46	-0.010729
							736.9	-0.00947972
							737.34	-0.00962669
							737.78	-0.0102146
							738.23	-0.0109494
							738.67	-0.0106555
							739.11	-0.00845091
							739.55	-0.00970018
							739.99	-0.00933275
							740.43	-0.00947972
							740.88	-0.0110964
							741.32	-0.0108025
							741.76	-0.00786302
							742.2	-0.00992063
							742.64	-0.0095532
							743.09	-0.00933275
							743.53	-0.0109494
							743.97	-0.010729
							744.41	-0.0069077
							744.85	-0.00992063
							745.29	-0.00977366
							745.73	-0.00778954
							746.18	-0.0095532
							746.62	-0.0103616
							747.06	-0.00859788
							747.5	-0.010435
							747.94	-0.0102146
							748.38	-0.00933275
							748.82	-0.0110229
							749.27	-0.010876
							749.71	-0.00992063
							750.15	-0.00815697
							750.59	-0.00837743
							751.03	-0.0090388
							751.47	-0.0095532
							751.91	-0.010435
							752.35	-0.00764256
							752.8	-0.0109494
							753.24	-0.00925926
							753.68	-0.00823045
							754.12	-0.00896531
							754.56	-0.00933275
							755	-0.00859788
							755.44	-0.00992063
							755.88	-0.010435
							756.32	-0.0108025
							756.76	-0.00984715
							757.2	-0.00992063
							757.65	-0.0102146
							758.09	-0.0095532
							758.53	-0.0095532
							758.97	-0.0105085
							759.41	-0.00977366
							759.85	-0.0095532
							760.29	-0.0102146
							760.73	-0.0106555
							761.17	-0.0109494
							761.61	-0.0111699
							762.05	-0.010582
							762.49	-0.0095532
							762.93	-0.0119782
							763.37	-0.0095532
							763.81	-0.00992063
							764.25	-0.010435
							764.69	-0.00977366
							765.13	-0.00947972
							765.58	-0.010876
							766.02	-0.010435
							766.46	-0.00815697
							766.9	-0.0102146
							767.34	-0.00925926
							767.78	-0.00859788
							768.22	-0.0110229
							768.66	-0.0102146
							769.1	-0.00786302
							769.54	-0.010876
							769.98	-0.0102146
							770.42	-0.0085244
							770.86	-0.0100676
							771.3	-0.0100676
							771.74	-0.00874486
							772.18	-0.00977366
							772.62	-0.0109494
							773.06	-0.00859788
							773.5	-0.0095532
							773.94	-0.0095532
							774.38	-0.00940623
							774.82	-0.0105085
							775.26	-0.00889183
							775.7	-0.00977366
							776.14	-0.00859788
							776.58	-0.0102146
							777.01	-0.0101411
							777.45	-0.0095532
							777.89	-0.00984715
							778.33	-0.0108025
							778.77	-0.00889183
							779.21	-0.00947972
							779.65	-0.00992063
							780.09	-0.00933275
							780.53	-0.00984715
							780.97	-0.0102146
							781.41	-0.00940623
							781.85	-0.0095532
							782.29	-0.0102146
							782.73	-0.0090388
							783.17	-0.00940623
							783.61	-0.00977366
							784.05	-0.00970018
							784.49	-0.00940623
							784.92	-0.0102146
							785.36	-0.0112434
							785.8	-0.00925926
							786.24	-0.00992063
							786.68	-0.00874486
							787.12	-0.0085244
							787.56	-0.0116108
							788	-0.0103616
							788.44	-0.00845091
							788.88	-0.0102146
							789.32	-0.0100676
							789.75	-0.00867137
							790.19	-0.00992063
							790.63	-0.00984715
							791.07	-0.00940623
							791.51	-0.0108025
							791.95	-0.0118313
							792.39	-0.00830394
							792.83	-0.0111699
							793.26	-0.0111699
							793.7	-0.00845091
							794.14	-0.0095532
							794.58	-0.00947972
							795.02	-0.00771605
							795.46	-0.00992063
							795.9	-0.00889183
							796.33	-0.00918577
							796.77	-0.00889183
							797.21	-0.00874486
							797.65	-0.00940623
							798.09	-0.00727513
							798.53	-0.0102146
							798.97	-0.010435
							799.4	-0.00984715
							799.84	-0.00925926
							800.28	-0.00977366
							800.72	-0.0095532
							801.16	-0.0103616
							801.6	-0.0108025
							802.03	-0.010435
							802.47	-0.0101411
							802.91	-0.0122722
							803.35	-0.010729
							803.79	-0.0095532
							804.22	-0.010729
							804.66	-0.0112434
							805.1	-0.00874486
							805.54	-0.0106555
							805.98	-0.0100676
							806.41	-0.00970018
							806.85	-0.0108025
							807.29	-0.010435
							807.73	-0.00867137
							808.17	-0.00999412
							808.6	-0.00962669
							809.04	-0.0106555
							809.48	-0.0095532
							809.92	-0.00999412
							810.35	-0.00918577
							810.79	-0.0105085
							811.23	-0.010876
							811.67	-0.0100676
							812.11	-0.0110964
							812.54	-0.00889183
							812.98	-0.00874486
							813.42	-0.010876
							813.86	-0.0115373
							814.29	-0.00896531
							814.73	-0.0110964
							815.17	-0.00977366
							815.61	-0.00940623
							816.04	-0.010435
							816.48	-0.010729
							816.92	-0.00984715
							817.36	-0.0095532
							817.79	-0.00933275
							818.23	-0.00874486
							818.67	-0.00933275
							819.1	-0.010876
							819.54	-0.00962669
							819.98	-0.00977366
							820.42	-0.0102146
							820.85	-0.0110229
							821.29	-0.0110964
							821.73	-0.010729
							822.16	-0.00992063
							822.6	-0.0103616
							823.04	-0.010729
							823.48	-0.0113904
							823.91	-0.0109494
							824.35	-0.0111699
							824.79	-0.010435
							825.22	-0.00992063
							825.66	-0.010582
							826.1	-0.0110964
							826.53	-0.0102146
							826.97	-0.0102146
							827.41	-0.0112434
							827.84	-0.0095532
							828.28	-0.00896531
							828.72	-0.0109494
							829.15	-0.00918577
							829.59	-0.0103616
							830.03	-0.010729
							830.46	-0.00947972
							830.9	-0.00889183
							831.34	-0.0111699
							831.77	-0.0105085
							832.21	-0.00984715
							832.65	-0.0105085
							833.08	-0.0116843
							833.52	-0.00940623
							833.96	-0.00962669
							834.39	-0.0090388
							834.83	-0.010876
							835.26	-0.0111699
							835.7	-0.00999412
							836.14	-0.00962669
							836.57	-0.010876
							837.01	-0.0109494
							837.45	-0.00823045
							837.88	-0.0102146
							838.32	-0.00962669
							838.75	-0.00992063
							839.19	-0.00999412
							839.63	-0.00999412
							840.06	-0.0101411
							840.5	-0.00970018
							840.93	-0.00977366
							841.37	-0.00896531
							841.81	-0.00984715
							842.24	-0.0114638
							842.68	-0.0119048
							843.11	-0.010876
							843.55	-0.00925926
							843.99	-0.00889183
							844.42	-0.00970018
							844.86	-0.0101411
							845.29	-0.010876
							845.73	-0.0106555
							846.16	-0.0110964
							846.6	-0.0108025
							847.04	-0.00970018
							847.47	-0.00977366
							847.91	-0.0106555
							848.34	-0.010435
							848.78	-0.0102146
							849.21	-0.0102146
							849.65	-0.00911229
							850.08	-0.010435
							850.52	-0.0111699
							850.96	-0.0101411
							851.39	-0.00947972
							851.83	-0.00984715
							852.26	-0.0113904
							852.7	-0.00925926
							853.13	-0.0112434
							853.57	-0.0102146
							854	-0.0085244
							854.44	-0.0111699
							854.87	-0.010876
							855.31	-0.00859788
							855.74	-0.0100676
							856.18	-0.00845091
							856.61	-0.00867137
							857.05	-0.0108025
							857.48	-0.00947972
							857.92	-0.00947972
							858.35	-0.010729
							858.79	-0.0100676
							859.22	-0.0090388
							859.66	-0.0108025
							860.09	-0.00933275
							860.53	-0.00874486
							860.96	-0.00925926
							861.4	-0.010435
							861.83	-0.0109494
							862.27	-0.0095532
							862.7	-0.00947972
							863.14	-0.0110229
							863.57	-0.0103616
							864.01	-0.00992063
							864.44	-0.010876
							864.88	-0.00947972
							865.31	-0.0105085
							865.75	-0.0110964
							866.18	-0.0108025
							866.61	-0.0106555
							867.05	-0.0109494
							867.48	-0.0103616
							867.92	-0.00918577
							868.35	-0.0112434
							868.79	-0.00970018
							869.22	-0.00992063
							869.66	-0.010582
							870.09	-0.0103616
							870.52	-0.00881834
							870.96	-0.0109494
							871.39	-0.0117578
							871.83	-0.00992063
							872.26	-0.0105085
							872.7	-0.00896531
							873.13	-0.00918577
							873.56	-0.0108025
							874	-0.0108025
							874.43	-0.00867137
							874.87	-0.00970018
							875.3	-0.0105085
							875.73	-0.00947972
							876.17	-0.0112434
							876.6	-0.00962669
							877.04	-0.00918577
							877.47	-0.00984715
							877.9	-0.010435
							878.34	-0.00992063
							878.77	-0.0111699
							879.21	-0.0106555
							879.64	-0.0103616
							880.07	-0.0110229
							880.51	-0.0100676
							880.94	-0.0108025
							881.37	-0.0113904
							881.81	-0.0103616
							882.24	-0.00984715
							882.68	-0.0105085
							883.11	-0.0100676
							883.54	-0.00999412
							883.98	-0.00962669
							884.41	-0.00970018
							884.84	-0.00992063
							885.28	-0.0103616
							885.71	-0.0108025
							886.14	-0.00933275
							886.58	-0.00867137
							887.01	-0.010729
							887.44	-0.010435
							887.88	-0.010876
							888.31	-0.00925926
							888.74	-0.0119782
							889.18	-0.00918577
							889.61	-0.0100676
							890.04	-0.0105085
							890.48	-0.0112434
							890.91	-0.00962669
							891.34	-0.0110964
							891.78	-0.010729
							892.21	-0.0101411
							892.64	-0.00999412
							893.08	-0.0103616
							893.51	-0.0106555
							893.94	-0.0119048
							894.38	-0.0090388
							894.81	-0.00896531
							895.24	-0.00881834
							895.67	-0.00940623
							896.11	-0.00727513
							896.54	-0.0114638
							896.97	-0.00977366
							897.41	-0.00845091
							897.84	-0.00984715
							898.27	-0.0106555
							898.7	-0.00889183
							899.14	-0.0110964
							899.57	-0.0102881
							900	-0.00874486
							900.43	-0.0122722
							900.87	-0.0119048
							901.3	-0.00823045
							901.73	-0.00911229
							902.17	-0.00992063
							902.6	-0.00962669
							903.03	-0.010582
							903.46	-0.010582
							903.9	-0.00925926
							904.33	-0.0102146
							904.76	-0.0113904
							905.19	-0.010582
							905.62	-0.010582
							906.06	-0.0102146
							906.49	-0.00992063
							906.92	-0.00837743
							907.35	-0.010435
							907.79	-0.00962669
							908.22	-0.0109494
							908.65	-0.0113904
							909.08	-0.00970018
							909.52	-0.0102146
							909.95	-0.0105085
							910.38	-0.0106555
							910.81	-0.0105085
							911.24	-0.00999412
							911.68	-0.0105085
							912.11	-0.00896531
							912.54	-0.00896531
							912.97	-0.0105085
							913.4	-0.00977366
							913.84	-0.00911229
							914.27	-0.0113904
							914.7	-0.00925926
							915.13	-0.00918577
							915.56	-0.0113169
							916	-0.00933275
							916.43	-0.00962669
							916.86	-0.00999412
							917.29	-0.00977366
							917.72	-0.00925926
							918.15	-0.010729
							918.59	-0.0110229
							919.02	-0.00859788
							919.45	-0.0110964
							919.88	-0.0111699
							920.31	-0.00940623
							920.74	-0.0121252
							921.18	-0.0102146
							921.61	-0.00815697
							922.04	-0.010582
							922.47	-0.0121987
							922.9	-0.00962669
							923.33	-0.00992063
							923.76	-0.010582
							924.2	-0.00823045
							924.63	-0.00984715
							925.06	-0.00947972
							925.49	-0.00999412
							925.92	-0.0115373
							926.35	-0.00992063
							926.78	-0.00977366
							927.21	-0.00977366
							927.65	-0.00984715
							928.08	-0.0115373
							928.51	-0.0108025
							928.94	-0.010876
							929.37	-0.00970018
							929.8	-0.0105085
							930.23	-0.010582
							930.66	-0.010729
							931.09	-0.00933275
							931.53	-0.0100676
							931.96	-0.0127866
							932.39	-0.00992063
							932.82	-0.0105085
							933.25	-0.00984715
							933.68	-0.0109494
							934.11	-0.00940623
							934.54	-0.0116843
							934.97	-0.0102146
							935.4	-0.0095532
							935.83	-0.0115373
							936.26	-0.0101411
							936.7	-0.00999412
							937.13	-0.0106555
							937.56	-0.00771605
							937.99	-0.00999412
							938.42	-0.0124192
							938.85	-0.0101411
							939.28	-0.00970018
							939.71	-0.0113169
							940.14	-0.00992063
							940.57	-0.00933275
							941	-0.0112434
							941.43	-0.0100676
							941.86	-0.0102146
							942.29	-0.0102881
							942.72	-0.0109494
							943.15	-0.0100676
							943.58	-0.0116108
							944.01	-0.0108025
							944.44	-0.010582
							944.87	-0.0113169
							945.3	-0.0105085
							945.73	-0.0100676
							946.16	-0.00947972
							946.59	-0.00977366
							947.03	-0.0101411
							947.46	-0.00984715
							947.89	-0.00999412
							948.32	-0.00984715
							948.75	-0.00962669
							949.18	-0.00970018
							949.61	-0.010582
							950.04	-0.0110964
							950.47	-0.0112434
							950.9	-0.0113904
							951.33	-0.00940623
							951.76	-0.0116843
							952.19	-0.0120517
							952.61	-0.0106555
							953.04	-0.0106555
							953.47	-0.0103616
							953.9	-0.0105085
							954.33	-0.0108025
							954.76	-0.00984715
							955.19	-0.00925926
							955.62	-0.010435
							956.05	-0.0119782
							956.48	-0.00918577
							956.91	-0.0085244
							957.34	-0.0111699
							957.77	-0.00947972
							958.2	-0.00984715
							958.63	-0.010729
							959.06	-0.0109494
							959.49	-0.0085244
							959.92	-0.0117578
							960.35	-0.00859788
							960.78	-0.00808348
							961.21	-0.010435
							961.64	-0.0118313
							962.07	-0.00830394
							962.5	-0.0111699
							962.92	-0.00940623
							963.35	-0.00793651
							963.78	-0.0109494
							964.21	-0.0100676
							964.64	-0.00911229
							965.07	-0.0103616
							965.5	-0.00933275
							965.93	-0.00999412
							966.36	-0.00984715
							966.79	-0.0100676
							967.22	-0.0110229
							967.65	-0.00947972
							968.07	-0.0106555
							968.5	-0.00999412
							968.93	-0.0110964
							969.36	-0.0102146
							969.79	-0.010582
							970.22	-0.00992063
							970.65	-0.0095532
							971.08	-0.00881834
							971.51	-0.00933275
							971.93	-0.0100676
							972.36	-0.0113169
							972.79	-0.00992063
							973.22	-0.00947972
							973.65	-0.0106555
							974.08	-0.0102146
							974.51	-0.0103616
							974.94	-0.0106555
							975.36	-0.00992063
							975.79	-0.00977366
							976.22	-0.0109494
							976.65	-0.0112434
							977.08	-0.00867137
							977.51	-0.0112434
							977.94	-0.0110229
							978.36	-0.00889183
							978.79	-0.0108025
							979.22	-0.00925926
							979.65	-0.00911229
							980.08	-0.0110964
							980.51	-0.0110229
							980.93	-0.00823045
							981.36	-0.0116843
							981.79	-0.0100676
							982.22	-0.0095532
							982.65	-0.0108025
							983.08	-0.0106555
							983.5	-0.00867137
							983.93	-0.0100676
							984.36	-0.0102146
							984.79	-0.0090388
							985.22	-0.0108025
							985.64	-0.0113904
							986.07	-0.00823045
							986.5	-0.0102146
							986.93	-0.0100676
							987.36	-0.00918577
							987.78	-0.0113169
							988.21	-0.00867137
							988.64	-0.0090388
							989.07	-0.0100676
							989.5	-0.0113904
							989.92	-0.0105085
							990.35	-0.00970018
							990.78	-0.0103616
							991.21	-0.00874486
							991.64	-0.00933275
							992.06	-0.0103616
							992.49	-0.0090388
							992.92	-0.0105085
							993.35	-0.00911229
							993.77	-0.00940623
							994.2	-0.00947972
							994.63	-0.00889183
							995.06	-0.0108025
							995.48	-0.0105085
							995.91	-0.010435
							996.34	-0.010729
							996.77	-0.010729
							997.2	-0.00896531
							997.62	-0.0110964
							998.05	-0.0110964
							998.48	-0.00918577
							998.9	-0.0118313
							999.33	-0.0106555
							999.76	-0.00933275
							1000.19	-0.0117578
							1000.61	-0.00925926
							1001.04	-0.00889183
							1001.47	-0.0112434
							1001.9	-0.0102881
							1002.32	-0.00859788
							1002.75	-0.0121252
							1003.18	-0.0100676
							1003.6	-0.00918577
							1004.03	-0.0110229
							1004.46	-0.0102146
							1004.89	-0.00962669
							1005.31	-0.0106555
							1005.74	-0.0106555
							1006.17	-0.00947972
							1006.59	-0.0110229
							1007.02	-0.0110964
							1007.45	-0.00859788
							1007.88	-0.010435
							1008.3	-0.00947972
							1008.73	-0.0108025
							1009.16	-0.0111699
							1009.58	-0.010582
							1010.01	-0.00999412
							1010.44	-0.00962669
							1010.86	-0.0095532
							1011.29	-0.0101411
							1011.72	-0.00999412
							1012.14	-0.0126396
							1012.57	-0.0101411
							1013	-0.010876
							1013.42	-0.0113904
							1013.85	-0.0110964
							1014.28	-0.0090388
							1014.7	-0.010582
							1015.13	-0.0111699
							1015.56	-0.0113904
							1015.98	-0.0108025
							1016.41	-0.010729
							1016.84	-0.010729
							1017.26	-0.00970018
							1017.69	-0.0108025
							1018.12	-0.010582
							1018.54	-0.00933275
							1018.97	-0.0109494
							1019.39	-0.0111699
							1019.82	-0.00933275
							1020.25	-0.0102146
							1020.67	-0.00889183
							1021.1	-0.0112434
							1021.53	-0.0109494
							1021.95	-0.00823045
							1022.38	-0.00925926
							1022.8	-0.0114638
							1023.23	-0.0101411
							1023.66	-0.00859788
							1024.08	-0.0106555
							1024.51	-0.0102146
							1024.94	-0.0090388
							1025.36	-0.010435
							1025.79	-0.00992063
							1026.21	-0.00845091
							1026.64	-0.00992063
							1027.07	-0.0105085
							1027.49	-0.00933275
							1027.92	-0.0120517
							1028.34	-0.0108025
							1028.77	-0.00830394
							1029.19	-0.0090388
							1029.62	-0.0112434
							1030.05	-0.00911229
							1030.47	-0.00896531
							1030.9	-0.0100676
							1031.32	-0.00992063
							1031.75	-0.00947972
							1032.17	-0.0103616
							1032.6	-0.010729
							1033.03	-0.0105085
							1033.45	-0.010435
							1033.88	-0.010729
							1034.3	-0.00815697
							1034.73	-0.00992063
							1035.15	-0.0110964
							1035.58	-0.00911229
							1036.01	-0.00925926
							1036.43	-0.00984715
							1036.86	-0.00977366
							1037.28	-0.00889183
							1037.71	-0.0117578
							1038.13	-0.00918577
							1038.56	-0.0101411
							1038.98	-0.0108025
							1039.41	-0.0108025
							1039.83	-0.00859788
							1040.26	-0.0102146
							1040.68	-0.010582
							1041.11	-0.00940623
							1041.53	-0.0110229
							1041.96	-0.00999412
							1042.39	-0.00881834
							1042.81	-0.00947972
							1043.24	-0.0110964
							1043.66	-0.00947972
							1044.09	-0.0100676
							1044.51	-0.0110229
							1044.94	-0.0100676
							1045.36	-0.0118313
							1045.79	-0.00984715
							1046.21	-0.00867137
							1046.64	-0.0101411
							1047.06	-0.00947972
							1047.49	-0.0102146
							1047.91	-0.00992063
							1048.34	-0.00992063
							1048.76	-0.00962669
							1049.18	-0.0123457
							1049.61	-0.0110229
							1050.03	-0.00896531
							1050.46	-0.00977366
							1050.88	-0.010435
							1051.31	-0.00933275
							1051.73	-0.00947972
							1052.16	-0.00970018
							1052.58	-0.00962669
							1053.01	-0.0101411
							1053.43	-0.00947972
							1053.86	-0.0108025
							1054.28	-0.010582
							1054.71	-0.0108025
							1055.13	-0.0095532
							1055.55	-0.0112434
							1055.98	-0.0105085
							1056.4	-0.0113904
							1056.83	-0.0100676
							1057.25	-0.0103616
							1057.68	-0.0111699
							1058.1	-0.0110964
							1058.53	-0.00999412
							1058.95	-0.0128601
							1059.37	-0.0110964
							1059.8	-0.0101411
							1060.22	-0.0118313
							1060.65	-0.0109494
							1061.07	-0.0085244
							1061.5	-0.0103616
							1061.92	-0.0110964
							1062.34	-0.00845091
							1062.77	-0.010582
							1063.19	-0.0100676
							1063.62	-0.00962669
							1064.04	-0.00984715
							1064.46	-0.00970018
							1064.89	-0.0095532
							1065.31	-0.0115373
							1065.74	-0.010876
							1066.16	-0.00940623
							1066.58	-0.0112434
							1067.01	-0.00992063
							1067.43	-0.00867137
							1067.86	-0.0114638
							1068.28	-0.00962669
							1068.7	-0.00896531
							1069.13	-0.0110229
							1069.55	-0.0100676
							1069.98	-0.0085244
							1070.4	-0.0118313
							1070.82	-0.0102146
							1071.25	-0.00962669
							1071.67	-0.0103616
							1072.09	-0.00940623
							1072.52	-0.00933275
							1072.94	-0.0110229
							1073.37	-0.0095532
							1073.79	-0.00947972
							1074.21	-0.0110229
							1074.64	-0.00970018
							1075.06	-0.0102146
							1075.48	-0.010435
							1075.91	-0.0113169
							1076.33	-0.00962669
							1076.75	-0.00977366
							1077.18	-0.00977366
							1077.6	-0.0110964
							1078.02	-0.0113904
							1078.45	-0.0102146
							1078.87	-0.0106555
							1079.29	-0.0113904
							1079.72	-0.00970018
							1080.14	-0.0114638
							1080.56	-0.0110964
							1080.99	-0.00977366
							1081.41	-0.0110229
							1081.83	-0.00925926
							1082.26	-0.00867137
							1082.68	-0.00984715
							1083.1	-0.00977366
[truncated: 51 more rows]

## Sheet: Fig 2c
Fig 2c
	1/CO2 (%)	(I100-I0)/(I-I0) (a.u.)	Er+-
	0.5	2.66629	0.04788
	0.33333	1.91949	0.08205
	0.2	1.67426	0.02618
	0.1	1.30651	0.0172
	0.01	1	0.01563
	Linear Fit
		Intercept		Slope		Statistics
		Value	Standard Error	Value	Standard Error	R-Square (COD)
	(I100-I0)/(I-I0)	0.96932	0.01896	3.38378	0.12523	0.99591

## Sheet: Fig 2d
Fig 2d
	Time (days)	I100-I0 (a.u.)
	0.5	95.6561
	1.5	95.6204
	2.5	95.0788
	3.5	93.4209
	4.5	94.8708
	5.5	96.0586
	6.5	94.4364
	7.5	92.9613
	8.5	91.3124
	9.5	90.932
	10.5	90.9516
	11.5	92.0601
	12.5	89.17
	13.5	87.2012
	14.5	90.873
	15.5	87.2293
	16.5	86.7731
	17.5	87.5631
	18.5	87.3356
	19.5	94.229
	20.5	113.272
	21.5	135.375
	22.5	166.248
	23.5	207.792
	24.5	272.336
	25.5	356.916
	26.5	444.253
	27.5	525.263
	28.5	580.962
	29.5	619.015
	30.5	649.208
	31.5	662.917
	32.5	680.047
	33.5	709.361
	34.5	710.856
	35.5	696.842
	36.5	712.186
	37.5	708.444
	38.5	711.856
	39.5	707.54
	40.5	716.414
	41.5	703.846
	42.5	719.513
	43.5	721.674
	44.5	713.787
	45.5	724.417
	46.5	725.003
	47.5	722.996
	48.5	729.657
	49.5	728.257
	50.5	734.287
	51.5	730.185
	52.5	726.283
	53.5	724.455
	54.5	727.208
	55.5	709.35
	56.5	710.42
	57.5	702.213
	58.5	696.352
	59.5	689.189
	60.5	684.869
	61.5	664.464
	62.5	653.913
	63.5	646.255
	64.5	636.911
	65.5	627.495
	66.5	620.014
	67.5	596.273
	68.5	588.967
	69.5	571.588
	70.5	556.705
	71.5	527.349
	72.5	508.627
	73.5	487.586
	74.5	479.479
	75.5	464.033
	76.5	448.244
	77.5	431.869
	78.5	419.621
	79.5	402.85
	80.5	390.852
	81.5	376.63
	82.5	362.253
	83.5	351.817
	84.5	335.668
	85.5	324.32
	86.5	308.103
	87.5	302.378
	88.5	288.221
	89.5	280.391
	90.5	266.728
	91.5	259.564
	92.5	253.251
	93.5	242.216
	94.5	234.891
	95.5	231.037
	96.5	224.221
	97.5	217.67
	98.5	211.763
	99.5	201.5
	100.5	198.171
	101.5	192.957
	102.5	189.555
	103.5	181.665
	104.5	178.762
	105.5	172.776
	106.5	173.359
	107.5	168.149
	108.5	160.819
	109.5	163.048
	110.5	159.448
	111.5	158.549
	112.5	157.103
	113.5	153.099
	114.5	149.257
	115.5	146.881
	116.5	144.189
	117.5	141.969
	118.5	139.565
	119.5	135.059
	120.5	137.781
	121.5	131.141
	122.5	131.512
	123.5	129.325
	124.5	128.188
	125.5	127.309
	126.5	124.01
	127.5	121.222
	128.5	121.414
	129.5	118.033
	130.5	117.9
	131.5	118.625
	132.5	115.786
	133.5	115.518
	134.5	111.838
	135.5	111.758
	136.5	111.307
	137.5	108.67
	138.5	107.74
	139.5	106.016
	140.5	105.501
	141.5	102.704
	142.5	101.027
	143.5	104.18
	144.5	102.416
	145.5	98.0668
	146.5	102.723
	147.5	101.46
	148.5	101.238
	149.5	99.5563
	150.5	97.9791
	151.5	99.0984
	152.5	96.3286
	153.5	97.2881
	154.5	95.3239
	155.5	95.913
	156.5	94.8464
	157.5	91.3663
	158.5	107.483
	159.5	132.991
	160.5	160.617
	161.5	207.077
	162.5	264.924
	163.5	345.706
	164.5	438.913
	165.5	517.958
	166.5	571.483
	167.5	607.203
	168.5	633.973
	169.5	654.479
	170.5	674.529
	171.5	687.817
	172.5	696.3
	173.5	697.571
	174.5	676.766
	175.5	689.66
	176.5	693.138
	177.5	706.197
	178.5	704.953
	179.5	696.917
	180.5	698.786
	181.5	706.663
	182.5	696.161
	183.5	716.282
	184.5	703.208
	185.5	703.388
	186.5	705.001
	187.5	706.859
	188.5	699.413
	189.5	724.048
	190.5	700.831
	191.5	677.935
	192.5	680.557
	193.5	682.429
	194.5	672.566
	195.5	679.119
	196.5	662.207
	197.5	656.815
	198.5	648.9
	199.5	629.218
	200.5	640.235
	201.5	634.654
	202.5	610.617
	203.5	600.823
	204.5	582.455
	205.5	575.047
	206.5	557.673
	207.5	551.511
	208.5	535.727
	209.5	510.924
	210.5	508.261
	211.5	479.516
	212.5	474.22
	213.5	448.973
	214.5	440.816
	215.5	425.434
	216.5	396.135
	217.5	383.971
	218.5	374.516
	219.5	355.668
	220.5	345.274
	221.5	331.961
	222.5	320.354
	223.5	309.052
	224.5	300.292
	225.5	288.203
	226.5	278.006
	227.5	269.035
	228.5	255.436
	229.5	250.347
	230.5	246.563
	231.5	238.215
	232.5	231.749
	233.5	223.199
	234.5	217.255
	235.5	210.881
	236.5	206.962
	237.5	196.126
	238.5	190.856
	239.5	191.69
	240.5	181.513
	241.5	181.295
	242.5	177.483
	243.5	173.845
	244.5	169.968
	245.5	165.142
	246.5	159.943
	247.5	157.794
	248.5	152.703
	249.5	149.835
	250.5	152.294
	251.5	147.257
	252.5	147.005
	253.5	144.727
	254.5	143.189
	255.5	138.407
	256.5	138.268
	257.5	133.143
	258.5	133.515
	259.5	132.25
	260.5	129.197
	261.5	126.117
	262.5	126.147
	263.5	124.036
	264.5	121.146
	265.5	120.375
	266.5	116.555
	267.5	118.151
	268.5	113.331
	269.5	112.557
	270.5	112.801
	271.5	109.132
	272.5	110.711
	273.5	108.583
	274.5	106.436
	275.5	104.466
	276.5	102.53
	277.5	103.242
	278.5	106.041
	279.5	104.968
	280.5	105.353
	281.5	100.797
	282.5	99.8293
	283.5	99.6446
	284.5	97.0766
	285.5	96.0486
	286.5	107.274
	287.5	121.028
	288.5	138.82
	289.5	168.632
	290.5	205.076
	291.5	263.924
	292.5	337.183
	293.5	425.656
	294.5	514.784
	295.5	567.705
	296.5	604.493
	297.5	622.962
	298.5	643.83
	299.5	658.559
	300.5	669.136
	301.5	666.951
	302.5	688.43
	303.5	678.205
	304.5	699.246
	305.5	682.953
	306.5	707.845
	307.5	694.868
	308.5	711.549
	309.5	711.816
	310.5	703.569
	311.5	695.033
	312.5	698.884
	313.5	696.285
	314.5	699.888
	315.5	719.061
	316.5	697.412
	317.5	702.783
	318.5	703.924
	319.5	703.584
	320.5	709.204
	321.5	692.947
	322.5	673.484
	323.5	673.133
	324.5	685.941
	325.5	689.899
	326.5	684.854
	327.5	678.519
	328.5	667.746
	329.5	653.552
	330.5	653.703
	331.5	640.656
	332.5	629.039
	333.5	622.3
	334.5	603.378
	335.5	599.091
	336.5	576.572
	337.5	565.733
	338.5	565.156
	339.5	547.416
	340.5	523.794
	341.5	514.284
	342.5	483.111
	343.5	466.773
	344.5	469.142
	345.5	433.715
	346.5	418.034
	347.5	411.564
	348.5	391.822
	349.5	381.427
	350.5	369.871
	351.5	353.185
	352.5	339.129
	353.5	322.066
	354.5	314.982
	355.5	292.636
	356.5	293.432
	357.5	284.488
	358.5	268.441
	359.5	262.559
	360.5	260.039
	361.5	249.086
	362.5	241.887
	363.5	228.558
	364.5	225.49
	365.5	218.778
	366.5	211.009
	367.5	209.466
	368.5	201.253
	369.5	191.829
	370.5	191.878
	371.5	180.467
	372.5	182.171
	373.5	181.24
	374.5	172.879
	375.5	170.426
	376.5	168.586
	377.5	162.755
	378.5	160.415
	379.5	159.113
	380.5	151.588
	381.5	148.178
	382.5	146.692
	383.5	144.758
	384.5	143.858
	385.5	139.496
	386.5	138.234
	387.5	135.216
	388.5	133.671
	389.5	131.009
	390.5	130.434
	391.5	128.479
	392.5	126.248
	393.5	127.21
	394.5	122.621
	395.5	119.42
	396.5	118.789
	397.5	118.607
	398.5	117.904
	399.5	117.83
	400.5	116.762
	401.5	113.654
	402.5	113.679
	403.5	110.134
	404.5	109.992
	405.5	106.12
	406.5	106.617
	407.5	108.047
	408.5	107.388
	409.5	105.108
	410.5	103.4
	411.5	102.447
	412.5	101.028
	413.5	101.462
	414.5	100.084
	415.5	100.534
	416.5	107.008
	417.5	121.654
	418.5	142.716
	419.5	170.989
	420.5	208.707
	421.5	263.904
	422.5	328.608
	423.5	424.302
	424.5	491.366
	425.5	546.345
	426.5	583.033
	427.5	624.955
	428.5	649.221
	429.5	667.827
	430.5	668.811
	431.5	662.162
	432.5	672.18
	433.5	677.925
	434.5	699.455
	435.5	696.829
	436.5	677.449
	437.5	692.27
	438.5	688.756
	439.5	683.734
	440.5	682.082
	441.5	682.649
	442.5	689.275
	443.5	696.02
	444.5	694.719
	445.5	698.247
	446.5	707.2
	447.5	699.964
	448.5	698.445
	449.5	699.295
	450.5	685.058
	451.5	683.089
	452.5	665.966
	453.5	676.486
	454.5	665.764
	455.5	657.072
	456.5	638.697
	457.5	629.25
	458.5	607.954
	459.5	606.977
	460.5	599.586
	461.5	583.697
	462.5	568.621
	463.5	550.738
	464.5	539.055
	465.5	531.665
	466.5	504.649
	467.5	475.772
	468.5	471.295
	469.5	452.703
	470.5	435.954
	471.5	421.81
	472.5	412.745
	473.5	395.823
	474.5	384.796
	475.5	364.475
	476.5	353.233
	477.5	340.514
	478.5	326.315
	479.5	318.245
	480.5	310.781
	481.5	293.62
	482.5	285.718
	483.5	277.388
	484.5	270.173
	485.5	254.925
	486.5	251.666
	487.5	237.43
	488.5	231.61
	489.5	227.72
	490.5	223.008
	491.5	209.207
	492.5	209.554
	493.5	201.31
	494.5	199.329
	495.5	192.726
	496.5	184.077
	497.5	184.4
	498.5	176.806
	499.5	175.619
	500.5	170.519
	501.5	167.685
	502.5	165.666
	503.5	162.478
	504.5	154.228
	505.5	153.995
	506.5	149.426
	507.5	149.733
	508.5	144.922
	509.5	144.053
	510.5	141.561
	511.5	136.477
	512.5	138.543
	513.5	131.288
	514.5	132.465
	515.5	131.204
	516.5	129.538
	517.5	127.232
	518.5	126.308
	519.5	126.894
	520.5	123.512
	521.5	121.64
	522.5	118.247
	523.5	117.864
	524.5	116.131
	525.5	112.152
	526.5	114.389
	527.5	114.944
	528.5	110.126
	529.5	112.99
	530.5	111.365
	531.5	108.025
	532.5	108.447
	533.5	107.373
	534.5	103.323
	535.5	105.1
	536.5	103.447
	537.5	101.721
	538.5	101.715
	539.5	98.2345
	540.5	101.958
	541.5	116.072
	542.5	131.076
	543.5	151.677
	544.5	178.131
	545.5	226.457
	546.5	281.564
	547.5	352.433
	548.5	446.968
	549.5	516.37
	550.5	575.739
	551.5	615.719
	552.5	626.147
	553.5	643.824
	554.5	643.462
	555.5	679.161
	556.5	689.464
	557.5	681.174
	558.5	680.116
	559.5	688.596
	560.5	688.122
	561.5	700.692
	562.5	691.415
	563.5	701.908
	564.5	692.215
	565.5	692.839
	566.5	708.696
	567.5	700.953
	568.5	707.308
	569.5	719.17
	570.5	693.834
	571.5	712.049
	572.5	699.273
	573.5	697.535
	574.5	708.779
	575.5	691.647
	576.5	694.019
	577.5	690.349
	578.5	687.092
	579.5	679.382
	580.5	670.767
	581.5	656.244
	582.5	656.1
	583.5	633.529
	584.5	621.22
	585.5	601.134
	586.5	601.722
	587.5	580.29
	588.5	580.425
	589.5	561.516
	590.5	545.24
	591.5	523.672
	592.5	523.196
	593.5	511.88
	594.5	484.369
	595.5	465.974
	596.5	453.426
	597.5	437.439
	598.5	416.724
	599.5	401.271
	600.5	395.554

## Sheet: Fig 4d
Fig 4d
	L (um)	Z (um)
	0	1.62013
	0.345	1.59173
	0.69	1.56635
	1.035	1.55396
	1.38	1.55857
	1.725	1.56195
	2.07	1.6356
	2.415	1.78432
	2.76	1.84981
	3.105	1.9001
	3.45	1.91447
	3.795	1.91607
	4.14	1.91431
	4.485	1.91045
	4.83	1.90573
	5.175	1.90142
	5.52	1.89912
	5.865	1.89632
	6.21	1.89436
	6.555	1.89253
	6.9	1.8929
	7.245	1.89091
	7.59	1.86958
	7.935	1.82654
	8.28	1.78312
	8.625	1.7791
	8.97	1.7748
	9.315	1.77582
	9.66	1.77828
	10.005	1.80337
	10.35	1.84643
	10.695	1.87317
	11.04	1.87621
	11.385	1.8792
	11.73	1.88085
	12.075	1.88199
	12.42	1.88064
	12.765	1.8472
	13.11	1.77255
	13.455	1.58406
	13.8	1.45522
	14.145	1.3507
	14.49	1.32854
	14.835	1.30234
	15.18	1.29399
	15.525	1.32634
	15.87	1.33954
	16.215	1.46363
	16.56	1.64958
	16.905	1.74887
	17.25	1.82683
	17.595	1.84364
	17.94	1.84693
	18.285	1.8501
	18.63	1.85228
	18.975	1.85412
	19.32	1.85419
	19.665	1.85276
	20.01	1.84995
	20.355	1.8478
	20.7	1.84503
	21.045	1.84097
	21.39	1.83393
	21.735	1.82622
	22.08	1.82054
	22.425	1.81857
	22.77	1.81783
	23.115	1.81638
	23.46	1.81538
	23.805	1.8124
	24.15	1.80598
	24.495	1.80026
	24.84	1.79821
	25.185	1.79822
	25.53	1.79418
	25.875	1.7878
	26.22	1.7652
	26.565	1.68566
	26.91	1.5969
	27.255	1.55848
	27.6	1.56252
	27.945	1.62682
	28.29	1.72031
	28.635	1.74657
	28.98	1.76197
	29.325	1.7589
	29.67	1.75496
	30.015	1.75869
	30.36	1.75758
	30.705	1.7577
	31.05	1.75812
	31.395	1.76146
	31.74	1.76357
	32.085	1.76863
	32.43	1.77027
	32.775	1.77016
	33.12	1.76879
	33.465	1.76776
	33.81	1.76678
	34.155	1.76529
	34.5	1.76301
	34.845	1.759
	35.19	1.75357
	35.535	1.74789
	35.88	1.74269
	36.225	1.74019
	36.57	1.73954
	36.915	1.74065
	37.26	1.74203
	37.605	1.74391
	37.95	1.74429
	38.295	1.74179
	38.64	1.73563
	38.985	1.72846
	39.33	1.72187
	39.675	1.71843
	40.02	1.71654
	40.365	1.71507
	40.71	1.71196
	41.055	1.70921
	41.4	1.70723
	41.745	1.70639
	42.09	1.69492
	42.435	1.69385
	42.78	1.6461
	43.125	1.69096
	43.47	1.68841
	43.815	1.69535
	44.16	1.69317
	44.505	1.69323
	44.85	1.6926
	45.195	1.69234
	45.54	1.6911
	45.885	1.69049
	46.23	1.68965
	46.575	1.68954
	46.92	1.68952
	47.265	1.69138
	47.61	1.68796
	47.955	1.64472
	48.3	1.5824
	48.645	1.42455
	48.99	1.34549
	49.335	1.29945
	49.68	1.29013
	50.025	1.30486
	50.37	1.31626
	50.715	1.32075
	51.06	1.33785
	51.405	1.34995
	51.75	1.55862
	52.095	1.62665
	52.44	1.68975
	52.785	1.69344
	53.13	1.6899
	53.475	1.68272
	53.82	1.67413
	54.165	1.66655
	54.51	1.65436
	54.855	1.64614
	55.2	1.64085
	55.545	1.64004
	55.89	1.64142
	56.235	1.64557
	56.58	1.64765
	56.925	1.65382
	57.27	1.65453
	57.615	1.65182
	57.96	1.6461
	58.305	1.63793
	58.65	1.62833
	58.995	1.62064
	59.34	1.61662
	59.685	1.61813
	60.03	1.62283
	60.375	1.62631
	60.72	1.62621
	61.065	1.62266
	61.41	1.61917
	61.755	1.62081
	62.1	1.62557
	62.445	1.63354
	62.79	1.63953
	63.135	1.64516
	63.48	1.64721
	63.825	1.6465
	64.17	1.64074
	64.515	1.6326
	64.86	1.62378
	65.205	1.61801
	65.55	1.61603
	65.895	1.61925
	66.24	1.62666
	66.585	1.63866
	66.93	1.65254
	67.275	1.65815
	67.62	1.6569
	67.965	1.64372
	68.31	1.63014
	68.655	1.61912
	69	1.61198
	69.345	1.60971
	69.69	1.60891
	70.035	1.6054
	70.38	1.59975
	70.725	1.59079
	71.07	1.58167
	71.415	1.57251
	71.76	1.56338
	72.105	1.54895
	72.45	1.53319
	72.795	1.5226
	73.14	1.51605
	73.485	1.51542
	73.83	1.51696
	74.175	1.52291
	74.52	1.52853
	74.865	1.53555
	75.21	1.54097
	75.555	1.54729
	75.9	1.55114
	76.245	1.55286
	76.59	1.55271
	76.935	1.55318
	77.28	1.55285
	77.625	1.54889
	77.97	1.54276
	78.315	1.53668
	78.66	1.53129
	79.005	1.53044
	79.35	1.5319
	79.695	1.53943
	80.04	1.54733
	80.385	1.55456
	80.73	1.55711
	81.075	1.55484
	81.42	1.54848
	81.765	1.54127
	82.11	1.53322
	82.455	1.5234
	82.8	1.51301
	83.145	1.50423
	83.49	1.49943
	83.835	1.4969
	84.18	1.4948
	84.525	1.49241
	84.87	1.4928
	85.215	1.49663
	85.56	1.50172
	85.905	1.50794
	86.25	1.51258
	86.595	1.51608
	86.94	1.51679
	87.285	1.51624
	87.63	1.51552
	87.975	1.51433
	88.32	1.50972
	88.665	1.50394
	89.01	1.49766
	89.355	1.49183
	89.7	1.45602
	90.045	1.42627
	90.39	1.29899
	90.735	1.3315
	91.08	1.40737
	91.425	1.43842
	91.77	1.45744
	92.115	1.45949
	92.46	1.4587
	92.805	1.45396
	93.15	1.44733
	93.495	1.44194
	93.84	1.44032
	94.185	1.44397
	94.53	1.44815
	94.875	1.45103
	95.22	1.45126
	95.565	1.45033
	95.91	1.44908
	96.255	1.44858
	96.6	1.44614
	96.945	1.44307
	97.29	1.4399
	97.635	1.43778
	97.98	1.43462
	98.325	1.4299
	98.67	1.42414
	99.015	1.42029
	99.36	1.41876
	99.705	1.41974
	100.05	1.42129
	100.395	1.42386
	100.74	1.4254
	101.085	1.42517
	101.43	1.42207
	101.775	1.41785
	102.12	1.4124
	102.465	1.40794
	102.81	1.40494
	103.155	1.40519
	103.5	1.40646
	103.845	1.40831
	104.19	1.40938
	104.535	1.40915
	104.88	1.40685
	105.225	1.40489
	105.57	1.40479
	105.915	1.40619
	106.26	1.40592
	106.605	1.40352
	106.95	1.39946
	107.295	1.39682
	107.64	1.39538
	107.985	1.3951
	108.33	1.39375
	108.675	1.39161
	109.02	1.38745
	109.365	1.38329
	109.71	1.37963
	110.055	1.37896
	110.4	1.37931
	110.745	1.3793
	111.09	1.37594
	111.435	1.37227
	111.78	1.36962
	112.125	1.36895
	112.47	1.36882
	112.815	1.37046
	113.16	1.37255
	113.505	1.37421
	113.85	1.37255
	114.195	1.36831
	114.54	1.36276
	114.885	1.36002
	115.23	1.36029
	115.575	1.36201
	115.92	1.361
	116.265	1.35821
	116.61	1.35455
	116.955	1.35154
	117.3	1.34782
	117.645	1.34404
	117.99	1.34047
	118.335	1.33923
	118.68	1.33989
	119.025	1.34315
	119.37	1.34704
	119.715	1.34569
	120.06	1.34352
	120.405	1.33001
	120.75	1.3041
	121.095	1.2454
	121.44	1.1982
	121.785	1.23481
	122.13	1.28369
	122.475	1.30741
	122.82	1.31929
	123.165	1.32084
	123.51	1.31901
	123.855	1.315
	124.2	1.3112
	124.545	1.30978
	124.89	1.3095
	125.235	1.30995
	125.58	1.30982
	125.925	1.31101
	126.27	1.31253
	126.615	1.31436
	126.96	1.31442
	127.305	1.31228
	127.65	1.30604
	127.995	1.30128
	128.34	1.29968
	128.685	1.30243
	129.03	1.30462
	129.375	1.30332
	129.72	1.29849
	130.065	1.29344
	130.41	1.29151
	130.755	1.29073
	131.1	1.28942
	131.445	1.28831
	131.79	1.28632
	132.135	1.28328
	132.48	1.27858
	132.825	1.27388
	133.17	1.27099
	133.515	1.26692
	133.86	1.26475
	134.205	1.26407
	134.55	1.26371
	134.895	1.2651
	135.24	1.2658
	135.585	1.26622
	135.93	1.26558
	136.275	1.26487
	136.62	1.26302
	136.965	1.26108
	137.31	1.25814
	137.655	1.25497
	138	1.25145
	138.345	1.25009
	138.69	1.24978
	139.035	1.25059
	139.38	1.2503
	139.725	1.24952
	140.07	1.24745
	140.415	1.24537
	140.76	1.24269
	141.105	1.24094
	141.45	1.23979
	141.795	1.24038
	142.14	1.24095
	142.485	1.24101
	142.83	1.23801
	143.175	1.22929
	143.52	1.22566
	143.865	1.2231
	144.21	1.22225
	144.555	1.22076
	144.9	1.2187
	145.245	1.21762
	145.59	1.21588
	145.935	1.21464
	146.28	1.21291
	146.625	1.21095
	146.97	1.20789
	147.315	1.20675
	147.66	1.20538
	148.005	1.20515
	148.35	1.20571
	148.695	1.20666
	149.04	1.20543
	149.385	1.20424
	149.73	1.20323
	150.075	1.20344
	150.42	1.20349
	150.765	1.20307
	151.11	1.20122
	151.455	1.19916
	151.8	1.19701
	152.145	1.19541
	152.49	1.19307
	152.835	1.19102
	153.18	1.18959
	153.525	1.18895
	153.87	1.18783
	154.215	1.18496
	154.56	1.1789
	154.905	1.17247
	155.25	1.16646
	155.595	1.16438
	155.94	1.16516
	156.285	1.16737
	156.63	1.16784
	156.975	1.16692
	157.32	1.16394
	157.665	1.16108
	158.01	1.15976
	158.355	1.1626
	158.7	1.16803
	159.045	1.17423
	159.39	1.17675
	159.735	1.17412
	160.08	1.16538
	160.425	1.15448
	160.77	1.14409
	161.115	1.13721
	161.46	1.13242
	161.805	1.12974
	162.15	1.12824
	162.495	1.12912
	162.84	1.13033
	163.185	1.13119
	163.53	1.13026
	163.875	1.12912
	164.22	1.12796
	164.565	1.1273
	164.91	1.12599
	165.255	1.12529
	165.6	1.12452
	165.945	1.12422
	166.29	1.12253
	166.635	1.12102
	166.98	1.11894
	167.325	1.11702
	167.67	1.11459
	168.015	1.11287
	168.36	1.11161
	168.705	1.11106
	169.05	1.10939
	169.395	1.1074
	169.74	1.10339
	170.085	1.0987
	170.43	1.09289
	170.775	1.08937
	171.12	1.08826
	171.465	1.08924
	171.81	1.09036
	172.155	1.09204
	172.5	1.09231
	172.845	1.09165
	173.19	1.08888
	173.535	1.08603
	173.88	1.08229
	174.225	1.0784
	174.57	1.07451
	174.915	1.07357
	175.26	1.07522
	175.605	1.07939
	175.95	1.08331
	176.295	1.08641
	176.64	1.08659
	176.985	1.08499
	177.33	1.08206
	177.675	1.08026
	178.02	1.07913
	178.365	1.0794
	178.71	1.0798
	179.055	1.08093
	179.4	1.08112
	179.745	1.0806
	180.09	1.0782
	180.435	1.07486
	180.78	1.07017
	181.125	1.06664
	181.47	1.06579
	181.815	1.06834
	182.16	1.07027
	182.505	1.06956
	182.85	1.06613
	183.195	1.06264
	183.54	1.05971
	183.885	1.05795
	184.23	1.05384
	184.575	1.04457
	184.92	1.02539
	185.265	0.99519
	185.61	0.97236
	185.955	0.97076
	186.3	0.97262
	186.645	0.9815
	186.99	1.00123
	187.335	1.01678
	187.68	1.027
	188.025	1.03559
	188.37	1.03483
	188.715	1.03308
	189.06	1.02367
	189.405	1.01278
	189.75	0.99822
	190.095	0.99149
	190.44	0.99501
	190.785	1.00967
	191.13	1.01395
	191.475	1.01553
	191.82	1.01235
	192.165	1.0124
	192.51	1.01245
	192.855	1.01333
	193.2	1.01349
	193.545	1.01443
	193.89	1.01489
	194.235	1.01564
	194.58	1.01621
	194.925	1.01851
	195.27	1.02254
	195.615	1.02925
	195.96	1.03648
	196.305	1.0426
	196.65	1.04302
	196.995	1.03667
	197.34	1.02248
	197.685	1.00892
	198.03	0.99903
	198.375	0.99466
	198.72	0.99086
	199.065	0.98669
	199.41	0.98188
	199.755	0.97937
	200.1	0.97945
	200.445	0.98106
	200.79	0.97962
	201.135	0.97557
	201.48	0.96985
	201.825	0.96672
	202.17	0.96518
	202.515	0.96577
	202.86	0.96555
	203.205	0.96374
	203.55	0.95981
	203.895	0.95638
	204.24	0.95513
	204.585	0.95873
	204.93	0.9626
	205.275	0.96683
	205.62	0.97003
	205.965	0.9719
	206.31	0.97344
	206.655	0.9744
	207	0.97354
	207.345	0.96954
	207.69	0.96512
	208.035	0.9658
	208.38	0.97114
	208.725	0.97999
	209.07	0.985
	209.415	0.98706
	209.76	0.9849
	210.105	0.97975
	210.45	0.97029
	210.795	0.95845
	211.14	0.94754
	211.485	0.94638
	211.83	0.94909
	212.175	0.95315
	212.52	0.95494
	212.865	0.95767
	213.21	0.96416
	213.555	0.9751
	213.9	0.98423
	214.245	0.98803
	214.59	0.98166
	214.935	0.96419
	215.28	0.93793
	215.625	0.91263
	215.97	0.8964
	216.315	0.89106
	216.66	0.8901
	217.005	0.88843
	217.35	0.88307
	217.695	0.87226
	218.04	0.8612
	218.385	0.85696
	218.73	0.86197
	219.075	0.87182
	219.42	0.88023
	219.765	0.88651
	220.11	0.88872
	220.455	0.88909
	220.8	0.8861
	221.145	0.88245
	221.49	0.88002
	221.835	0.88052
	222.18	0.88078
	222.525	0.87979
	222.87	0.87602
	223.215	0.87122
	223.56	0.86768
	223.905	0.86977
	224.25	0.87556
	224.595	0.88287
	224.94	0.88947
	225.285	0.89713
	225.63	0.90577
	225.975	0.91563
	226.32	0.92441
	226.665	0.93093
	227.01	0.93456
	227.355	0.93515
	227.7	0.93274
	228.045	0.9276
	228.39	0.92228
	228.735	0.91916
	229.08	0.91741
	229.425	0.91849
	229.77	0.92218
	230.115	0.92527
	230.46	0.92586
	230.805	0.92306
	231.15	0.91849
	231.495	0.91779
	231.84	0.91582
	232.185	0.91963
	232.53	0.92019
	232.875	0.92027
	233.22	0.91573
	233.565	0.91456
	233.91	0.91593
	234.255	0.91724
	234.6	0.91636
	234.945	0.91344
	235.29	0.9064
	235.635	0.89914
	235.98	0.89155
	236.325	0.88781
	236.67	0.88824
	237.015	0.88822
	237.36	0.88718
	237.705	0.89285
	238.05	0.90223
	238.395	0.91502
	238.74	0.92515
	239.085	0.93295
	239.43	0.9403
	239.775	0.9464
	240.12	0.95207
	240.465	0.96352
	240.81	0.97559
	241.155	0.97795
	241.5	0.99078
	241.845	1.00209
	242.19	1.03153
	242.535	1.06719
	242.88	1.10229
	243.225	1.13906
	243.57	1.17691
	243.915	1.22758
	244.26	1.28355
	244.605	1.32948
	244.95	1.38503
	245.295	1.45085
	245.64	1.55796
	245.985	1.657
	246.33	1.74896
	246.675	1.8219
	247.02	1.88036
	247.365	1.9265
	247.71	1.99566
	248.055	2.09368
	248.4	2.21023
	248.745	2.31448
	249.09	2.4331
	249.435	2.58674
	249.78	2.72226
	250.125	2.85605
	250.47	2.97967
	250.815	3.12355
	251.16	3.25808
	251.505	3.4152
	251.85	3.58621
	252.195	3.76682
	252.54	3.9499
	252.885	4.14489
	253.23	4.34554
	253.575	4.5847
	253.92	4.87989
	254.265	5.20408
	254.61	5.46841
	254.955	5.73134
	255.3	5.98859
	255.645	6.26539
	255.99	6.53324
	256.335	6.8128
	256.68	7.05909
	257.025	7.30234
	257.37	7.54683
	257.715	7.80527
	258.06	8.05558
	258.405	8.27574
	258.75	8.50018
	259.095	8.72783
	259.44	8.96581
	259.785	9.18409
	260.13	9.40975
	260.475	9.6259
	260.82	9.83807
	261.165	10.032
	261.51	10.2231
	261.855	10.4609
	262.2	10.7474
	262.545	10.9987
	262.89	11.1971
	263.235	11.361
	263.58	11.5249
	263.925	11.7026
	264.27	11.9585
	264.615	12.274
	264.96	12.6282
	265.305	12.9444
	265.65	13.1627
	265.995	13.3556
	266.34	13.5287
	266.685	13.7176
	267.03	13.898
	267.375	14.0799
	267.72	14.3083
	268.065	14.5432
	268.41	14.759
	268.755	15.0058
	269.1	15.2588
	269.445	15.5101
	269.79	15.7775
	270.135	16.0497
	270.48	16.3147
	270.825	16.545
	271.17	16.7728
	271.515	17.0042
	271.86	17.2327
	272.205	17.4343
	272.55	17.6682
	272.895	17.8428
	273.24	17.993
	273.585	18.123
	273.93	18.2586
	274.275	18.4168
	274.62	18.603
	274.965	18.839
	275.31	19.0522
	275.655	19.2547
	276	19.463
	276.345	19.6693
	276.69	19.8968
	277.035	20.1364
	277.38	20.3405
	277.725	20.509
	278.07	20.7019
	278.415	20.8982
	278.76	21.1014
	279.105	21.3013
	279.45	21.4849
	279.795	21.6883
	280.14	21.8842
	280.485	22.0423
	280.83	22.1913
	281.175	22.3476
	281.52	22.5156
	281.865	22.6745
	282.21	22.8557
	282.555	23.0487
	282.9	23.2143
	283.245	23.3902
	283.59	23.5284
	283.935	23.673
	284.28	23.8082
	284.625	23.9475
	284.97	24.0987
	285.315	24.2967
	285.66	24.4961
	286.005	24.6739
	286.35	24.783
	286.695	24.9083
	287.04	25.0583
	287.385	25.1994
	287.73	25.3252
	288.075	25.4466
	288.42	25.576
	288.765	25.6926
	289.11	25.8664
	289.455	26.0322
	289.8	26.195
	290.145	26.3501
	290.49	26.5023
	290.835	26.6486
	291.18	26.7934
	291.525	26.922
	291.87	27.0578
	292.215	27.199
	292.56	27.3339
	292.905	27.4642
	293.25	27.5774
	293.595	27.6439
	293.94	27.7292
	294.285	27.8232
	294.63	27.9337
	294.975	28.0463
	295.32	28.1468
	295.665	28.2522
	296.01	28.3595
	296.355	28.4883
	296.7	28.6219
	297.045	28.7282
	297.39	28.8001
	297.735	28.8701
	298.08	28.927
	298.425	29.0567
	298.77	29.1919
	299.115	29.3336
	299.46	29.4869
	299.805	29.6217
	300.15	29.7021
	300.495	29.7538
	300.84	29.8061
	301.185	29.8726
	301.53	29.9767
	301.875	30.0679
	302.22	30.1474
	302.565	30.2278
	302.91	30.3153
	303.255	30.3897
	303.6	30.466
	303.945	30.5501
	304.29	30.6467
	304.635	30.7386
	304.98	30.819
	305.325	30.8813
	305.67	30.9685
	306.015	31.0583
	306.36	31.1622
	306.705	31.2713
	307.05	31.3685
	307.395	31.4666
	307.74	31.5592
	308.085	31.6401
	308.43	31.7156
	308.775	31.7834
	309.12	31.8556
	309.465	31.9261
	309.81	31.9975
	310.155	32.058
	310.5	32.1521
	310.845	32.2434
	311.19	32.3187
	311.535	32.3794
	311.88	32.4767
	312.225	32.6126
	312.57	32.7636
	312.915	32.8638
	313.26	32.9329
	313.605	32.9549
	313.95	32.9802
	314.295	33.0158
	314.64	33.0663
	314.985	33.1264
	315.33	33.1854
	315.675	33.2625
	316.02	33.3336
	316.365	33.407
	316.71	33.4789
	317.055	33.5632
	317.4	33.6621
	317.745	33.7415
	318.09	33.8199
	318.435	33.8925
	318.78	33.9846
	319.125	34.0629
	319.47	34.1437
	319.815	34.2019
	320.16	34.2632
	320.505	34.3365
	320.85	34.3996
	321.195	34.4629
	321.54	34.5177
	321.885	34.5633
	322.23	34.6072
	322.575	34.6439
	322.92	34.6956
	323.265	34.7491
	323.61	34.775
	323.955	34.8156
	324.3	34.8655
	324.645	34.9222
	324.99	34.978
	325.335	35.0309
	325.68	35.0682
	326.025	35.1165
	326.37	35.1578
	326.715	35.1984
	327.06	35.2502
	327.405	35.2875
	327.75	35.322
	328.095	35.3605
	328.44	35.4072
	328.785	35.4439
	329.13	35.4733
	329.475	35.5218
	329.82	35.5918
	330.165	35.6606
	330.51	35.7012
	330.855	35.7512
	331.2	35.7824
	331.545	35.8014
	331.89	35.833
	332.235	35.8711
	332.58	35.8982
	332.925	35.9303
	333.27	35.9678
	333.615	36.0055
	333.96	36.0366
	334.305	36.065
	334.65	36.0892
	334.995	36.1062
	335.34	36.1453
	335.685	36.203
	336.03	36.2655
	336.375	36.323
	336.72	36.3773
	337.065	36.4207
	337.41	36.4432
	337.755	36.4647
	338.1	36.4814
	338.445	36.4834
	338.79	36.4862
	339.135	36.5094
	339.48	36.5345
	339.825	36.5706
	340.17	36.5982
	340.515	36.6521
	340.86	36.7057
	341.205	36.7672
	341.55	36.8201
	341.895	36.8489
	342.24	36.8888
	342.585	36.9219
	342.93	36.9599
	343.275	37.0114
	343.62	37.0607
	343.965	37.094
	344.31	37.1244
	344.655	37.1321
	345	37.1475
	345.345	37.1855
	345.69	37.2131
	346.035	37.2527
	346.38	37.2953
	346.725	37.3179
	347.07	37.3351
	347.415	37.3418
	347.76	37.3499
	348.105	37.3398
	348.45	37.3436
	348.795	37.3605
	349.14	37.3991
	349.485	37.4317
	349.83	37.4676
	350.175	37.4833
	350.52	37.4887
	350.865	37.4962
	351.21	37.5069
	351.555	37.5321
	351.9	37.5322
	352.245	37.5594
	352.59	37.5987
	352.935	37.616
	353.28	37.6135
	353.625	37.6299
	353.97	37.6362
	354.315	37.6551
	354.66	37.6645
	355.005	37.6721
	355.35	37.6798
	355.695	37.6915
	356.04	37.7083
	356.385	37.7117
	356.73	37.7319
	357.075	37.7545
	357.42	37.7719
	357.765	37.7915
	358.11	37.7821
	358.455	37.7863
	358.8	37.7912
	359.145	37.7864
	359.49	37.8022
	359.835	37.8241
	360.18	37.8641
	360.525	37.9153
	360.87	37.9453
	361.215	37.9526
	361.56	37.9468
	361.905	37.9385
	362.25	37.9273
	362.595	37.908
	362.94	37.913
	363.285	37.9141
	363.63	37.9233
	363.975	37.9494
	364.32	37.9742
	364.665	38.0031
	365.01	38.0257
	365.355	38.0329
	365.7	38.0249
	366.045	38.0199
	366.39	38.017
	366.735	38.0247
	367.08	38.0245
	367.425	38.0275
	367.77	38.0072
	368.115	37.9948
	368.46	38.0123
	368.805	38.0361
	369.15	38.0485
	369.495	38.0701
	369.84	38.0817
	370.185	38.0877
	370.53	38.1081
	370.875	38.1206
	371.22	38.1343
	371.565	38.1638
	371.91	38.1996
	372.255	38.2219
	372.6	38.2449
	372.945	38.2731
	373.29	38.3096
	373.635	38.3215
	373.98	38.3114
	374.325	38.315
	374.67	38.3146
	375.015	38.3355
	375.36	38.3579
	375.705	38.3767
	376.05	38.3898
	376.395	38.3997
	376.74	38.4165
	377.085	38.4381
	377.43	38.4582
	377.775	38.4713
	378.12	38.4683
	378.465	38.4815
	378.81	38.5022
	379.155	38.5367
	379.5	38.5506
	379.845	38.5686
	380.19	38.5751
	380.535	38.5782
	380.88	38.5949
	381.225	38.5822
	381.57	38.588
	381.915	38.6264
	382.26	38.6695
	382.605	38.6785
	382.95	38.7016
	383.295	38.7204
	383.64	38.7377
	383.985	38.7612
	384.33	38.7685
	384.675	38.7819
	385.02	38.7755
	385.365	38.7772
	385.71	38.7729
	386.055	38.7728
	386.4	38.7804
	386.745	38.7938
	387.09	38.809
	387.435	38.8471
	387.78	38.8724
	388.125	38.8694
	388.47	38.8513
	388.815	38.8589
	389.16	38.8836
	389.505	38.9216
	389.85	38.9724
	390.195	39.0062
	390.54	39.0263
	390.885	39.0198
	391.23	39.0296
	391.575	39.0461
	391.92	39.0694
	392.265	39.1105
	392.61	39.1182
	392.955	39.1296
	393.3	39.1355
	393.645	39.175
	393.99	39.2255
	394.335	39.2567
	394.68	39.2977
	395.025	39.3271
	395.37	39.3535
	395.715	39.3729
	396.06	39.3831
	396.405	39.3947
	396.75	39.4099
	397.095	39.4256
	397.44	39.4493
	397.785	39.4491
	398.13	39.4622
	398.475	39.479
	398.82	39.4847
	399.165	39.5125
	399.51	39.5604
	399.855	39.6166
	400.2	39.6878
	400.545	39.7593
	400.89	39.8146
	401.235	39.8636
	401.58	39.8929
	401.925	39.9339
	402.27	39.9612
	402.615	39.995
	402.96	40.0246
	403.305	40.0692
	403.65	40.0974
	403.995	40.1438
	404.34	40.178
	404.685	40.1972
	405.03	40.2215
	405.375	40.2447
	405.72	40.2713
	406.065	40.2971
	406.41	40.3234
	406.755	40.3566
	407.1	40.3914
	407.445	40.4317
	407.79	40.4669
	408.135	40.5033
	408.48	40.5632
	408.825	40.6034
	409.17	40.6566
	409.515	40.6957
	409.86	40.7178
	410.205	40.7399
	410.55	40.7607
	410.895	40.7989
	411.24	40.8462
	411.585	40.8932
	411.93	40.9368
	412.275	40.9564
	412.62	40.9908
	412.965	41.0235
	413.31	41.0555
	413.655	41.1004
	414	41.126
	414.345	41.1561
	414.69	41.194
	415.035	41.2259
	415.38	41.248
	415.725	41.2597
	416.07	41.2821
	416.415	41.3225
	416.76	41.3669
	417.105	41.4024
	417.45	41.4338
	417.795	41.4647
	418.14	41.4838
	418.485	41.4995
	418.83	41.5389
	419.175	41.5834
	419.52	41.6459
	419.865	41.7154
	420.21	41.766
	420.555	41.7876
	420.9	41.8046
	421.245	41.8161
	421.59	41.8407
	421.935	41.8558
	422.28	41.8781
	422.625	41.8941
	422.97	41.9076
	423.315	41.9059
	423.66	41.9283
	424.005	41.9608
	424.35	41.988
	424.695	42.0165
	425.04	42.063
	425.385	42.092
	425.73	42.121
	426.075	42.1568
	426.42	42.172
	426.765	42.1926
	427.11	42.2153
	427.455	42.2446
	427.8	42.2521
	428.145	42.2639
	428.49	42.2683
	428.835	42.2906
	429.18	42.3378
	429.525	42.3914
	429.87	42.4287
	430.215	42.452
	430.56	42.4761
	430.905	42.5012
	431.25	42.5257
	431.595	42.5573
	431.94	42.5853
	432.285	42.6049
	432.63	42.619
	432.975	42.6292
	433.32	42.6387
	433.665	42.6487
	434.01	42.6639
	434.355	42.6779
	434.7	42.6914
	435.045	42.7141
	435.39	42.7386
	435.735	42.7813
	436.08	42.818
	436.425	42.8469
	436.77	42.8708
	437.115	42.8903
	437.46	42.9096
	437.805	42.9247
	438.15	42.934
	438.495	42.9272
	438.84	42.9236
	439.185	42.9586
	439.53	42.9864
	439.875	43.0058
	440.22	43.0256
	440.565	43.059
	440.91	43.078
	441.255	43.0911
	441.6	43.1078
	441.945	43.1204
	442.29	43.1314
	442.635	43.1377
	442.98	43.1392
	443.325	43.1276
	443.67	43.1223
	444.015	43.1295
	444.36	43.1466
	444.705	43.1705
	445.05	43.1571
	445.395	43.1638
	445.74	43.1571
	446.085	43.1421
	446.43	43.1373
	446.775	43.1324
	447.12	43.133
	447.465	43.1123
	447.81	43.1058
	448.155	43.0812
	448.5	43.069
	448.845	43.0323
	449.19	42.985
	449.535	42.9449
	449.88	42.9204
	450.225	42.9226
	450.57	42.906
	450.915	42.8983
	451.26	42.8869
	451.605	42.8716
	451.95	42.8454
	452.295	42.8191
	452.64	42.8021
	452.985	42.8102
	453.33	42.8178
	453.675	42.8235
	454.02	42.8217
	454.365	42.803
	454.71	42.7612
	455.055	42.7184
	455.4	42.665
	455.745	42.6489
	456.09	42.6376
	456.435	42.6338
	456.78	42.624
	457.125	42.6169
	457.47	42.6142
	457.815	42.6099
	458.16	42.6196
	458.505	42.6389
	458.85	42.656
	459.195	42.6455
	459.54	42.627
	459.885	42.62
	460.23	42.6372
	460.575	42.6343
	460.92	42.6503
	461.265	42.6396
	461.61	42.6243
	461.955	42.5957
	462.3	42.5641
	462.645	42.5311
	462.99	42.5238
	463.335	42.5269
	463.68	42.5287
	464.025	42.5192
	464.37	42.5087
	464.715	42.5232
	465.06	42.5344
	465.405	42.5444
	465.75	42.5426
	466.095	42.5359
	466.44	42.5182
	466.785	42.5287
	467.13	42.5266
	467.475	42.5317
	467.82	42.5318
	468.165	42.5183
	468.51	42.5037
	468.855	42.4698
	469.2	42.4429
	469.545	42.4364
	469.89	42.4322
	470.235	42.416
	470.58	42.4063
	470.925	42.3923
	471.27	42.3853
	471.615	42.3919
	471.96	42.4187
	472.305	42.4416
	472.65	42.4632
	472.995	42.4541
	473.34	42.4257
	473.685	42.3834
	474.03	42.327
	474.375	42.2783
	474.72	42.2701
	475.065	42.2958
	475.41	42.3221
	475.755	42.3387
	476.1	42.359
	476.445	42.3732
	476.79	42.3683
	477.135	42.3771
	477.48	42.4028
	477.825	42.3977
	478.17	42.3763
	478.515	42.3534
	478.86	42.3146
	479.205	42.288
	479.55	42.2801
	479.895	42.2693
	480.24	42.2974
	480.585	42.3476
	480.93	42.3964
	481.275	42.4469
	481.62	42.4693
	481.965	42.4816
	482.31	42.5032
	482.655	42.5083
	483	42.5001
	483.345	42.5036
	483.69	42.4973
	484.035	42.4904
	484.38	42.4995
	484.725	42.5188
	485.07	42.5296
	485.415	42.5536
	485.76	42.569
	486.105	42.5787
	486.45	42.5865
	486.795	42.5891
	487.14	42.601
	487.485	42.6075
	487.83	42.6152
	488.175	42.6243
	488.52	42.6455
	488.865	42.662
	489.21	42.6882
	489.555	42.7149
	489.9	42.757
	490.245	42.7778
	490.59	42.7992
	490.935	42.8089
	491.28	42.8447
	491.625	42.8907
	491.97	42.9398
	492.315	42.9928
	492.66	43.0405
	493.005	43.0866
	493.35	43.1175
	493.695	43.1367
	494.04	43.1509
	494.385	43.1584
	494.73	43.1788
	495.075	43.2131
	495.42	43.2454
	495.765	43.2671
	496.11	43.2854
	496.455	43.29
	496.8	43.3131
	497.145	43.3489
	497.49	43.3742
	497.835	43.3988
	498.18	43.4148
	498.525	43.4214
	498.87	43.4296
	499.215	43.4382
	499.56	43.4568
	499.905	43.4732
	500.25	43.489
	500.595	43.5003
	500.94	43.5043
	501.285	43.5172
	501.63	43.536
	501.975	43.5359
	502.32	43.5372
	502.665	43.5455
	503.01	43.5332
	503.355	43.5381
	503.7	43.5594
	504.045	43.5899
	504.39	43.6059
	504.735	43.61
	505.08	43.6116
	505.425	43.6211
	505.77	43.6395
	506.115	43.6461
	506.46	43.6659
	506.805	43.6825
	507.15	43.6891
	507.495	43.6895
	507.84	43.6999
	508.185	43.7191
	508.53	43.728
	508.875	43.7344
	509.22	43.7435
	509.565	43.7498
	509.91	43.7572
	510.255	43.7477
	510.6	43.7531
	510.945	43.7345
	511.29	43.706
	511.635	43.6852
	511.98	43.6822
	512.325	43.6771
	512.67	43.6957
	513.015	43.6643
	513.36	43.6334
	513.705	43.6101
	514.05	43.6043
	514.395	43.6078
	514.74	43.623
	515.085	43.6303
	515.43	43.6292
	515.775	43.6004
	516.12	43.5785
	516.465	43.5646
	516.81	43.5555
	517.155	43.5698
	517.5	43.5813
	517.845	43.5588
	518.19	43.5405
	518.535	43.5147
	518.88	43.49
	519.225	43.4716
	519.57	43.4727
	519.915	43.4751
	520.26	43.4644
	520.605	43.4425
	520.95	43.4047
	521.295	43.3688
	521.64	43.3424
	521.985	43.337
	522.33	43.318
	522.675	43.2805
	523.02	43.2338
	523.365	43.2152
	523.71	43.1917
	524.055	43.1795
	524.4	43.1453
	524.745	43.0957
	525.09	43.0703
	525.435	43.0496
	525.78	43.0262
	526.125	42.9928
	526.47	42.9366
	526.815	42.889
	527.16	42.8543
	527.505	42.83
	527.85	42.8174
	528.195	42.7963
	528.54	42.7767
	528.885	42.7431
	529.23	42.6831
	529.575	42.6259
	529.92	42.5916
	530.265	42.5593
	530.61	42.5637
	530.955	42.5603
	531.3	42.5535
	531.645	42.5241
	531.99	42.4826
	532.335	42.4439
	532.68	42.4006
	533.025	42.3573
	533.37	42.3057
	533.715	42.2514
	534.06	42.2253
	534.405	42.2071
	534.75	42.1744
	535.095	42.1516
	535.44	42.1275
	535.785	42.0833
	536.13	42.0487
	536.475	42.0121
	536.82	41.9655
	537.165	41.9323
	537.51	41.9116
	537.855	41.9041
	538.2	41.8956
	538.545	41.8621
	538.89	41.8051
	539.235	41.7335
	539.58	41.6383
	539.925	41.5652
	540.27	41.4926
	540.615	41.4552
	540.96	41.4504
	541.305	41.4423
	541.65	41.3928
	541.995	41.3553
	542.34	41.3064
	542.685	41.2475
	543.03	41.1933
	543.375	41.1439
	543.72	41.0954
	544.065	41.0457
	544.41	40.9832
	544.755	40.9248
	545.1	40.8678
	545.445	40.8199
	545.79	40.78
	546.135	40.7281
	546.48	40.6714
	546.825	40.6061
	547.17	40.5237
	547.515	40.4769
	547.86	40.4115
	548.205	40.358
	548.55	40.2921
	548.895	40.2177
	549.24	40.1438
	549.585	40.0949
	549.93	40.0424
	550.275	39.9946
	550.62	39.9507
	550.965	39.8843
	551.31	39.8211
	551.655	39.7506
	552	39.6525
	552.345	39.5682
	552.69	39.498
	553.035	39.4153
	553.38	39.3395
	553.725	39.2297
	554.07	39.1212
	554.415	39.0073
	554.76	38.9265
	555.105	38.8663
	555.45	38.8197
	555.795	38.7601
	556.14	38.6881
	556.485	38.6039
	556.83	38.5195
	557.175	38.4012
	557.52	38.2836
	557.865	38.1407
	558.21	38.0355
	558.555	37.9451
	558.9	37.8794
	559.245	37.8191
	559.59	37.7545
	559.935	37.7041
	560.28	37.689
	560.625	37.6642
	560.97	37.6439
	561.315	37.6083
	561.66	37.5235
	562.005	37.4482
	562.35	37.3645
	562.695	37.2584
	563.04	37.1319
	563.385	36.9992
	563.73	36.8964
	564.075	36.7967
	564.42	36.6837
	564.765	36.5706
	565.11	36.5091
	565.455	36.4487
	565.8	36.418
	566.145	36.3472
	566.49	36.2485
	566.835	36.1501
	567.18	36.0721
	567.525	35.9691
	567.87	35.8583
	568.215	35.754
	568.56	35.656
	568.905	35.6005
	569.25	35.5111
	569.595	35.4074
	569.94	35.2474
	570.285	35.0688
	570.63	34.9404
	570.975	34.8363
	571.32	34.7689
	571.665	34.6666
	572.01	34.5996
	572.355	34.5077
	572.7	34.4193
	573.045	34.3084
	573.39	34.1821
	573.735	34.0318
	574.08	33.876
	574.425	33.7296
	574.77	33.6233
	575.115	33.5154
	575.46	33.3792
	575.805	33.2321
	576.15	33.0784
	576.495	32.978
	576.84	32.8947
	577.185	32.7956
	577.53	32.6763
	577.875	32.515
	578.22	32.3845
	578.565	32.2674
	578.91	32.1338
	579.255	31.968
	579.6	31.7867
	579.945	31.578
	580.29	31.4382
	580.635	31.3267
	580.98	31.2002
	581.325	31.0629
	581.67	30.934
	582.015	30.7864
	582.36	30.5886
	582.705	30.4019
	583.05	30.1822
	583.395	29.9851
	583.74	29.839
	584.085	29.6981
	584.43	29.5635
	584.775	29.4482
	585.12	29.3109
	585.465	29.1315
	585.81	28.9129
	586.155	28.654
	586.5	28.3893
	586.845	28.1521
	587.19	27.9238
	587.535	27.7137
	587.88	27.4737
	588.225	27.2853
	588.57	27.1376
	588.915	26.9948
	589.26	26.8351
	589.605	26.6517
	589.95	26.4805
	590.295	26.2772
	590.64	26.0729
	590.985	25.8578
	591.33	25.6381
	591.675	25.4264
	592.02	25.2252
	592.365	25.0293
	592.71	24.8337
	593.055	24.6353
	593.4	24.4382
	593.745	24.2286
	594.09	23.981
	594.435	23.7229
	594.78	23.5002
	595.125	23.2786
	595.47	23.0591
	595.815	22.863
	596.16	22.698
	596.505	22.5086
	596.85	22.2879
	597.195	22.031
	597.54	21.7293
	597.885	21.3791
	598.23	21.1092
	598.575	20.8662
	598.92	20.6509
	599.265	20.4443
	599.61	20.1926
	599.955	19.9544
	600.3	19.7065
	600.645	19.4835
	600.99	19.2502
	601.335	18.9882
	601.68	18.6988
	602.025	18.386
	602.37	18.1061
	602.715	17.8871
	603.06	17.693
	603.405	17.4833
	603.75	17.251
	604.095	17.0038
	604.44	16.7228
	604.785	16.4159
	605.13	16.1071
	605.475	15.7813
	605.82	15.4539
	606.165	15.1189
	606.51	14.776
	606.855	14.4413
	607.2	14.0983
	607.545	13.766
	607.89	13.4232
	608.235	13.1175
	608.58	12.8183
	608.925	12.525
	609.27	12.2332
	609.615	11.9335
	609.96	11.6162
	610.305	11.2982
	610.65	10.9792
	610.995	10.6771
	611.34	10.4033
	611.685	10.1185
	612.03	9.79982
	612.375	9.468
	612.72	9.17588
	613.065	8.90983
	613.41	8.62778
	613.755	8.34819
	614.1	8.0782
	614.445	7.77004
	614.79	7.4591
	615.135	7.13372
	615.48	6.79504
	615.825	6.44834
	616.17	6.08269
	616.515	5.67815
	616.86	5.31798
	617.205	5.01123
	617.55	4.73915
	617.895	4.44036
	618.24	4.18145
	618.585	3.90704
	618.93	3.64727
	619.275	3.38036
	619.62	3.12524
	619.965	2.89844
	620.31	2.66384
	620.655	2.4436
	621	2.19876
	621.345	1.93024
	621.69	1.64847
	622.035	1.34587
	622.38	1.06132
	622.725	0.86556
	623.07	0.60759
	623.415	0.36237
	623.76	0.12526
	624.105	-0.04046
	624.45	-0.16473
	624.795	-0.26394
	625.14	-0.34992
	625.485	-0.43639
	625.83	-0.53072
	626.175	-0.61835
	626.52	-0.68571
	626.865	-0.75486
	627.21	-0.81405
	627.555	-0.86593
	627.9	-0.92163
	628.245	-0.95575
	628.59	-0.97311
	628.935	-0.98887
	629.28	-0.99575
	629.625	-0.99297
	629.97	-0.98523
	630.315	-0.98875
	630.66	-1.01682
	631.005	-1.06606
	631.35	-1.11412
	631.695	-1.13917
	632.04	-1.15567
	632.385	-1.17213
	632.73	-1.19869
	633.075	-1.23356
	633.42	-1.26799
	633.765	-1.28708
	634.11	-1.2932
	634.455	-1.29145
	634.8	-1.28973
	635.145	-1.29374
	635.49	-1.30367
	635.835	-1.31477
	636.18	-1.32445
	636.525	-1.32865
	636.87	-1.3301
	637.215	-1.33091
	637.56	-1.33092
	637.905	-1.33367
	638.25	-1.33833
	638.595	-1.34193
	638.94	-1.34274
	639.285	-1.34282
	639.63	-1.34353
	639.975	-1.34844
	640.32	-1.35505
	640.665	-1.36199
	641.01	-1.36556
	641.355	-1.37011
	641.7	-1.37921
	642.045	-1.38613
	642.39	-1.39229
	642.735	-1.39274
	643.08	-1.38817
	643.425	-1.38445
	643.77	-1.3863
	644.115	-1.39524
	644.46	-1.40532
	644.805	-1.42613
	645.15	-1.43212
	645.495	-1.43309
	645.84	-1.43318
	646.185	-1.43289
	646.53	-1.43152
	646.875	-1.429
	647.22	-1.41787
	647.565	-1.40084
	647.91	-1.38796
	648.255	-1.39152
	648.6	-1.4307
	648.945	-1.48031
	649.29	-1.63932
	649.635	-1.73158
	649.98	-1.82927
	650.325	-1.85549
	650.67	-1.83674
	651.015	-1.77956
	651.36	-1.59054
	651.705	-1.51629
	652.05	-1.45938
	652.395	-1.45649
	652.74	-1.45452
	653.085	-1.45256
	653.43	-1.45152
	653.775	-1.45241
	654.12	-1.4553
	654.465	-1.46135
	654.81	-1.46659
	655.155	-1.46804
	655.5	-1.46635
	655.845	-1.46575
	656.19	-1.46515
	656.535	-1.46409
	656.88	-1.46121
	657.225	-1.45982
	657.57	-1.46011
	657.915	-1.46497
	658.26	-1.47247
	658.605	-1.4839
	658.95	-1.49402
	659.295	-1.5046
	659.64	-1.50984
	659.985	-1.5055
	660.33	-1.49828
	660.675	-1.49401
	661.02	-1.49425
	661.365	-1.49418
	661.71	-1.49677
	662.055	-1.50069
	662.4	-1.51185
	662.745	-1.52429
	663.09	-1.53647
	663.435	-1.54182
	663.78	-1.54327
	664.125	-1.54183
	664.47	-1.54189
	664.815	-1.54424
	665.16	-1.54539
	665.505	-1.54307
	665.85	-1.53848
	666.195	-1.53757
	666.54	-1.54478
	666.885	-1.55842
	667.23	-1.57352
	667.575	-1.58254
	667.92	-1.58452
	668.265	-1.57933
	668.61	-1.56955
	668.955	-1.56003
	669.3	-1.55233
	669.645	-1.54953
	669.99	-1.55119
	670.335	-1.55511
	670.68	-1.56009
	671.025	-1.56615
	671.37	-1.57105
	671.715	-1.57427
	672.06	-1.57776
	672.405	-1.58517
	672.75	-1.59113
	673.095	-1.59803
	673.44	-1.60121
	673.785	-1.60125
	674.13	-1.59853
	674.475	-1.59597
	674.82	-1.59559
	675.165	-1.5975
	675.51	-1.59931
	675.855	-1.59854
	676.2	-1.59861
	676.545	-1.60257
	676.89	-1.61104
	677.235	-1.61786
	677.58	-1.62471
	677.925	-1.63198
	678.27	-1.63903
	678.615	-1.6436
	678.96	-1.64375
	679.305	-1.64126
	679.65	-1.63831
	679.995	-1.63734
	680.34	-1.63785
	680.685	-1.63799
	681.03	-1.63682
	681.375	-1.63165
	681.72	-1.62354
	682.065	-1.61449
	682.41	-1.60785
	682.755	-1.60067
	683.1	-1.59717
	683.445	-1.60084
	683.79	-1.60648
	684.135	-1.61239
	684.48	-1.62023
	684.825	-1.63665
	685.17	-1.63567
	685.515	-1.68719
	685.86	-1.62998
	686.205	-1.62609
	686.55	-1.61509
	686.895	-1.6161
	687.24	-1.61711
	687.585	-1.62434
	687.93	-1.63544
	688.275	-1.64388
	688.62	-1.65139
	688.965	-1.6584
[truncated: 444 more rows]

## Sheet: Fig 4e
Fig 4e
	Distance (mm)	k/k0
	1	1
	2	1
	3	0.87811
	5	0.75622
	10	0.48756
	15	0.3408
	20	0.25
	30	0.14552
	50	0.06007

## Sheet: Fig 4f
Fig 4f
	Along X axis		Along Y axis
	Angle (º)	Reading distance (mm)	Angle (º)	Reading distance (mm)
	0	19	0	19
	24.6372	18	33.2315	18
	49.2744	18	66.4631	17
	82.1239	12	110.772	11

## Sheet: Fig 5a
Fig 5a
	R normalized	CO2 (ppm)	Er+-	LOD R
	0.63882	500	0	0.641568
	0.66544	2500	0
	0.72236	7500	0.000915671
	0.77191	12500	0
	0.83047	20000	0.00112
	0.88002	27500	0.000915671
	0.92179	35000	0.000915671
	0.96192	42000	0.000915671
	1	48000	0.00112
	Polynomial Fit
		Intercept	B1	B2	R-Square (COD)
	CO2	27500	-154898	176093	0.9994

## Sheet: Fig 5b
Fig 5b
	Temperature (ºC)	R normalized	Er+-
	17.95	1	0
	23.138	0.92729	0
	28.22	0.86161	0.00095758
	33.11	0.76341	0.000428243
	38.196	0.68882	0.00183
	Linear Fit
		Intercept		Slope		Statistics
		Value	Standard Error	Value	Standard Error	R-Square (COD)
	(I100-I0)/(I-I0)	1.2861	0.0189455	-0.0155702	0.000652971	0.994752

## Sheet: Fig 5c
Fig 5c
		Relative error (%)
	Lux	White FFP2	Black FFP2
	180	1.34647	0.448014
	1100	1.48976	0.495597
	3200	2.2114	0.734958
	10100	13.3359	4.36954
	67000	21.234	7.90604

## Sheet: Fig 5d
Fig 5d
	Time (hours)	Relative error (%)
	0	0
	0.5	0.98
	1	0
	1.5	1.24
	2	1.42
	2.5	1.51
	3	0.98
	3.5	0.09
	4	0.89
	4.5	1.77
	5	0.27
	5.5	2.69
	6	6.33
	6.5	8.27
	7	8.55
	7.5	10.5
	8	12.76
	8.5	13.14
	9	14.09
	9.5	15.33
	10	15.62
	10.5	16.09
	11	17.92
	11.5	21.33
	12	23.79

[truncated: 11 more sheets: Fig 6a, Fig 6b, Fig 6c, Fig 6d, Fig S1a, Fig S1b, Fig S1c, Fig S1d, Fig S2, Fig S3a, Fig S3b]
